# Supplementary material for: Crystal structure, Hirshfeld surface analysis and inter­action energy and DFT studies of 4-[(prop-2-en-1-yl­oxy)meth­yl]-3,6-bis­(pyridin-2-yl)pyridazine
Source: Acta Crystallogr E Crystallogr Commun. 2019 Aug 20;75(Pt 9):1321–6. doi: 10.1107/S2056989019011186 (PMC6727048; doi:10.1107/S2056989019011186)
Supplement: Supplementary file 1 [file e-75-01321-sup1.cif]

##############################################################################
#                                                                            #
# This CIF contains the data in a paper accepted for publication in          #
# Acta Crystallographica Section E. It conforms to the requirements of       #
# Notes for Authors for Acta Crystallographica Section E, and has been       #
# peer reviewed under the auspices of the IUCr Commission on Journals.       #
#                                                                            #
# Full details of the Crystallographic Information File format               #
# are given in the paper "The Crystallographic Information File (CIF):       #
# a New Standard Archive File for Crystallography" by S. R. Hall, F. H.      #
# Allen and I. D. Brown [Acta Cryst. (1991), A47, 655-685].                  #
#                                                                            #
# The current version of the core CIF dictionary is obtainable from          #
# ftp://ftp.iucr.org/pub/cif_core.dic.                                       #
#                                                                            #
# Software is freely available for graphical display of the structure(s)     #
# in this CIF. For information consult the CIF software page                 #
# http://www.iucr.org/resources/cif/software.                                #
#                                                                            #
# This file may be used for bona fide research purposes within the           #
# scientific community so long as proper attribution is given to the journal # 
# article from which it was obtained.                                        #
#                                                                            #
##############################################################################
data_I
_audit_creation_method     'SHELXL-2018/1'
_chemical_name_systematic
;
4-[(Prop-2-en-1-yloxy)methyl]-3,6-bis(pyridin-2-yl)pyridazine
;
_chemical_name_common     ?
_chemical_formula_moiety     'C18 H16 N4 O'
_chemical_formula_sum     'C18 H16 N4 O'
_chemical_formula_iupac     'C18 H16 N4 O'
_chemical_formula_weight     304.35
_chemical_melting_point     ?
_space_group_crystal_system     monoclinic
_space_group_name_H-M_alt     'P 21/c'
_space_group_name_Hall     '-P 2ybc'
loop_
    _space_group_symop_operation_xyz
    'x, y, z'
    '-x, y+1/2, -z+1/2'
    '-x, -y, -z'
    'x, -y-1/2, z-1/2'
_cell_length_a     8.9420(2)
_cell_length_b     15.1130(3)
_cell_length_c     11.5829(3)
_cell_angle_alpha     90
_cell_angle_beta     100.1320(10)
_cell_angle_gamma     90
_cell_volume     1540.91(6)
_cell_formula_units_Z     4
_cell_measurement_reflns_used     9267
_cell_measurement_theta_min     4.8585
_cell_measurement_theta_max     74.4815
_cell_measurement_temperature     150.(2)
_exptl_crystal_description     plate
_exptl_crystal_colour     colourless
_exptl_crystal_size_max     0.263
_exptl_crystal_size_mid     0.241
_exptl_crystal_size_min     0.078
_exptl_crystal_density_diffrn     1.312
_exptl_crystal_density_meas     ?
_exptl_crystal_density_method     'not measured'
_exptl_crystal_F_000     640
_exptl_absorpt_coefficient_mu     0.681
_exptl_absorpt_correction_type     multi-scan
_exptl_absorpt_process_details
;
(<i>SADABS</i>; Krause <i>et al.</i>, 2015)
;
_exptl_absorpt_correction_T_min     0.86
_exptl_absorpt_correction_T_max     0.95
_diffrn_ambient_temperature     150(2)
_diffrn_source     'INCOATEC I\mS micro-focus source'
_diffrn_radiation_type     CuK\a
_diffrn_radiation_wavelength     1.54178
_diffrn_radiation_monochromator     mirror
_diffrn_measurement_device_type     'Bruker D8 VENTURE PHOTON 100 CMOS'
_diffrn_measurement_method     '\w scans'
_diffrn_detector_area_resol_mean     10.4167
_diffrn_reflns_number     11678
_diffrn_reflns_av_R_equivalents     0.0287
_diffrn_reflns_av_unetI/netI     0.0236
_diffrn_reflns_theta_min     4.858
_diffrn_reflns_theta_max     74.473
_diffrn_reflns_theta_full     68.000
_diffrn_measured_fraction_theta_max     0.967
_diffrn_measured_fraction_theta_full     0.987
_diffrn_reflns_limit_h_min     -10
_diffrn_reflns_limit_h_max     10
_diffrn_reflns_limit_k_min     -18
_diffrn_reflns_limit_k_max     18
_diffrn_reflns_limit_l_min     -14
_diffrn_reflns_limit_l_max     13
_refine_special_details
;
Refinement of F^2^ against ALL reflections.  The weighted R-factor wR and
goodness of fit S are based on F^2^, conventional R-factors R are based
on F, with F set to zero for negative F^2^. The threshold expression of
F^2^ > 2sigma(F^2^) is used only for calculating R-factors(gt) etc. and is
not relevant to the choice of reflections for refinement.  R-factors based
on F^2^ are statistically about twice as large as those based on F, and R-
factors based on ALL data will be even larger.
;
_reflns_number_total     3051
_reflns_number_gt     2688
_reflns_threshold_expression     'I > 2\s(I)'
_refine_ls_structure_factor_coef     Fsqd
_refine_ls_matrix_type     full
_refine_ls_R_factor_all     0.0416
_refine_ls_R_factor_gt     0.0367
_refine_ls_wR_factor_gt     0.0970
_refine_ls_wR_factor_ref     0.1012
_refine_ls_goodness_of_fit_ref     1.041
_refine_ls_restrained_S_all     1.041
_refine_ls_number_reflns     3051
_refine_ls_number_parameters     273
_refine_ls_number_restraints     0
_refine_ls_hydrogen_treatment     refall
_refine_ls_weighting_scheme     calc
_refine_ls_weighting_details
              'w=1/[\s^2^(Fo^2^)+(0.0534P)^2^+0.3637P] where P=(Fo^2^+2Fc^2^)/3'
_atom_sites_solution_hydrogens     difmap
_atom_sites_solution_primary     'dual space'
_atom_sites_solution_secondary     difmap
_refine_ls_shift/su_max     0.000
_refine_ls_shift/su_mean     0.000
_refine_diff_density_max     0.184
_refine_diff_density_min     -0.150
_refine_ls_extinction_method
;
<i>SHELXL2018</i> (Sheldrick, 2015<i>b</i>)
;
_refine_ls_extinction_coef     0.0046(5)
_refine_ls_extinction_expression
                                  'Fc^*^=kFc[1+0.001xFc^2^\l^3^/sin(2\q)]^-1/4^'
loop_
    _atom_type_symbol
    _atom_type_description
    _atom_type_scat_dispersion_real
    _atom_type_scat_dispersion_imag
    _atom_type_scat_source
    'C' 'C' 0.0181 0.0091
                         'International Tables Vol C Tables 4.2.6.8 and 6.1.1.4'
    'H' 'H' 0.0000 0.0000
                         'International Tables Vol C Tables 4.2.6.8 and 6.1.1.4'
    'N' 'N' 0.0311 0.0180
                         'International Tables Vol C Tables 4.2.6.8 and 6.1.1.4'
    'O' 'O' 0.0492 0.0322
                         'International Tables Vol C Tables 4.2.6.8 and 6.1.1.4'
_computing_data_collection
;
<i>APEX3</i> (Bruker, 2016)
;
_computing_cell_refinement
;
<i>SAINT</i> (Bruker, 2016)
;
_computing_data_reduction
;
<i>SAINT</i>  (Bruker, 2016)
;
_computing_structure_solution
;
<i>SHELXT</i> (Sheldrick, 2015<i>a</i>)
;
_computing_structure_refinement
;
<i>SHELXL2018</i> (Sheldrick, 2015<i>b</i>)
;
_computing_molecular_graphics
;
<i>DIAMOND</i> (Brandenburg & Putz, 2012)
;
_computing_publication_material
;
<i>SHELXTL</i> (Sheldrick, 2008)
;
loop_
    _atom_site_type_symbol
    _atom_site_label
    _atom_site_fract_x
    _atom_site_fract_y
    _atom_site_fract_z
    _atom_site_U_iso_or_equiv
    _atom_site_adp_type
    _atom_site_calc_flag
    _atom_site_occupancy
    _atom_site_disorder_assembly
    _atom_site_disorder_group
    O O1 0.27225(10) 0.47749(5) 0.30640(7) 0.0319(2) Uani d 1 . .
    N N1 0.19512(11) 0.50876(6) 0.70191(8) 0.0283(2) Uani d 1 . .
    N N2 0.27872(11) 0.58215(6) 0.70850(8) 0.0283(2) Uani d 1 . .
    N N3 0.49183(11) 0.71463(6) 0.53716(8) 0.0299(2) Uani d 1 . .
    N N4 0.07708(13) 0.31558(7) 0.53457(10) 0.0370(3) Uani d 1 . .
    C C1 0.17076(12) 0.45900(7) 0.60429(10) 0.0249(2) Uani d 1 . .
    C C2 0.23110(12) 0.48225(7) 0.50338(10) 0.0244(2) Uani d 1 . .
    C C3 0.31696(12) 0.55846(7) 0.51158(10) 0.0257(2) Uani d 1 . .
    H H3 0.3616(15) 0.5785(9) 0.4416(12) 0.030(3) Uiso d 1 . .
    C C4 0.33924(12) 0.60672(7) 0.61566(9) 0.0244(2) Uani d 1 . .
    C C5 0.43278(12) 0.68871(7) 0.63070(10) 0.0250(2) Uani d 1 . .
    C C6 0.45861(13) 0.73441(8) 0.73683(10) 0.0292(3) Uani d 1 . .
    H H6 0.4125(17) 0.7131(10) 0.8002(13) 0.040(4) Uiso d 1 . .
    C C7 0.54897(14) 0.80913(8) 0.74716(11) 0.0329(3) Uani d 1 . .
    H H7 0.5668(18) 0.8438(11) 0.8229(15) 0.049(4) Uiso d 1 . .
    C C8 0.61156(14) 0.83614(8) 0.65191(11) 0.0326(3) Uani d 1 . .
    H H8 0.6740(17) 0.8887(10) 0.6564(14) 0.042(4) Uiso d 1 . .
    C C9 0.57918(14) 0.78700(8) 0.54977(11) 0.0323(3) Uani d 1 . .
    H H9 0.6207(17) 0.8041(10) 0.4814(14) 0.043(4) Uiso d 1 . .
    C C10 0.07702(12) 0.37891(7) 0.61505(10) 0.0269(3) Uani d 1 . .
    C C11 -0.00417(14) 0.37100(9) 0.70670(11) 0.0346(3) Uani d 1 . .
    H H11 -0.0048(18) 0.4190(11) 0.7619(14) 0.044(4) Uiso d 1 . .
    C C12 -0.08744(15) 0.29497(9) 0.71477(12) 0.0404(3) Uani d 1 . .
    H H12 -0.147(2) 0.2897(11) 0.7774(16) 0.058(5) Uiso d 1 . .
    C C13 -0.08794(16) 0.22904(9) 0.63254(12) 0.0405(3) Uani d 1 . .
    H H13 -0.1415(19) 0.1766(12) 0.6368(14) 0.050(4) Uiso d 1 . .
    C C14 -0.00414(18) 0.24243(9) 0.54512(13) 0.0440(3) Uani d 1 . .
    H H14 -0.0035(19) 0.1969(11) 0.4852(15) 0.052(5) Uiso d 1 . .
    C C15 0.20351(13) 0.43087(8) 0.39007(10) 0.0279(3) Uani d 1 . .
    H H15A 0.0898(16) 0.4252(9) 0.3600(12) 0.032(3) Uiso d 1 . .
    H H15B 0.2466(16) 0.3702(10) 0.4016(12) 0.036(4) Uiso d 1 . .
    C C16 0.23624(15) 0.43750(8) 0.19364(10) 0.0321(3) Uani d 1 . .
    H H16A 0.1233(17) 0.4420(9) 0.1637(13) 0.037(4) Uiso d 1 . .
    H H16B 0.2670(16) 0.3739(10) 0.1992(13) 0.038(4) Uiso d 1 . .
    C C17 0.32018(17) 0.48569(9) 0.11329(11) 0.0377(3) Uani d 1 . .
    H H17 0.436(2) 0.4884(12) 0.1409(17) 0.065(5) Uiso d 1 . .
    C C18 0.2574(2) 0.51972(11) 0.01194(13) 0.0497(4) Uani d 1 . .
    H H18A 0.150(2) 0.5087(12) -0.0128(17) 0.065(6) Uiso d 1 . .
    H H18B 0.314(2) 0.5515(13) -0.0442(18) 0.068(5) Uiso d 1 . .
loop_
    _atom_site_aniso_label
    _atom_site_aniso_U_11
    _atom_site_aniso_U_22
    _atom_site_aniso_U_33
    _atom_site_aniso_U_12
    _atom_site_aniso_U_13
    _atom_site_aniso_U_23
    O1 0.0418(5) 0.0330(4) 0.0225(4) -0.0060(3) 0.0099(3) -0.0033(3)
    N1 0.0316(5) 0.0278(5) 0.0259(5) -0.0019(4) 0.0065(4) 0.0011(4)
    N2 0.0321(5) 0.0283(5) 0.0251(5) -0.0025(4) 0.0070(4) 0.0001(4)
    N3 0.0351(5) 0.0306(5) 0.0249(5) -0.0051(4) 0.0079(4) -0.0004(4)
    N4 0.0503(7) 0.0280(5) 0.0348(6) -0.0061(4) 0.0129(5) -0.0010(4)
    C1 0.0243(5) 0.0250(5) 0.0252(6) 0.0039(4) 0.0035(4) 0.0027(4)
    C2 0.0249(5) 0.0246(5) 0.0236(6) 0.0045(4) 0.0034(4) 0.0014(4)
    C3 0.0272(5) 0.0272(5) 0.0230(6) 0.0019(4) 0.0051(4) 0.0013(4)
    C4 0.0244(5) 0.0259(5) 0.0229(5) 0.0027(4) 0.0038(4) 0.0020(4)
    C5 0.0243(5) 0.0270(5) 0.0235(6) 0.0023(4) 0.0034(4) 0.0015(4)
    C6 0.0302(6) 0.0339(6) 0.0239(6) -0.0026(5) 0.0059(4) -0.0009(4)
    C7 0.0361(6) 0.0348(6) 0.0274(6) -0.0041(5) 0.0044(5) -0.0053(5)
    C8 0.0350(6) 0.0297(6) 0.0325(7) -0.0060(5) 0.0047(5) -0.0006(5)
    C9 0.0381(6) 0.0325(6) 0.0277(6) -0.0065(5) 0.0089(5) 0.0015(5)
    C10 0.0264(5) 0.0262(5) 0.0274(6) 0.0024(4) 0.0026(4) 0.0042(4)
    C11 0.0336(6) 0.0361(6) 0.0355(7) -0.0049(5) 0.0101(5) -0.0016(5)
    C12 0.0378(7) 0.0455(7) 0.0399(7) -0.0096(6) 0.0121(6) 0.0032(6)
    C13 0.0434(7) 0.0338(7) 0.0437(8) -0.0110(6) 0.0059(6) 0.0055(5)
    C14 0.0603(9) 0.0310(6) 0.0424(8) -0.0107(6) 0.0140(6) -0.0031(6)
    C15 0.0320(6) 0.0270(6) 0.0257(6) -0.0007(4) 0.0079(5) -0.0004(4)
    C16 0.0412(7) 0.0299(6) 0.0254(6) 0.0005(5) 0.0066(5) -0.0052(4)
    C17 0.0486(8) 0.0373(7) 0.0293(7) 0.0008(6) 0.0131(6) -0.0040(5)
    C18 0.0689(11) 0.0476(8) 0.0355(8) 0.0083(7) 0.0170(7) 0.0059(6)
_geom_special_details
;
 All esds (except the esd in the dihedral angle between two l.s. planes)
 are estimated using the full covariance matrix.  The cell esds are taken
 into account individually in the estimation of esds in distances, angles
 and torsion angles; correlations between esds in cell parameters are only
 used when they are defined by crystal symmetry.  An approximate (isotropic)
 treatment of cell esds is used for estimating esds involving l.s. planes.
;
loop_
    _geom_bond_atom_site_label_1
    _geom_bond_atom_site_label_2
    _geom_bond_site_symmetry_2
    _geom_bond_distance
    _geom_bond_publ_flag
    O1 C15 . 1.4224(13) ?
    O1 C16 . 1.4237(14) ?
    N1 N2 . 1.3322(13) ?
    N1 C1 . 1.3434(15) ?
    N2 C4 . 1.3386(14) ?
    N3 C9 . 1.3370(15) ?
    N3 C5 . 1.3445(14) ?
    N4 C10 . 1.3362(15) ?
    N4 C14 . 1.3400(17) ?
    C1 C2 . 1.4151(15) ?
    C1 C10 . 1.4901(15) ?
    C2 C3 . 1.3782(15) ?
    C2 C15 . 1.5075(15) ?
    C3 C4 . 1.3930(15) ?
    C3 H3 . 1.012(14) ?
    C4 C5 . 1.4880(15) ?
    C5 C6 . 1.3934(16) ?
    C6 C7 . 1.3813(17) ?
    C6 H6 . 0.959(15) ?
    C7 C8 . 1.3836(17) ?
    C7 H7 . 1.010(17) ?
    C8 C9 . 1.3836(17) ?
    C8 H8 . 0.966(16) ?
    C9 H9 . 0.968(15) ?
    C10 C11 . 1.3926(17) ?
    C11 C12 . 1.3813(18) ?
    C11 H11 . 0.968(17) ?
    C12 C13 . 1.378(2) ?
    C12 H12 . 0.974(17) ?
    C13 C14 . 1.377(2) ?
    C13 H13 . 0.931(18) ?
    C14 H14 . 0.978(17) ?
    C15 H15A . 1.019(14) ?
    C15 H15B . 0.994(15) ?
    C16 C17 . 1.4851(18) ?
    C16 H16A . 1.011(15) ?
    C16 H16B . 0.999(15) ?
    C17 C18 . 1.314(2) ?
    C17 H17 . 1.03(2) ?
    C18 H18A . 0.96(2) ?
    C18 H18B . 1.01(2) ?
loop_
    _geom_contact_atom_site_label_1
    _geom_contact_atom_site_label_2
    _geom_contact_distance
    _geom_contact_site_symmetry_1
    _geom_contact_site_symmetry_2
    _geom_contact_publ_flag
    O1 C11 3.2992(16) . 3_566 yes
    O1 H3 2.232(14) . . yes
    O1 H11 2.850(16) . 3_566 yes
    N1 C8 3.4105(15) . 2_646 yes
    N4 C15 2.7895(16) . . yes
    N1 H8 2.586(15) . 2_646 yes
    N1 H11 2.441(16) . . yes
    N1 H15A 2.713(14) . 3_566 yes
    N2 H18B 2.86(2) . 1_556 yes
    N2 H13 2.744(17) . 2_556 yes
    N2 H6 2.455(15) . . yes
    N3 H3 2.522(14) . . yes
    N3 H15B 2.652(15) . 3_666 yes
    N4 H15A 2.632(14) . . yes
    N4 H15B 2.485(14) . . yes
    C1 C7 3.5853(17) . 2_646 yes
    C2 C10 3.5420(15) . 3_566 yes
    C3 C11 3.5866(17) . 3_566 yes
    C6 C12 3.5808(18) . 2_556 yes
    C8 C10 3.5797(17) . 2_656 yes
    C11 C15 3.5633(18) . 3_566 yes
    C1 H7 2.925(17) . 2_646 yes
    C6 H16B 2.933(15) . 3_666 yes
    C9 H15B 2.842(15) . 3_666 yes
    C18 H8 2.920(16) . 2_645 yes
    H6 H9 2.56(2) . 4_576 yes
    H8 N1 2.586(16) . 2_656 yes
    H11 H16A 2.57(2) . 3_566 yes
    H12 C6 2.886(18) . 2_546 yes
    H12 H14 2.53(3) . 4_566 yes
    H13 H18B 2.55(3) . 2_545 yes
    H15A H16A 2.36(2) . . yes
    H15B H16B 2.38(2) . . yes
    H16A H18A 2.33(2) . . yes
loop_
    _geom_angle_atom_site_label_1
    _geom_angle_atom_site_label_2
    _geom_angle_atom_site_label_3
    _geom_angle_site_symmetry_1
    _geom_angle_site_symmetry_3
    _geom_angle
    _geom_angle_publ_flag
    C15 O1 C16 . . 111.09(9) ?
    N2 N1 C1 . . 121.37(9) ?
    N1 N2 C4 . . 119.14(9) ?
    C9 N3 C5 . . 117.07(10) ?
    C10 N4 C14 . . 117.42(11) ?
    N1 C1 C2 . . 121.82(10) ?
    N1 C1 C10 . . 113.24(10) ?
    C2 C1 C10 . . 124.93(10) ?
    C3 C2 C1 . . 116.06(10) ?
    C3 C2 C15 . . 119.63(10) ?
    C1 C2 C15 . . 124.29(10) ?
    C2 C3 C4 . . 119.36(10) ?
    C2 C3 H3 . . 119.3(8) ?
    C4 C3 H3 . . 121.3(8) ?
    N2 C4 C3 . . 122.25(10) ?
    N2 C4 C5 . . 115.80(10) ?
    C3 C4 C5 . . 121.95(10) ?
    N3 C5 C6 . . 122.61(10) ?
    N3 C5 C4 . . 116.15(10) ?
    C6 C5 C4 . . 121.24(10) ?
    C7 C6 C5 . . 119.03(11) ?
    C7 C6 H6 . . 122.1(9) ?
    C5 C6 H6 . . 118.8(9) ?
    C6 C7 C8 . . 118.99(11) ?
    C6 C7 H7 . . 120.0(9) ?
    C8 C7 H7 . . 121.0(9) ?
    C9 C8 C7 . . 118.05(11) ?
    C9 C8 H8 . . 121.2(9) ?
    C7 C8 H8 . . 120.7(9) ?
    N3 C9 C8 . . 124.25(11) ?
    N3 C9 H9 . . 115.5(9) ?
    C8 C9 H9 . . 120.3(9) ?
    N4 C10 C11 . . 122.32(11) ?
    N4 C10 C1 . . 117.02(10) ?
    C11 C10 C1 . . 120.65(10) ?
    C12 C11 C10 . . 118.85(12) ?
    C12 C11 H11 . . 120.9(9) ?
    C10 C11 H11 . . 120.3(10) ?
    C13 C12 C11 . . 119.41(12) ?
    C13 C12 H12 . . 121.3(10) ?
    C11 C12 H12 . . 119.3(10) ?
    C14 C13 C12 . . 117.79(12) ?
    C14 C13 H13 . . 121.0(10) ?
    C12 C13 H13 . . 121.2(10) ?
    N4 C14 C13 . . 124.22(13) ?
    N4 C14 H14 . . 116.4(10) ?
    C13 C14 H14 . . 119.4(10) ?
    O1 C15 C2 . . 108.29(9) ?
    O1 C15 H15A . . 109.5(8) ?
    C2 C15 H15A . . 110.0(8) ?
    O1 C15 H15B . . 110.2(8) ?
    C2 C15 H15B . . 111.0(8) ?
    H15A C15 H15B . . 107.9(11) ?
    O1 C16 C17 . . 108.01(10) ?
    O1 C16 H16A . . 109.7(8) ?
    C17 C16 H16A . . 109.7(8) ?
    O1 C16 H16B . . 109.5(9) ?
    C17 C16 H16B . . 110.4(8) ?
    H16A C16 H16B . . 109.5(12) ?
    C18 C17 C16 . . 124.63(15) ?
    C18 C17 H17 . . 120.8(11) ?
    C16 C17 H17 . . 114.5(11) ?
    C17 C18 H18A . . 116.3(12) ?
    C17 C18 H18B . . 125.0(12) ?
    H18A C18 H18B . . 118.4(16) ?
loop_
    _geom_torsion_atom_site_label_1
    _geom_torsion_atom_site_label_2
    _geom_torsion_atom_site_label_3
    _geom_torsion_atom_site_label_4
    _geom_torsion_site_symmetry_1
    _geom_torsion_site_symmetry_2
    _geom_torsion_site_symmetry_3
    _geom_torsion_site_symmetry_4
    _geom_torsion
    _geom_torsion_publ_flag
    C1 N1 N2 C4 . . . . 0.15(16) ?
    N2 N1 C1 C2 . . . . -0.61(16) ?
    N2 N1 C1 C10 . . . . 178.92(9) ?
    N1 C1 C2 C3 . . . . 0.42(15) ?
    C10 C1 C2 C3 . . . . -179.06(10) ?
    N1 C1 C2 C15 . . . . -177.88(10) ?
    C10 C1 C2 C15 . . . . 2.64(17) ?
    C1 C2 C3 C4 . . . . 0.20(15) ?
    C15 C2 C3 C4 . . . . 178.58(10) ?
    N1 N2 C4 C3 . . . . 0.49(16) ?
    N1 N2 C4 C5 . . . . -179.18(9) ?
    C2 C3 C4 N2 . . . . -0.66(16) ?
    C2 C3 C4 C5 . . . . 179.00(10) ?
    C9 N3 C5 C6 . . . . 0.51(17) ?
    C9 N3 C5 C4 . . . . -178.47(10) ?
    N2 C4 C5 N3 . . . . -178.91(10) ?
    C3 C4 C5 N3 . . . . 1.41(15) ?
    N2 C4 C5 C6 . . . . 2.09(15) ?
    C3 C4 C5 C6 . . . . -177.59(10) ?
    N3 C5 C6 C7 . . . . -0.32(18) ?
    C4 C5 C6 C7 . . . . 178.61(10) ?
    C5 C6 C7 C8 . . . . -0.24(18) ?
    C6 C7 C8 C9 . . . . 0.57(18) ?
    C5 N3 C9 C8 . . . . -0.14(18) ?
    C7 C8 C9 N3 . . . . -0.4(2) ?
    C14 N4 C10 C11 . . . . -0.41(18) ?
    C14 N4 C10 C1 . . . . 178.51(11) ?
    N1 C1 C10 N4 . . . . -164.56(10) ?
    C2 C1 C10 N4 . . . . 14.96(16) ?
    N1 C1 C10 C11 . . . . 14.38(15) ?
    C2 C1 C10 C11 . . . . -166.10(11) ?
    N4 C10 C11 C12 . . . . 0.07(19) ?
    C1 C10 C11 C12 . . . . -178.81(11) ?
    C10 C11 C12 C13 . . . . 0.1(2) ?
    C11 C12 C13 C14 . . . . 0.0(2) ?
    C10 N4 C14 C13 . . . . 0.6(2) ?
    C12 C13 C14 N4 . . . . -0.4(2) ?
    C16 O1 C15 C2 . . . . -173.64(9) ?
    C3 C2 C15 O1 . . . . -2.59(14) ?
    C1 C2 C15 O1 . . . . 175.66(9) ?
    C15 O1 C16 C17 . . . . -176.11(10) ?
    O1 C16 C17 C18 . . . . -126.92(14) ?
loop_
    _geom_hbond_atom_site_label_D
    _geom_hbond_atom_site_label_H
    _geom_hbond_atom_site_label_A
    _geom_hbond_site_symmetry_A
    _geom_hbond_distance_DH
    _geom_hbond_distance_HA
    _geom_hbond_distance_DA
    _geom_hbond_angle_DHA
    _geom_hbond_publ_flag
    C8 H8 N1 2_656 0.966(16) 2.585(16) 3.4104(15) 143.4(12) yes
    C15 H15B Cg 3_666 0.994(15) 2.990(15) 3.8760(13) 149.0(11) yes
_shelx_space_group_comment
;
The symmetry employed for this shelxl refinement is uniquely defined
by the following loop, which should always be used as a source of
symmetry information in preference to the above space-group names.
They are only intended as comments.
;
_shelx_estimated_absorpt_T_min     0.841
_shelx_estimated_absorpt_T_max     0.949
_shelx_hkl_file
;
   1   0   0   45.50    1.40
  -1   0   0   44.20    1.40
   2   0   0  202.88    6.10
  -2   0   0  189.98    6.10
   3   0   0   48.30    1.70
  -3   0   0   47.80    1.70
   4   0   0 1119.39   32.80
  -4   0   0 1014.60   32.90
  -4   0   0 1062.49   32.80
  -5   0   0   41.80    1.90
  -6   0   0  179.38    6.20
  -6   0   0  173.28    6.30
  -6   0   0  185.18    6.20
  -7   0   0    2.20    0.90
  -7   0   0    3.40    1.00
  -7   0   0    2.10    0.90
  -8   0   0  109.69    4.00
  -8   0   0  101.59    4.10
  -8   0   0  103.59    4.10
  -9   0   0   54.69    2.60
 -10   0   0   22.10    1.40
   0   1   0    0.10    0.10
  -1  -1   0   12.40    0.60
  -1   1   0   14.20    0.50
   1   1   0   13.00    0.60
  -3  -1   0    0.50    0.30
   3   1   0    0.00    0.30
  -4  -1   0  155.28    5.00
  -4  -1   0  148.49    5.10
   4   1   0  153.68    5.00
  -4   1   0  145.09    5.10
  -5  -1   0    4.30    0.80
  -5   1   0    4.40    0.80
  -6  -1   0  237.08    7.90
  -6  -1   0  228.58    7.80
  -6  -1   0  242.68    7.90
  -6   1   0  233.98    7.90
  -6   1   0  239.28    7.90
  -6   1   0  217.98    7.90
  -7  -1   0   69.09    3.00
  -7  -1   0   70.29    3.00
  -7  -1   0   69.79    2.90
  -7   1   0   68.09    2.90
  -7   1   0   59.39    3.40
  -7   1   0   67.59    3.10
  -8  -1   0   29.60    2.10
  -8  -1   0   32.70    1.90
  -8  -1   0   28.80    1.80
  -8   1   0   32.20    1.90
  -8   1   0   34.20    1.90
  -8   1   0   30.50    2.20
  -9  -1   0   10.10    1.10
  -9   1   0    7.20    1.10
 -10  -1   0    1.00    0.60
 -10   1   0    0.00    0.60
   0  -2   0  174.08    5.70
   0   2   0  190.88    5.80
   1  -2   0  349.17   10.60
  -1  -2   0  323.87   10.70
   1   2   0  339.37   10.80
  -1   2   0  364.96   10.60
  -3  -2   0  174.18    5.80
   3   2   0  173.68    5.80
  -4  -2   0  563.94   17.50
  -4  -2   0  545.25   17.60
  -4   2   0  557.44   17.50
   4   2   0  568.04   17.60
  -5  -2   0   38.20    2.20
  -5  -2   0   37.40    1.80
  -5   2   0   38.30    1.80
  -6  -2   0  130.89    4.60
  -6  -2   0  117.89    4.50
  -6  -2   0  123.59    4.50
   6  -2   0  115.09    4.70
  -6   2   0  126.49    4.50
  -6   2   0  119.19    4.60
  -6   2   0  121.69    4.60
  -7  -2   0    1.30    0.90
  -7  -2   0    1.20    0.70
   7  -2   0    2.50    1.10
  -7  -2   0    1.70    0.70
  -7   2   0    2.30    0.80
  -7   2   0    1.30    0.70
  -8  -2   0    0.70    0.60
  -8  -2   0    1.30    0.90
  -8   2   0    0.40    0.90
  -8   2   0    1.40    0.80
  -8   2   0    0.50    0.60
  -9  -2   0    9.90    1.20
  -9   2   0    9.40    1.20
 -10  -2   0    1.00    0.60
 -10   2   0   -0.20    0.70
  10   2   0    0.30    0.40
   0  -3   0    0.10    0.10
   0   3   0    0.50    0.20
  -1  -3   0  367.06   12.10
   1  -3   0  379.46   11.90
   1   3   0  379.06   12.10
  -1   3   0  409.66   12.00
   2  -3   0 2957.00   89.89
  -2  -3   0 2549.34   89.89
  -2   3   0 3204.58   89.99
   2   3   0 2993.30   91.09
  -3  -3   0  196.78    6.50
   3   3   0  193.28    6.50
  -4  -3   0  376.76   11.80
  -4  -3   0  366.96   11.60
  -4   3   0  354.96   11.60
   4   3   0  354.66   11.80
  -5  -3   0  327.77   10.50
  -5  -3   0  315.47   10.80
  -5   3   0  322.57   10.40
  -6  -3   0   21.70    1.40
  -6  -3   0   19.00    1.80
   6  -3   0   19.30    2.00
  -6   3   0   21.20    1.90
  -6   3   0   21.10    1.90
  -6   3   0   22.10    1.40
  -7  -3   0   12.10    1.80
  -7  -3   0   14.00    1.30
   7  -3   0   10.70    1.90
  -7   3   0   13.40    2.60
  -7   3   0   12.00    1.30
  -7   3   0   14.90    1.60
   8  -3   0  100.59    4.10
  -8  -3   0  103.79    4.20
  -8  -3   0  106.39    4.10
  -8   3   0  103.69    4.10
  -8   3   0  109.79    4.00
  -8   3   0  107.09    4.10
  -9  -3   0    0.90    0.50
  -9   3   0    0.80    0.70
 -10  -3   0   27.10    1.60
 -10   3   0   28.00    1.80
  10   3   0   27.40    1.40
   0  -4   0 4405.86  141.09
   0   4   0 4711.43  141.39
  -1  -4   0  156.48    5.20
   1  -4   0  142.29    5.00
  -1   4   0  152.48    5.00
   1   4   0  159.48    5.20
  -2  -4   0  281.17    9.40
   2  -4   0  291.07    9.10
   2   4   0  276.27    9.40
  -2   4   0  307.37    9.10
  -3  -4   0 1087.09   33.60
  -3  -4   0 1104.99   33.40
   3   4   0 1037.00   33.60
  -4  -4   0  458.05   14.30
  -4  -4   0  466.75   14.70
  -4   4   0  470.25   14.30
   4   4   0  413.36   14.70
  -5  -4   0    2.10    1.40
  -5  -4   0    1.00    0.70
  -5  -4   0    1.80    0.60
  -5   4   0    1.80    0.70
   6  -4   0    8.80    1.70
  -6  -4   0   10.00    1.10
  -6  -4   0    9.80    1.60
  -6   4   0    9.40    1.70
  -6   4   0   11.30    1.60
  -6   4   0   11.00    1.10
   7  -4   0    1.00    0.80
  -7  -4   0    3.00    0.80
  -7  -4   0    1.90    0.70
  -7   4   0    3.10    1.10
  -7   4   0    2.90    0.90
  -7   4   0    2.90    0.90
  -8  -4   0    9.20    1.20
   8  -4   0   10.90    1.60
  -8  -4   0   11.20    1.60
  -8   4   0    7.60    1.30
  -8   4   0    7.00    1.60
  -8   4   0   10.00    1.70
  -9  -4   0    0.70    0.60
  -9   4   0    1.70    0.80
  -9   4   0    1.10    0.80
 -10  -4   0    0.90    0.60
  10   4   0    1.90    0.60
   0  -5   0    0.10    0.30
   0   5   0    0.20    0.30
  -1  -5   0    0.40    0.40
   1  -5   0    1.90    0.50
  -1   5   0    1.00    0.40
   1   5   0    0.80    0.40
  -2  -5   0  140.59    5.10
   2  -5   0  147.29    4.70
   2   5   0  139.39    5.10
  -2   5   0  144.09    4.80
  -3  -5   0 1064.29   34.10
  -3  -5   0 1123.49   34.50
   3   5   0 1119.59   34.60
  -4  -5   0  509.95   16.50
  -4  -5   0  501.75   15.90
  -4   5   0  498.25   15.90
  -5  -5   0   51.69    3.90
  -5  -5   0   43.80    2.30
  -5  -5   0   49.00    2.20
  -5   5   0   47.50    2.50
  -5   5   0   49.90    2.20
  -6  -5   0   68.29    2.90
  -6  -5   0   70.99    3.00
  -6   5   0   67.19    3.10
  -6   5   0   70.59    2.90
  -6   5   0   70.39    3.10
  -7  -5   0    2.50    0.80
  -7  -5   0    1.30    0.70
   7  -5   0    1.20    0.70
  -7   5   0    4.40    1.50
  -7   5   0    1.50    1.00
  -7   5   0    2.10    0.80
   8  -5   0   19.20    1.70
  -8  -5   0   16.70    1.60
  -8   5   0   19.20    1.80
  -8   5   0   16.20    1.60
  -8   5   0   21.20    1.90
  -9  -5   0    3.90    1.00
   9  -5   0    4.80    1.40
  -9   5   0    3.50    1.00
   9   5   0    3.30    1.10
 -10  -5   0   41.60    2.00
  10   5   0   38.90    1.70
   0  -6   0   91.09    3.50
   0   6   0   99.19    3.60
   1  -6   0   65.89    2.60
   1   6   0   67.59    2.90
  -1   6   0   70.39    2.70
   2  -6   0   79.49    3.00
  -3  -6   0  116.39    4.10
  -3  -6   0  112.29    4.60
  -3   6   0  118.59    3.90
  -4  -6   0   35.30    1.70
  -4  -6   0   33.70    2.70
  -4   6   0   32.40    1.80
  -5  -6   0  108.69    3.90
  -5  -6   0   95.69    3.80
  -5   6   0  104.69    3.90
  -5   6   0   99.39    4.10
  -5   6   0   97.49    3.90
  -6  -6   0  130.59    4.70
  -6  -6   0  121.29    4.60
  -6   6   0  123.19    4.80
  -6   6   0  124.69    4.70
  -6   6   0  125.59    4.60
  -7  -6   0    0.50    0.80
   7  -6   0    0.10    0.70
  -7   6   0    0.20    0.80
  -7   6   0    1.20    1.00
   8  -6   0    2.60    0.80
  -8  -6   0    1.90    0.80
  -8  -6   0    6.40    1.40
  -8   6   0    2.80    1.00
  -8   6   0    5.60    1.60
  -8   6   0    2.50    1.00
  -9  -6   0    6.90    1.50
   9  -6   0    8.30    1.20
   9   6   0    7.40    0.90
  10   6   0    0.20    0.40
   0  -7   0    0.20    0.50
   0   7   0    0.40    0.70
  -1  -7   0 1080.49   33.90
   1  -7   0 1084.39   33.70
   1   7   0 1038.70   34.00
  -1   7   0 1119.99   33.80
  -2  -7   0   62.39    3.00
   2  -7   0   61.29    2.60
  -2   7   0   63.79    2.80
  -3  -7   0    3.10    0.70
   3  -7   0    3.50    1.20
  -3  -7   0    4.40    1.20
  -4  -7   0    1.30    0.70
  -4  -7   0    1.00    1.10
  -4   7   0    0.70    0.70
  -5  -7   0   24.60    1.60
  -5  -7   0   26.00    1.70
  -5   7   0   28.30    1.80
  -5   7   0   24.20    1.90
  -5   7   0   20.00    2.30
  -6  -7   0    0.70    0.70
  -6  -7   0    0.90    0.70
  -6   7   0    2.80    1.00
  -6   7   0    0.30    0.80
  -7  -7   0   12.10    1.40
   7  -7   0    9.50    1.40
  -7  -7   0    9.50    1.30
  -7   7   0    8.90    1.50
  -7   7   0   13.30    2.10
  -8  -7   0    4.00    1.20
   8  -7   0    3.10    1.00
   8   7   0    4.50    1.00
  -8   7   0    5.50    1.50
   9  -7   0   38.30    1.80
  -9  -7   0   43.30    2.10
   9   7   0   39.30    2.00
  10   7   0    9.30    0.80
   0  -8   0   42.10    2.40
  -1  -8   0  380.86   12.80
   1  -8   0  385.36   12.60
  -1   8   0  375.06   12.70
  -2  -8   0   -0.60    1.00
   2  -8   0    4.10    1.60
  -2   8   0    0.50    1.20
  -3  -8   0  198.08    6.60
   3  -8   0  209.68    7.20
  -3   8   0  185.48    6.70
  -3   8   0  191.18    6.80
   3   8   0  200.18    6.70
   4  -8   0  124.39    4.80
  -4  -8   0  134.09    4.70
  -4  -8   0  132.19    4.70
   4   8   0  130.69    4.70
  -4   8   0  131.19    4.70
  -5  -8   0   17.10    1.50
  -5  -8   0   15.60    1.50
   5  -8   0   15.40    2.90
   5   8   0   15.20    1.40
  -5   8   0   12.40    2.40
  -5   8   0   17.20    1.60
  -6  -8   0   80.99    3.30
  -6  -8   0   84.79    3.40
   6   8   0   80.49    3.30
  -6   8   0   77.29    4.80
  -6   8   0   81.69    3.40
   7  -8   0    3.00    1.10
  -7  -8   0    4.50    1.20
  -7   8   0    3.10    0.80
   7   8   0    2.90    0.70
  -8  -8   0   49.00    2.40
   8  -8   0   47.60    2.20
   8   8   0   48.70    2.20
  -8   8   0   46.90    2.40
   9  -8   0    3.50    0.90
  -9  -8   0    2.80    1.00
   9   8   0    4.80    1.00
   0  -9   0   -0.90    1.20
  -1  -9   0  270.47    9.50
   1  -9   0  249.48    9.00
  -1   9   0  238.98    8.30
   1   9   0  251.67    8.40
   2  -9   0   88.59    4.80
   2   9   0   70.59    3.10
  -2   9   0   71.49    2.90
  -2   9   0   69.19    3.20
   3  -9   0  164.58    5.90
  -3   9   0  171.98    6.00
   3   9   0  168.68    5.90
  -3   9   0  168.88    5.90
   4  -9   0  138.49    5.10
  -4  -9   0  139.19    5.10
   4   9   0  141.19    5.00
  -4   9   0  139.29    5.00
  -5  -9   0    6.70    1.50
  -5   9   0    4.20    1.30
   5   9   0    5.10    1.10
  -6  -9   0   36.10    2.10
   6   9   0   34.40    1.90
  -6   9   0   34.30    2.00
  -7  -9   0    9.40    1.50
   7  -9   0    9.90    1.30
   7   9   0   13.10    1.70
  -7   9   0    7.80    1.30
   8  -9   0   34.70    1.80
  -8  -9   0   30.40    2.00
   8   9   0   33.80    1.70
   9  -9   0    3.80    0.90
   9   9   0    2.60    0.80
   0  10   0  514.55   15.40
   0  10   0  391.96   14.40
   1  10   0  128.09    4.60
   1  10   0  124.09    4.60
  -1  10   0  129.39    4.60
  -1  10   0  123.39    4.90
   2 -10   0    3.70    1.30
   2  10   0    4.50    1.40
  -2  10   0    6.70    1.60
  -2  10   0    3.80    1.10
   3 -10   0   19.90    1.60
  -3  10   0   20.90    1.50
   3  10   0   21.10    1.60
  -4  10   0    0.80    0.70
   4  10   0    1.20    0.60
   5 -10   0   75.69    3.20
  -5 -10   0   77.69    3.40
   5  10   0   77.39    3.20
  -5  10   0   76.39    3.20
   6 -10   0   69.29    3.10
  -6 -10   0   65.69    3.30
  -6  10   0   74.49    3.00
   6  10   0   72.99    3.50
   7 -10   0   20.90    2.00
  -7 -10   0   20.80    2.10
   7  10   0   18.60    1.90
  -7  10   0   19.40    1.50
   8 -10   0   22.80    1.40
   8  10   0   23.20    1.30
   9 -10   0    7.20    0.90
   9  10   0    7.20    0.70
   0  11   0   -0.60    0.90
   0  11   0   -0.10    0.60
   1  11   0   21.80    1.80
   1  11   0   17.80    1.50
  -1  11   0   19.50    2.20
  -1  11   0   18.40    2.10
  -1  11   0   20.50    1.50
   2 -11   0   38.30    2.00
  -2  11   0   36.70    1.90
   2  11   0   37.00    2.00
   2  11   0   35.10    2.10
  -3 -11   0    3.40    1.80
   3 -11   0    1.80    0.70
   3  11   0    2.60    0.80
  -3  11   0    2.50    0.70
   4 -11   0   97.99    3.90
  -4  11   0   99.59    3.80
   4  11   0   96.59    3.80
   5 -11   0   39.70    2.20
  -5  11   0   36.90    2.10
   5  11   0   37.70    2.00
   6 -11   0  140.59    5.20
  -6  11   0  143.99    5.10
   6  11   0  142.89    5.20
   7 -11   0    3.60    0.90
  -7  11   0    3.20    1.10
   7  11   0    5.20    1.10
   7  11   0    4.60    1.10
   8 -11   0   13.40    1.00
   8  11   0   12.50    1.00
   0 -12   0   17.40    1.50
   0  12   0   17.60    1.40
   0  12   0   13.80    1.90
   1 -12   0    1.00    0.70
  -1 -12   0    1.40    0.70
   1  12   0    2.00    0.90
  -1  12   0    0.00    1.20
   1  12   0    0.70    0.60
  -1  12   0    1.50    0.60
   2 -12   0  185.78    6.40
  -2 -12   0  181.28    6.40
   2  12   0  175.88    6.30
  -2  12   0  185.18    6.40
   2  12   0  181.48    6.30
   3 -12   0   25.80    1.70
  -3 -12   0   25.40    2.10
  -3  12   0   25.40    1.70
   3  12   0   25.70    1.70
   3  12   0   26.30    1.80
   4 -12   0    4.30    1.30
   4  12   0    7.40    1.20
   4  12   0    4.30    1.10
  -4  12   0    6.40    1.10
   5 -12   0   39.50    2.20
   5  12   0   43.90    2.10
  -5  12   0   41.70    2.10
   5  12   0   40.50    2.10
   6 -12   0    1.00    0.60
  -6  12   0    0.20    0.60
   6  12   0    0.50    0.50
   6  12   0    1.10    0.60
   7 -12   0    0.70    0.40
  -7  12   0   -0.30    0.60
   7  12   0    0.40    0.60
   7  12   0   -0.20    0.60
   8 -12   0    6.40    0.90
   8  12   0    6.50    0.70
   0 -13   0    0.70    0.70
   0  13   0   -0.60    1.00
   0  13   0    0.00    0.70
   1 -13   0    0.20    0.60
  -1 -13   0    0.70    0.70
   1  13   0    0.60    0.60
   1  13   0    0.00    0.80
  -1  13   0   -0.60    0.50
  -2 -13   0    8.20    1.40
   2 -13   0    7.60    1.30
  -2  13   0    9.10    1.20
   2  13   0   12.90    1.50
   2  13   0    9.20    1.30
   3 -13   0    2.20    0.70
  -3  13   0    3.50    1.10
   3  13   0    3.90    1.10
   3  13   0    2.40    0.70
   4 -13   0  140.99    5.10
   4  13   0  141.59    5.10
   4  13   0  137.89    5.10
  -4  13   0  142.39    5.10
   5 -13   0    0.50    0.70
   5 -13   0    1.10    0.80
  -5  13   0    1.40    0.60
   5  13   0    0.40    0.50
   5  13   0    0.40    0.60
   6 -13   0    8.80    1.00
   6  13   0    6.30    0.90
  -6  13   0    7.70    1.00
   6  13   0    7.70    1.00
   7 -13   0    0.40    0.40
   7  13   0    1.30    0.70
   7  13   0    0.30    0.40
   0 -14   0    6.70    1.20
   0  14   0    7.40    1.10
   0  14   0    6.90    1.30
  -1 -14   0   12.70    1.40
   1 -14   0   11.60    1.40
  -1  14   0   12.50    1.60
   1  14   0   14.50    1.80
   1  14   0   12.20    1.30
   2 -14   0   19.50    1.50
  -2 -14   0   20.20    1.60
   2  14   0   17.70    1.70
   2  14   0   21.10    1.50
  -2  14   0   20.70    1.50
   3 -14   0   41.80    2.10
   3  14   0   41.20    2.10
  -3  14   0   40.80    2.10
   3  14   0   40.30    2.00
   4 -14   0   40.10    2.10
   4 -14   0   39.40    2.00
  -4  14   0   42.90    2.10
   4  14   0   39.20    2.00
   4  14   0   39.10    1.90
   5 -14   0    1.10    0.50
   5 -14   0   -0.10    0.60
  -5  14   0    1.40    0.50
   5  14   0    1.20    0.50
   5  14   0    0.40    0.50
   6 -14   0    1.20    0.40
   6  14   0    1.00    0.50
  -6  14   0    1.30    0.60
   6  14   0    1.40    0.50
   7 -14   0   14.80    1.00
   7  14   0   15.60    1.00
   0 -15   0    1.00    0.60
   0  15   0    0.30    0.50
   1 -15   0    0.60    0.60
  -1 -15   0    0.40    0.60
   1  15   0    0.60    0.50
  -1  15   0    0.00    0.50
   2 -15   0  201.08    7.30
   2 -15   0  226.88    7.50
  -2 -15   0  211.58    7.30
  -2  15   0  227.88    7.40
   2  15   0  225.18    7.40
   2  15   0  207.78    7.30
   3 -15   0   10.90    1.40
   3 -15   0   11.60    1.20
   3  15   0   10.20    1.30
   3  15   0   11.90    1.10
  -3  15   0    8.80    1.10
   4 -15   0    4.50    1.00
   4 -15   0    4.50    1.10
   4  15   0    5.90    0.80
  -4  15   0    3.90    0.90
   4  15   0    6.30    1.00
   5 -15   0    9.90    1.10
   5 -15   0   11.00    1.00
  -5  15   0   10.00    1.00
   5  15   0   10.70    0.90
   5  15   0    8.70    1.00
   6 -15   0    0.70    0.40
  -6  15   0    1.10    0.60
   6  15   0   -0.30    0.50
   0 -16   0   67.29    2.80
   0  16   0   65.79    2.80
   1 -16   0   75.99    3.00
  -1 -16   0   73.79    2.90
  -1  16   0   69.59    2.90
   1  16   0   72.99    2.90
  -2 -16   0    8.40    1.20
   2 -16   0    7.80    1.00
  -2  16   0    9.80    1.00
   2  16   0   12.40    2.10
   2  16   0    7.10    1.00
   3 -16   0    4.90    1.30
   3 -16   0    1.80    0.50
   3  16   0    1.50    0.80
   3  16   0    0.80    0.40
  -3  16   0    3.10    0.70
   4 -16   0    6.90    1.10
   4 -16   0    6.10    0.90
   4  16   0    5.90    1.30
  -4  16   0    7.10    0.80
   5 -16   0   12.40    1.00
   5 -16   0   11.60    1.10
  -5  16   0   13.40    1.00
   5  16   0   15.70    1.30
   5  16   0   12.80    0.90
   0 -17   0   -0.30    0.40
   0  17   0   -0.60    0.40
  -1 -17   0   11.00    1.00
   1 -17   0   11.80    1.00
   1  17   0   10.50    0.90
  -1  17   0    9.30    0.90
   2 -17   0    4.50    0.80
  -2 -17   0    2.80    0.80
   2  17   0    2.60    0.80
   3 -17   0    6.10    0.80
   3  17   0    4.30    0.70
  -3  17   0    6.10    0.70
   4 -17   0   50.49    2.00
   4  17   0   50.09    1.90
  -4  17   0   51.79    2.00
   0  18   0    0.20    0.40
  -1 -18   0    6.50    0.90
   1 -18   0    5.40    0.70
   1  18   0    6.70    0.70
  -1  18   0    6.20    0.70
   2 -18   0    0.30    0.40
  -2  18   0    0.30    0.40
   2  18   0    0.10    0.40
   3 -18   0    1.00    0.40
  -3  18   0   -0.10    0.40
 -10   0   1   -0.40    0.60
  10   0  -1    0.50    0.60
  -9   0   1   -0.30    0.60
  -8   0   1   -0.90    0.50
  -7   0   1    0.40    0.50
  -7   0   1   -0.20    0.80
  -6   0   1   -1.60    0.80
  -6   0   1   -0.20    0.40
  -5   0   1   -0.30    0.40
  -5   0   1    0.90    0.70
  -4   0   1   -0.30    0.40
  -4   0   1    0.20    0.40
  -3   0   1    0.10    0.20
   2   0  -1    0.00    0.10
  -2   0   1    0.10    0.20
   1   0   1    0.10    0.10
  -1   0  -1    0.10    0.10
  -2   0  -1    0.10    0.10
   2   0   1    0.20    0.10
  -3   0  -1    0.10    0.20
   3   0   1    0.10    0.20
  -4   0  -1    0.60    0.40
  -5   0  -1    0.00    0.40
  -6   0  -1    0.00    0.50
  -6   0  -1   -0.60    0.80
  -6   0  -1    0.50    0.80
  -7   0  -1    5.30    1.30
  -7   0  -1    0.10    0.70
  -8   0  -1    0.20    0.60
  -8   0  -1    4.20    1.30
  -9   0  -1   -0.90    0.60
  -9   0  -1    0.80    0.80
 -10   0  -1   -0.20    0.70
 -10  -1   1   10.50    1.10
  10  -1  -1    7.50    1.40
 -10   1   1    9.20    1.10
  10   1  -1   10.70    1.00
  -9  -1   1    6.80    1.10
  -9   1   1    6.70    1.10
  -8  -1   1   47.60    2.30
  -8   1   1   46.30    2.40
  -8   1   1   48.10    2.40
  -7  -1   1    0.70    0.50
  -7  -1   1   -0.50    0.70
  -7   1   1    0.00    0.80
  -7   1   1   -0.40    0.50
  -6  -1   1   56.59    2.50
   6  -1  -1   51.49    3.00
  -6  -1   1   53.69    2.50
  -6   1   1   54.19    2.40
  -6   1   1   53.79    2.60
  -5  -1   1   66.69    2.90
  -5  -1   1   67.69    2.70
  -5   1   1   71.99    2.70
  -4  -1   1   76.39    2.90
  -4  -1   1   77.49    2.80
  -4   1   1   75.69    2.70
  -4   1   1   73.09    2.80
  -4   1   1   78.99    2.70
  -3  -1   1  210.08    6.90
   3   1  -1  217.68    6.90
  -3   1   1  210.78    6.70
  -2  -1   1  231.98    7.30
  -2   1   1  215.28    7.00
   2   1  -1  224.78    7.10
  -1  -1   1  403.46   13.10
   1   1  -1  419.86   13.10
  -1   1   1  445.96   13.20
   0  -1   1 2451.15   82.69
   0  -1  -1 2701.93   82.89
   0   1   1 2802.52   82.79
   0   1  -1 2785.32   82.79
   1  -1   1  176.38    5.20
  -1  -1  -1  158.28    5.30
   1  -1   1  170.48    5.20
   1   1   1  163.68    5.30
  -2  -1  -1  167.48    5.40
   2   1   1  171.88    5.40
  -3  -1  -1 1048.60   32.20
   3   1   1 1041.50   32.20
  -4  -1  -1  299.87    9.50
  -4  -1  -1  287.77    9.60
  -4   1  -1  301.27    9.70
   4   1   1  313.87    9.60
  -5  -1  -1   58.09    3.30
  -5   1  -1   70.89    2.60
  -6  -1  -1    3.50    0.80
  -6  -1  -1    5.70    1.20
  -6  -1  -1    4.40    0.90
  -6   1  -1    5.60    1.40
  -6   1  -1    4.30    1.00
  -6   1  -1    5.90    1.10
  -7  -1  -1  297.47    9.90
  -7  -1  -1  300.07    9.90
  -7  -1  -1  295.57   10.00
  -7   1  -1  299.37   10.00
  -7   1  -1  302.07    9.90
  -7   1  -1  299.37    9.90
  -8  -1  -1   57.49    2.60
  -8  -1  -1   59.19    2.60
  -8  -1  -1   56.49    2.70
  -8   1  -1   54.59    2.60
  -8   1  -1   59.19    2.60
  -8   1  -1   57.29    2.70
  -9  -1  -1   45.00    2.20
  -9  -1  -1   42.60    2.20
  -9   1  -1   39.30    2.10
  -9   1  -1   49.20    2.20
  -9   1  -1   45.20    2.20
 -10  -1  -1   31.30    1.70
 -10   1  -1   32.10    1.70
 -10  -2   1   85.29    3.40
 -10   2   1   86.99    3.40
  10   2  -1   90.59    3.20
  -9  -2   1    3.60    1.00
  -9   2   1    3.60    1.10
  -8  -2   1   14.10    1.30
   8  -2  -1   15.30    1.90
  -8   2   1   14.00    1.40
  -8   2   1   17.10    1.70
   7  -2  -1   10.80    1.70
  -7  -2   1   10.90    1.20
  -7   2   1   10.00    1.20
  -7   2   1    7.20    1.60
  -6  -2   1   15.90    1.50
  -6  -2   1   17.00    1.20
   6  -2  -1   18.10    1.90
  -6   2   1   17.90    1.30
  -6   2   1   16.80    1.90
  -5  -2   1    0.00    0.40
   5   2  -1    1.20    1.10
  -5   2   1   -0.30    0.40
  -4  -2   1  259.17    8.50
  -4  -2   1  245.08    8.30
  -4   2   1  260.87    8.10
   4   2  -1  256.47    8.50
  -4   2   1  273.47    8.10
  -4   2   1  256.17    8.40
  -3  -2   1   37.10    1.60
  -3   2   1   38.40    1.40
  -3   2   1   35.90    1.40
  -2  -2   1   13.00    0.70
   2   2  -1   13.30    0.80
  -2   2   1   10.30    0.60
   1  -2  -1  771.52   25.10
   1   2  -1  809.62   25.20
  -1   2   1  864.61   25.10
   0  -2   1   31.90    1.20
   0  -2  -1   30.40    1.20
   0   2  -1   32.90    1.20
   0   2   1   33.60    1.20
  -1  -2  -1  373.56   12.20
   1  -2   1  389.36   12.10
   1   2   1  397.16   12.20
  -1   2  -1  404.86   12.10
  -2  -2  -1 9895.31  305.67
   2   2   1 9999.00  305.77
  -3  -2  -1    7.80    0.70
   3   2   1    8.10    0.80
  -4  -2  -1  117.89    4.20
  -4  -2  -1  121.59    4.20
   4   2   1  120.39    4.30
  -4   2  -1  122.09    4.20
  -5  -2  -1  332.77   10.80
  -5  -2  -1  330.67   10.90
  -5   2  -1  340.47   10.80
  -6  -2  -1   54.09    2.50
  -6  -2  -1   54.49    2.60
   6  -2   1   46.50    3.20
  -6  -2  -1   56.99    2.40
  -6   2  -1   54.69    2.40
  -6   2  -1   48.20    2.50
  -6   2  -1   55.59    2.60
  -7  -2  -1   16.20    1.60
  -7  -2  -1   15.90    1.50
  -7   2  -1   18.30    1.60
  -7   2  -1   14.90    1.60
  -7   2  -1   18.20    1.50
  -8  -2  -1    1.00    0.70
  -8  -2  -1    1.20    0.70
  -8  -2  -1    1.20    0.70
  -8   2  -1    0.90    0.60
  -8   2  -1    0.10    0.70
  -8   2  -1    0.00    0.70
  -9  -2  -1   10.80    1.20
  -9  -2  -1   14.20    1.40
  -9   2  -1   14.40    1.30
  -9   2  -1   12.00    1.50
  -9   2  -1   12.20    1.30
 -10  -2  -1   10.40    1.10
 -10   2  -1    7.20    1.40
 -10  -3   1    1.60    0.60
  10   3  -1    0.70    0.50
 -10   3   1   -0.50    0.80
  -9  -3   1    9.70    1.10
  -9   3   1   10.10    1.20
  -8  -3   1    1.00    0.70
   8  -3  -1    0.80    0.80
  -8   3   1    1.80    0.90
  -8   3   1    1.90    0.70
  -7  -3   1   67.39    2.90
  -7   3   1   66.69    2.90
  -7   3   1   68.49    3.60
  -6  -3   1  199.78    6.80
   6  -3  -1  190.48    6.80
  -6   3   1  205.98    6.80
  -6   3   1  189.48    6.80
  -5  -3   1   19.90    2.30
  -5  -3   1   23.40    1.30
   5   3  -1   17.80    2.60
  -5   3   1   22.80    1.40
  -4  -3   1   57.79    3.00
  -4  -3   1   55.49    2.20
   4   3  -1   56.19    2.50
  -4   3   1   55.79    2.30
  -3  -3   1  622.84   19.40
   3   3  -1  613.64   19.30
  -3   3   1  627.44   19.00
  -3   3   1  589.64   18.90
  -2  -3   1  391.76   13.00
   2  -3  -1  393.36   12.80
  -2   3   1  429.26   12.80
   2   3  -1  426.06   13.10
   1  -3  -1  933.61   29.90
  -1  -3   1  946.41   30.00
  -1   3   1  969.90   29.90
   1   3  -1 1031.00   30.00
   0  -3  -1  136.09    4.70
   0  -3   1  147.79    4.70
   0   3  -1  150.98    4.70
   0   3   1  145.29    4.80
  -1  -3  -1  704.43   22.70
   1  -3   1  739.63   22.60
  -1   3  -1  785.02   22.60
   1   3   1  703.23   22.70
  -2  -3  -1 4500.15  141.39
   2   3   1 4640.44  141.79
  -3  -3  -1  170.88    5.70
  -3  -3  -1  159.58    5.50
   3   3   1  171.08    5.70
  -4  -3  -1    2.30    0.70
  -4  -3  -1    1.30    0.70
   4   3   1    0.80    0.80
  -4   3  -1    1.40    0.60
  -5  -3  -1 1520.85   46.80
  -5  -3  -1 1493.65   46.80
  -5   3  -1 1528.15   46.80
  -6  -3  -1  104.69    4.00
  -6  -3  -1  104.79    4.00
  -6  -3  -1  104.29    3.90
  -6   3  -1  103.49    4.00
  -6   3  -1  101.69    3.90
  -6   3  -1  103.29    4.00
   7  -3   1   -0.40    0.90
  -7  -3  -1    0.20    0.50
  -7  -3  -1    0.00    0.60
  -7  -3  -1    0.60    0.70
  -7   3  -1   -0.70    0.80
  -7   3  -1    0.20    0.70
  -7   3  -1   -0.40    0.70
  -8  -3  -1    1.20    0.80
  -8  -3  -1    1.90    0.70
  -8   3  -1    1.60    0.70
  -8   3  -1    1.30    0.80
  -8   3  -1    1.70    0.80
  -9  -3  -1    2.30    0.80
  -9  -3  -1    2.60    0.90
  -9   3  -1    4.00    1.00
  -9   3  -1    2.90    0.80
  -9   3  -1    2.30    0.80
 -10  -3  -1    4.30    1.00
  10   3   1    3.90    0.70
 -10  -4   1    2.70    0.90
  10   4  -1    2.40    0.70
 -10   4   1    5.50    1.30
  -9  -4   1    1.20    0.60
   9  -4  -1    0.50    0.80
   9   4  -1    2.90    0.90
  -9   4   1    3.50    1.10
  -8  -4   1   48.50    2.50
   8  -4  -1   52.09    2.50
  -8   4   1   55.19    2.60
  -8   4   1   49.99    2.50
  -7  -4   1   24.30    1.60
   7  -4  -1   21.50    1.80
  -7   4   1   20.30    2.00
  -7   4   1   23.60    1.60
   6  -4  -1   59.29    2.70
  -6  -4   1   47.90    2.70
  -6  -4   1   56.89    2.50
  -6   4   1   58.19    2.50
  -6   4   1   50.19    3.00
  -5  -4   1    9.80    2.60
  -5  -4   1    7.50    0.90
  -4  -4   1  875.51   26.80
  -4  -4   1  845.52   26.30
  -4   4   1  844.92   26.30
   4   4  -1  820.52   26.80
  -3  -4   1  104.69    3.90
  -3   4   1  106.29    3.50
   3   4  -1  102.19    3.90
  -2  -4   1 1192.18   37.90
   2  -4  -1 1214.88   37.70
  -2   4   1 1279.27   37.70
   2   4  -1 1208.58   37.90
   1  -4  -1   43.20    1.80
  -1  -4   1   45.70    1.90
  -1   4   1   45.30    1.80
   0  -4   1 2814.22   93.29
   0  -4  -1 2923.61   93.19
   0   4  -1 3160.58   93.89
   0   4   1 3184.88   92.99
  -1  -4  -1   84.39    3.10
   1  -4   1   82.69    2.90
  -1   4  -1   89.29    3.00
   1   4   1   88.39    3.20
   2  -4   1  506.85   15.40
  -2  -4  -1  481.55   15.80
   2   4   1  496.65   15.90
  -2   4  -1  514.05   15.40
  -3  -4  -1   93.99    3.60
  -3  -4  -1   95.09    3.40
   3   4   1   97.29    3.80
  -4  -4  -1 1916.21   56.79
  -4  -4  -1 1836.92   56.49
   4   4   1 1772.02   56.89
  -4   4  -1 1803.92   56.39
  -5  -4  -1  153.48    5.30
  -5  -4  -1  154.38    5.40
  -5   4  -1  150.58    5.40
  -5   4  -1  150.58    5.40
  -6  -4  -1  199.58    6.90
  -6  -4  -1  198.28    7.00
  -6  -4  -1  198.48    6.90
  -6   4  -1  202.58    6.90
  -6   4  -1  200.18    6.90
  -6   4  -1  206.28    6.90
  -7  -4  -1    1.10    0.70
  -7  -4  -1    1.90    0.70
   7  -4   1    1.70    1.00
  -7   4  -1    2.00    0.90
  -7   4  -1    1.60    0.80
  -7   4  -1    2.30    0.70
  -8  -4  -1   10.10    1.40
  -8  -4  -1   10.10    1.20
   8  -4   1    8.80    1.80
  -8   4  -1    9.10    1.30
  -8   4  -1   12.10    1.50
  -8   4  -1   12.10    1.50
  -9  -4  -1   -0.10    0.60
  -9  -4  -1   -0.30    0.70
  -9   4  -1    0.30    0.60
  -9   4  -1   -0.20    0.70
  -9   4  -1   -0.20    0.80
 -10  -4  -1    7.80    1.10
  10   4   1    6.20    0.70
 -10  -5   1    9.20    1.20
  10   5  -1    7.80    0.80
   9  -5  -1   13.90    1.40
  -9  -5   1   12.30    1.80
  -9   5   1   13.70    1.40
   9   5  -1   12.10    1.10
  -8  -5   1    0.60    0.60
   8  -5  -1    0.00    0.70
  -8   5   1    0.80    0.80
  -7  -5   1    7.90    1.10
   7  -5  -1    6.30    1.30
  -7  -5   1    4.60    1.60
  -7   5   1    5.80    1.20
  -7   5   1    5.60    1.40
  -6  -5   1   27.80    1.70
  -6  -5   1   26.70    2.10
   6  -5  -1   26.70    1.90
  -6   5   1   24.30    2.30
  -6   5   1   29.00    1.70
  -5  -5   1   16.10    1.30
  -5  -5   1   20.40    3.00
  -5   5   1   17.10    1.30
  -4  -5   1  951.60   29.70
  -4  -5   1  954.90   30.30
  -4   5   1  958.60   29.70
  -3  -5   1  133.09    4.90
   3   5  -1  120.19    4.90
  -3   5   1  131.69    4.50
  -3   5   1  135.09    4.40
   2  -5  -1  202.58    6.70
  -2  -5   1  212.28    7.10
  -2   5   1  213.18    6.80
   2   5  -1  198.08    7.00
   1  -5  -1   17.60    1.10
  -1  -5   1   21.40    1.20
  -1   5   1   19.40    1.10
   1   5  -1   20.40    1.20
   0  -5   1  187.68    6.30
   0  -5  -1  180.88    6.30
   0   5  -1  194.58    6.30
   0   5   1  191.38    6.40
  -1  -5  -1   24.40    1.30
   1  -5   1   24.90    1.20
   1   5   1   23.30    1.40
  -1   5  -1   26.00    1.30
  -2  -5  -1   55.19    2.80
   2  -5   1   54.59    2.00
  -2   5  -1   54.49    2.00
   2   5   1   51.89    2.50
  -3  -5  -1 2192.38   65.39
  -3  -5  -1 2103.19   64.99
   3   5   1 2049.49   65.49
  -4  -5  -1 3023.90   89.59
  -4  -5  -1 2852.31   88.99
  -4   5  -1 2821.32   88.89
  -5  -5  -1   94.09    3.50
  -5  -5  -1   96.09    3.50
  -5   5  -1   84.99    3.60
  -5   5  -1   86.49    3.50
  -5   5  -1   89.99    3.50
  -6  -5  -1  106.19    4.00
  -6  -5  -1  100.29    3.90
  -6   5  -1  100.59    3.90
  -6   5  -1   94.79    4.00
  -6   5  -1   98.99    3.90
  -7  -5  -1  142.29    5.10
  -7  -5  -1  137.59    5.50
   7  -5   1  137.59    5.20
  -7   5  -1  146.59    5.30
  -7   5  -1  140.69    5.20
  -7   5  -1  145.29    5.20
   8  -5   1   39.70    2.30
  -8  -5  -1   43.90    2.10
  -8  -5  -1   43.00    2.80
  -8   5  -1   44.20    2.20
  -8   5  -1   36.90    2.30
  -8   5  -1   45.70    2.20
  -9  -5  -1    2.50    0.90
  -9  -5  -1    3.60    1.20
  -9   5  -1    2.70    1.20
  -9   5  -1    3.60    1.10
  10   5   1   12.80    1.20
  -9  -6   1   24.50    1.60
   9  -6  -1   27.00    1.60
   9   6  -1   26.90    1.50
  -9   6   1   27.00    1.90
  -8  -6   1    5.80    1.10
   8  -6  -1    6.70    1.20
  -8   6   1    7.20    1.30
   8   6  -1    4.70    1.00
   7  -6  -1    0.10    0.60
  -7  -6   1    0.10    0.70
  -7  -6   1   -1.00    0.90
  -7   6   1    1.70    0.80
  -6  -6   1   21.50    1.90
  -6  -6   1   24.60    1.60
   6  -6  -1   20.10    1.70
  -6   6   1   22.20    2.00
  -6   6   1   20.40    1.60
  -5  -6   1    7.60    1.60
  -5  -6   1    7.40    1.10
  -5   6   1    4.50    1.10
  -5   6   1    5.60    1.20
  -4  -6   1  420.16   14.30
  -4  -6   1  427.66   13.50
  -4   6   1  420.06   13.50
  -3  -6   1  100.79    3.70
  -3  -6   1  111.39    4.40
  -3   6   1  102.99    3.80
  -2  -6   1  453.15   14.10
   2  -6  -1  443.26   13.80
  -2   6   1  422.56   13.80
   2   6  -1  404.96   14.00
   1  -6  -1  223.78    7.60
  -1   6   1  229.08    7.70
   1   6  -1  233.58    7.80
   0  -6  -1  776.32   25.30
   0  -6   1  788.82   25.30
   0   6  -1  837.22   25.40
   0   6   1  829.32   25.40
  -1  -6  -1   52.59    2.40
   1  -6   1   53.79    2.20
  -1   6  -1   54.49    2.30
   1   6   1   50.19    2.50
   2  -6   1  435.26   13.30
  -2  -6  -1  400.26   13.20
  -2  -6  -1  434.96   13.70
  -2   6  -1  432.16   13.30
   2   6   1  391.96   13.80
  -3  -6  -1  532.25   16.80
  -3  -6  -1  533.05   17.40
  -4  -6  -1  280.67    9.70
  -4  -6  -1  266.27    8.80
  -4   6  -1  255.37    8.80
  -4   6  -1  274.47    9.00
  -5  -6  -1   37.00    1.90
  -5  -6  -1   35.10    1.80
  -5   6  -1   35.60    2.00
  -5   6  -1   32.30    2.20
  -5   6  -1   34.50    2.00
  -6  -6  -1   97.99    3.80
  -6  -6  -1   90.19    3.60
  -6   6  -1   91.09    3.70
  -6   6  -1   93.69    3.70
  -7  -6  -1   22.30    1.60
   7  -6   1   21.80    1.90
  -7  -6  -1   25.70    1.70
  -7   6  -1   25.00    1.80
  -7   6  -1   25.50    1.90
  -7   6  -1   25.40    2.10
  -8  -6  -1   11.80    1.70
  -8  -6  -1    8.60    1.20
   8  -6   1   11.50    2.00
  -9  -6  -1    7.40    1.10
   9   6   1    7.70    0.90
  -9   6  -1    6.00    1.30
  10   6   1   39.70    1.60
  10   7  -1    4.20    0.60
  -9  -7   1    0.10    0.80
   9  -7  -1    2.60    1.00
   9   7  -1    1.70    0.50
   8  -7  -1   15.90    1.40
  -8  -7   1   15.80    1.50
  -8   7   1   13.80    1.80
   8   7  -1   19.60    1.40
  -7  -7   1    0.80    0.70
   7  -7  -1    1.60    1.00
  -7   7   1    0.60    0.90
   7   7  -1    0.70    0.60
  -7   7   1    2.10    1.80
   6  -7  -1   50.29    2.50
  -6  -7   1   51.99    2.50
  -6   7   1   55.99    3.00
  -6   7   1   52.79    2.60
   6   7  -1   54.09    2.50
  -5  -7   1   23.00    1.80
  -5  -7   1   21.90    1.60
  -5   7   1   24.90    1.70
  -5   7   1   22.90    2.00
   5   7  -1   25.00    1.60
  -4  -7   1   75.89    3.50
  -4  -7   1   68.29    2.90
  -4   7   1   68.99    2.80
   4   7  -1   69.89    2.90
   3  -7  -1    7.10    1.40
  -3  -7   1    6.70    1.20
  -3  -7   1    8.60    2.00
  -3   7   1    8.70    1.40
  -2  -7   1  960.20   29.90
   2  -7  -1  945.51   29.60
  -2   7   1  926.01   29.60
  -1  -7   1  373.06   11.90
   1  -7  -1  364.46   11.70
  -1   7   1  344.17   11.80
   1   7  -1  351.16   12.00
   0  -7   1  139.39    5.00
   0  -7  -1  134.59    5.00
   0   7  -1  139.89    5.10
   0   7   1  132.79    5.20
   1  -7   1  343.47   11.10
  -1  -7  -1  338.97   11.30
   1   7   1  320.07   11.40
  -1   7  -1  351.86   11.10
   2  -7   1  398.06   12.80
  -2  -7  -1  392.26   12.60
  -2  -7  -1  414.76   13.30
  -2   7  -1  387.66   12.80
  -3  -7  -1   18.20    2.30
  -3  -7  -1   18.70    1.30
  -4  -7  -1   39.60    2.00
  -4  -7  -1   40.60    1.90
  -4   7  -1   38.20    2.10
  -4   7  -1   38.00    2.20
  -4   7  -1   35.50    2.30
  -5  -7  -1  419.46   13.40
  -5  -7  -1  423.86   13.50
  -5   7  -1  407.56   13.50
  -5   7  -1  417.06   13.40
  -6  -7  -1  936.51   29.50
  -6  -7  -1  959.70   29.80
  -6   7  -1  936.01   29.60
  -6   7  -1  948.31   29.60
  -7  -7  -1   42.60    2.10
  -7  -7  -1   38.30    2.10
   7  -7   1   36.30    2.20
  -7   7  -1   38.20    2.10
  -7   7  -1   42.40    2.30
   8  -7   1   62.79    2.80
  -8  -7  -1   62.69    3.00
  -8   7  -1   66.79    2.80
  -8   7  -1   64.49    2.80
   8   7   1   74.89    3.40
  -9  -7  -1   35.30    1.90
   9  -7   1   37.30    2.20
   9   7   1   35.80    1.70
  10   7   1    9.50    0.70
  10   8  -1    0.80    0.40
   9  -8  -1   18.40    1.20
  -9  -8   1   18.70    1.80
   9   8  -1   18.00    1.20
   8  -8  -1    0.20    0.50
  -8  -8   1    0.90    0.90
   8   8  -1   -0.20    0.50
   7  -8  -1    1.20    0.60
  -7  -8   1    2.10    0.80
   7   8  -1    1.20    0.60
  -7   8   1    0.90    1.00
  -6  -8   1   45.20    2.30
   6  -8  -1   42.10    2.30
   6   8  -1   44.50    2.20
  -6   8   1   43.00    2.40
   5  -8  -1   16.20    1.90
  -5  -8   1   17.50    1.50
   5   8  -1   17.00    1.40
  -5   8   1   14.50    1.90
  -5   8   1   15.70    1.80
  -4  -8   1   26.30    2.10
   4  -8  -1   26.70    1.90
  -4   8   1   26.30    1.90
   4   8  -1   25.60    1.70
   3  -8  -1   34.20    2.10
   3   8  -1   31.70    1.80
  -2  -8   1  138.89    5.70
   2  -8  -1  145.09    5.40
  -2   8   1  138.79    5.60
  -1  -8   1  687.73   21.90
   1  -8  -1  666.83   21.70
  -1   8   1  683.73   22.10
   0  -8   1   96.19    4.00
   0  -8  -1   92.59    4.00
  -1  -8  -1   80.79    3.80
   1  -8   1   80.49    3.50
  -1  -8  -1   76.69    3.10
  -1   8  -1   80.99    3.70
   2  -8   1   11.80    2.20
  -2  -8  -1   11.00    1.30
  -2  -8  -1   12.40    2.10
  -3  -8  -1   67.39    2.80
  -3  -8  -1   69.29    2.70
   3   8   1   61.69    2.80
  -3   8  -1   63.19    2.80
  -3   8  -1   67.19    3.00
   4  -8   1   51.89    2.80
  -4  -8  -1   56.19    2.50
  -4  -8  -1   55.09    2.40
  -4   8  -1   52.09    2.70
  -4   8  -1   55.69    2.50
  -4   8  -1   54.69    2.60
  -5  -8  -1   86.59    3.40
  -5  -8  -1   77.69    3.80
  -5   8  -1   86.99    3.70
  -6  -8  -1    7.30    1.30
  -6  -8  -1    5.70    1.20
  -6   8  -1    3.70    1.00
  -6   8  -1    4.00    1.20
   7  -8   1   -0.10    0.60
  -7  -8  -1    0.00    0.60
  -7  -8  -1    1.60    0.80
   7   8   1   -0.40    0.60
  -7   8  -1    0.30    0.60
  -7   8  -1    0.30    0.90
  -8  -8  -1    7.90    1.30
   8  -8   1    9.60    1.20
   8   8   1    9.80    1.00
  -8   8  -1   10.30    1.20
  -8   8  -1   11.10    1.80
   9  -8   1    5.70    1.00
  -9  -8  -1    4.30    1.40
   9  -9  -1   11.90    1.00
  -8  -9   1   -1.30    1.10
   8  -9  -1    0.10    0.70
   8   9  -1    0.10    0.40
  -7  -9   1   29.00    2.10
   7  -9  -1   30.10    1.80
  -7   9   1   29.20    2.10
   7   9  -1   29.00    1.70
   6  -9  -1   14.40    1.50
   6   9  -1   15.40    1.30
  -6   9   1   15.90    1.70
   5  -9  -1    2.50    1.10
  -5  -9   1    5.90    1.60
  -5   9   1    5.70    1.50
   5   9  -1    4.80    1.10
   4  -9  -1    5.40    1.40
   4   9  -1    0.70    0.60
  -4   9   1    1.60    0.70
   3  -9  -1   80.69    3.30
   3   9  -1   81.99    3.20
  -3   9   1   76.19    3.20
   2  -9  -1  107.29    5.00
   2  -9  -1  120.19    4.20
   2   9  -1  114.99    4.20
  -2   9   1  113.29    4.20
  -1  -9   1    0.20    1.20
   1  -9  -1   -0.70    0.70
   1  -9  -1    2.80    1.30
   1   9  -1   -0.40    0.70
  -1   9   1    2.20    1.20
   0  -9   1   43.20    2.90
   0  -9  -1   38.00    3.00
   0   9  -1   40.40    2.10
   0   9   1   37.20    2.80
   1  -9   1  235.58    8.40
  -1   9  -1  224.38    7.60
  -2  -9  -1   20.70    1.60
  -2   9  -1   21.10    1.60
  -2   9  -1   20.80    1.90
   2   9   1   18.80    2.00
  -3  -9  -1   10.40    1.40
  -3   9  -1    7.90    1.30
   3   9   1   10.90    1.50
  -3   9  -1   10.30    1.50
  -3   9  -1    8.70    2.00
   4  -9   1  101.69    4.10
  -4  -9  -1  107.59    4.10
   4   9   1  111.49    4.10
  -4   9  -1  105.99    4.20
  -4   9  -1  105.79    4.20
   5  -9   1   32.00    3.50
  -5  -9  -1   38.20    2.10
   5   9   1   37.10    2.00
  -5   9  -1   35.30    2.00
  -5   9  -1   34.50    2.40
  -6  -9  -1   10.70    1.40
   6   9   1    9.20    1.20
  -6   9  -1    6.70    1.30
  -6   9  -1   12.00    1.80
   7  -9   1  115.19    4.30
  -7  -9  -1  106.19    4.30
   7   9   1  114.89    4.20
  -7   9  -1  120.69    4.20
  -7   9  -1  108.89    4.40
   8  -9   1  297.47    9.50
  -8  -9  -1  283.17    9.60
   8   9   1  292.87    9.50
  -8   9  -1  291.67    9.40
   9  -9   1    0.80    0.50
   9   9   1    0.40    0.40
   9 -10  -1    0.50    0.40
   9  10  -1    0.10    0.40
   8 -10  -1    2.70    0.80
   8  10  -1    2.70    0.70
   7 -10  -1   77.29    3.20
   7  10  -1   73.69    3.00
  -7  10   1   68.79    3.50
   7  10  -1   80.39    3.10
   6 -10  -1    0.30    1.50
   6 -10  -1    1.00    0.70
   6  10  -1    0.40    0.60
  -6  10   1    0.60    0.80
   5 -10  -1   -0.90    0.80
  -5  10   1   -0.20    0.80
   5  10  -1    1.20    0.60
   4 -10  -1    1.20    1.40
  -4  10   1    0.60    1.00
   4  10  -1    1.00    0.60
   3 -10  -1   82.79    3.30
   3  10  -1   82.79    3.30
  -3  10   1   82.29    3.30
   2 -10  -1    6.30    1.20
   2  10  -1    7.70    1.40
   2  10  -1    5.80    1.30
  -2  10   1    8.50    1.20
   1 -10  -1    7.40    1.20
   1  10  -1    6.60    1.30
   1  10  -1    7.30    1.30
  -1  10   1    6.60    1.30
   0 -10  -1   17.80    1.60
   0  10   1   18.80    1.50
   0  10  -1   19.30    1.70
   0  10  -1   18.70    1.50
  -1 -10  -1  593.44   18.60
  -1  10  -1  582.74   18.60
  -1  10  -1  585.14   18.70
   1  10   1  557.54   18.60
  -1  10  -1  621.94   18.60
  -2 -10  -1    2.70    1.00
   2  10   1    1.10    0.90
  -2  10  -1    1.80    0.80
  -2  10  -1    1.50    1.10
  -2  10  -1    1.50    0.70
   3 -10   1   46.00    2.40
  -3 -10  -1   55.89    2.60
  -3  10  -1   47.80    2.60
   3  10   1   48.70    2.40
  -3  10  -1   46.80    2.30
  -3  10  -1   50.19    2.80
   4 -10   1   25.80    2.00
  -4 -10  -1   35.20    2.10
   4  10   1   27.40    1.80
  -4  10  -1   32.90    1.80
  -5 -10  -1  119.59    4.50
   5 -10   1  109.09    4.50
  -5  10  -1  119.59    4.40
  -5  10  -1  111.59    4.50
   5  10   1  121.89    5.00
  -6 -10  -1    7.10    1.50
   6  10   1    6.00    1.10
  -6  10  -1    9.20    1.90
  -6  10  -1    5.90    1.20
  -7 -10  -1   21.80    1.90
   7 -10   1   21.50    1.50
   7  10   1   21.30    1.40
  -7  10  -1   21.50    1.40
   8 -10   1    3.30    0.90
   8  10   1    3.50    1.00
  -8  10  -1    4.10    1.10
   9  10   1    1.10    0.40
   9 -11  -1   12.10    0.90
   9  11  -1   12.50    0.80
   8 -11  -1    2.60    0.70
   8  11  -1    0.50    0.40
   7 -11  -1   -0.30    0.60
   7  11  -1    0.50    0.50
   7  11  -1    2.30    0.80
   6 -11  -1  105.49    4.00
   6 -11  -1   96.79    3.90
   6  11  -1   99.79    3.80
   6  11  -1  100.69    3.80
  -6  11   1  103.89    3.90
   5 -11  -1   34.70    2.10
   5 -11  -1   33.60    2.10
   5  11  -1   32.70    1.90
   5  11  -1   31.30    1.80
  -5  11   1   33.80    2.00
   4 -11  -1   19.10    1.70
   4  11  -1   22.80    1.60
  -4  11   1   22.00    1.70
   4  11  -1   23.00    1.50
   3 -11  -1   10.20    1.30
   3  11  -1    6.50    1.20
   3  11  -1   10.40    1.30
  -3  11   1    9.50    1.30
   2 -11  -1    2.20    0.70
   2  11  -1    5.40    1.10
   2  11  -1    2.40    0.70
  -2  11   1    2.60    0.70
   1 -11  -1  195.88    6.70
   1  11  -1  193.58    6.60
  -1  11   1  196.08    6.60
   1  11  -1  184.68    6.60
   0 -11  -1   27.00    1.80
   0  11  -1   27.60    1.70
   0  11  -1   27.30    1.90
   0  11   1   27.90    1.70
   0  11  -1   27.00    2.50
  -1 -11  -1    5.50    1.40
  -1  11  -1    5.80    1.50
  -1  11  -1    5.50    1.70
  -1  11  -1    6.50    1.10
   1  11   1    6.60    1.70
   1  11   1    4.10    1.10
  -2 -11  -1   67.89    3.10
  -2  11  -1   64.49    3.20
  -2  11  -1   69.09    2.90
  -2  11  -1   71.69    3.20
   2  11   1   70.69    3.00
   3 -11   1   82.79    3.40
  -3  11  -1   86.29    3.60
  -3  11  -1   87.19    3.40
   3  11   1   82.19    3.40
   4 -11   1    2.20    0.80
  -4  11  -1    0.80    1.10
   4  11   1    0.90    0.70
  -4  11  -1    1.20    0.60
   5 -11   1    1.10    1.00
  -5  11  -1    2.20    0.70
  -5  11  -1    2.40    1.10
   5  11   1    1.00    0.60
  -6  11  -1  141.99    5.00
   6  11   1  139.79    5.00
   7 -11   1    0.40    0.50
   7  11   1    0.10    0.50
  -7  11  -1    0.30    0.50
   8 -11   1    4.70    0.80
   8  11   1    5.10    0.70
   8  11   1    4.50    1.20
   8 -12  -1    0.10    0.40
   8  12  -1    0.20    0.40
   7 -12  -1    0.50    0.40
   7  12  -1    0.50    0.40
   6 -12  -1   14.80    1.30
   6 -12  -1   10.60    1.60
   6  12  -1   12.20    1.20
  -6  12   1   15.10    1.40
   6  12  -1   12.60    1.30
   5 -12  -1  104.89    4.10
   5 -12  -1   99.79    3.90
  -5  12   1  106.39    4.00
   5  12  -1  104.89    3.90
   5  12  -1  100.09    3.90
   4 -12  -1    4.60    1.30
  -4  12   1    2.90    0.80
   4  12  -1    3.10    1.10
   4  12  -1    4.30    1.10
   3 -12  -1   16.50    1.50
  -3  12   1   17.00    1.50
   3  12  -1   20.60    1.50
   3  12  -1   17.70    1.50
   2 -12  -1   31.40    1.90
  -2  12   1   33.40    1.90
   2  12  -1   33.10    1.90
   2  12  -1   31.30    1.90
   1 -12  -1   14.30    1.40
   1  12  -1    9.80    1.60
   1  12  -1   12.80    1.30
  -1  12   1   11.60    1.30
   0 -12  -1    8.60    1.30
   0  12   1    8.30    1.20
   0  12  -1    5.80    1.50
   0  12  -1    7.50    1.40
   0  12  -1    8.40    1.10
  -1 -12  -1  100.79    3.80
  -1  12  -1   94.99    3.80
   1  12   1   90.99    3.90
   1  12   1   97.69    3.80
   2 -12   1  112.79    4.30
  -2 -12  -1  113.49    4.30
   2  12   1  110.19    4.20
  -2  12  -1  110.19    4.40
  -2  12  -1  113.69    4.20
  -2  12  -1  105.99    4.30
   2  12   1  113.49    4.30
   3 -12   1  230.88    7.70
   3  12   1  217.78    7.60
   3  12   1  224.88    7.70
  -3  12  -1  223.18    7.70
   4 -12   1   30.30    2.00
   4  12   1   34.70    1.90
  -4  12  -1   32.10    2.40
  -4  12  -1   31.70    1.90
   5 -12   1   34.20    2.00
  -5  12  -1   34.00    1.80
   5  12   1   30.50    1.80
   6 -12   1   23.10    1.50
  -6  12  -1   21.50    1.40
   6  12   1   20.10    1.40
   6  12   1   23.30    1.40
   7 -12   1   87.89    3.50
  -7  12  -1   80.79    3.00
   7  12   1   81.39    3.00
   7  12   1   81.79    3.10
   8 -12   1    1.10    0.40
   8  12   1    1.10    0.40
   8 -13  -1   22.30    1.10
   7 -13  -1   13.10    1.00
   7  13  -1   13.60    0.90
   6 -13  -1    0.40    0.50
   6 -13  -1    0.70    0.80
   6  13  -1    0.80    0.50
  -6  13   1    0.60    0.70
   6  13  -1   -0.70    0.60
   5 -13  -1    7.90    1.20
   5  13  -1    8.10    1.10
  -5  13   1    9.90    1.20
   5  13  -1    8.50    1.50
   4 -13  -1   99.89    3.90
   4 -13  -1  101.09    4.00
   4  13  -1  101.69    3.90
   4  13  -1  101.79    3.90
  -4  13   1  102.29    3.90
   3 -13  -1   47.10    2.40
  -3 -13   1   50.59    2.50
   3  13  -1   49.50    2.30
  -3  13   1   47.20    2.30
   3  13  -1   47.70    2.30
   2 -13  -1   41.50    2.20
  -2 -13   1   42.10    2.30
   2  13  -1   39.30    2.20
   2  13  -1   42.90    2.20
  -2  13   1   40.40    2.10
   1 -13  -1   22.60    1.70
  -1  13   1   22.00    1.60
   1  13  -1   25.00    1.80
   1  13  -1   23.70    1.60
   0 -13  -1  191.68    6.50
   0  13  -1  186.18    6.50
   0  13  -1  182.38    6.40
   0  13   1  180.08    6.50
  -1 -13  -1   60.19    2.80
   1 -13   1   64.09    2.90
  -1  13  -1   61.49    3.00
  -1  13  -1   64.69    2.80
   1  13   1   63.89    2.80
   1  13   1   63.29    3.10
  -2 -13  -1   50.69    2.40
   2 -13   1   47.50    2.40
   2  13   1   50.69    2.50
  -2  13  -1   46.30    2.30
  -2  13  -1   48.50    2.70
   2  13   1   47.10    2.30
   3 -13   1    0.60    0.70
  -3  13  -1    0.00    0.60
  -3  13  -1    1.10    1.10
   3  13   1    0.00    0.70
   3  13   1    0.10    0.70
   4 -13   1    8.50    1.30
  -4  13  -1    6.50    1.10
   4  13   1    9.60    1.20
   4  13   1    8.80    1.20
   5 -13   1    1.50    0.70
   5  13   1    0.60    0.50
  -5  13  -1   -0.40    0.50
   5  13   1    0.40    0.60
   6 -13   1   21.70    1.40
  -6  13  -1   21.10    1.30
   6  13   1   22.80    1.30
   6  13   1   21.60    1.30
   7 -13   1   13.00    1.00
  -7  13  -1   15.20    1.10
   7  13   1   12.10    1.20
   7  13   1   15.70    1.10
   7 -14  -1   -0.10    0.30
   7  14  -1    0.40    0.40
   6 -14  -1    2.30    0.50
   6 -14  -1    5.80    1.80
  -6  14   1    4.10    1.30
   6  14  -1    2.40    1.00
   6  14  -1    4.50    0.80
   5 -14  -1    4.30    1.00
   5 -14  -1    6.10    1.00
   5  14  -1    4.90    1.00
  -5  14   1    5.20    1.00
   5  14  -1    4.60    0.90
   4 -14  -1   17.00    1.40
  -4  14   1   16.60    1.30
   4  14  -1   14.70    1.20
   4  14  -1   12.30    1.40
   3 -14  -1   34.60    2.00
  -3 -14   1   37.40    2.10
   3 -14  -1   34.90    2.10
   3  14  -1   36.60    1.90
  -3  14   1   37.90    2.00
   3  14  -1   36.00    1.90
  -2 -14   1    0.20    0.70
   2 -14  -1    0.80    0.90
   2 -14  -1    0.20    0.60
   2  14  -1   -0.30    0.50
   2  14  -1    0.40    0.70
  -2  14   1   -0.20    0.60
  -1 -14   1  100.69    3.90
   1 -14  -1   99.89    3.90
   1  14  -1  101.69    3.90
   1  14  -1   95.99    3.90
  -1  14   1   99.99    3.90
   0 -14   1  331.27   11.10
   0 -14  -1  336.97   11.00
   0  14   1  332.87   11.00
   0  14  -1  338.17   11.00
   0  14  -1  332.67   11.00
  -1 -14  -1    1.40    0.70
   1 -14   1    2.10    0.70
  -1  14  -1    2.20    0.70
   1  14   1    3.80    1.00
  -1  14  -1    2.50    1.00
   2 -14   1   17.10    1.50
  -2 -14  -1   19.10    1.60
   2  14   1   17.30    1.40
  -2  14  -1   17.50    1.40
  -2  14  -1   20.00    2.10
   2  14   1   16.20    1.80
   3 -14   1   56.69    2.50
   3  14   1   57.39    2.50
  -3  14  -1   55.19    2.50
   3  14   1   52.69    2.60
   4 -14   1   37.80    1.90
  -4  14  -1   36.50    1.80
   4  14   1   36.60    1.80
   4  14   1   35.80    1.90
   5 -14   1  133.59    4.70
   5 -14   1  136.09    4.80
   5  14   1  132.19    4.70
   5  14   1  134.49    4.70
  -5  14  -1  137.99    4.70
   6 -14   1    6.00    0.90
   6  14   1    6.40    0.90
   6  14   1    7.30    0.80
  -6  14  -1    5.30    0.80
   7 -14   1   21.40    1.10
   6 -15  -1   13.40    1.00
   6  15  -1   12.40    1.00
   5 -15  -1    0.60    0.50
   5 -15  -1    1.50    0.60
   5  15  -1    3.60    0.80
  -5  15   1    1.50    0.60
   4 -15  -1    0.90    0.60
   4 -15  -1    0.70    0.50
   4  15  -1    0.30    0.50
   4  15  -1   -0.10    0.50
  -4  15   1    0.30    0.50
   3 -15  -1    1.40    0.50
   3 -15  -1    1.00    0.70
  -3 -15   1    2.00    0.80
   3  15  -1    2.00    0.60
  -3  15   1    1.10    0.50
   3  15  -1    3.10    0.90
  -2 -15   1    5.00    1.20
   2 -15  -1    6.20    1.10
   2  15  -1    5.10    1.00
  -2  15   1    6.70    1.00
   2  15  -1    5.20    1.50
   1 -15  -1    5.70    1.20
  -1 -15   1    5.70    1.20
  -1  15   1    7.30    1.10
   1  15  -1    5.50    1.00
   1  15  -1    4.30    1.40
   0 -15   1   49.90    2.40
   0 -15  -1   53.59    2.50
   0  15   1   53.59    2.60
   0  15  -1   55.79    2.60
   0  15  -1   51.19    2.40
  -1 -15  -1   78.69    3.20
   1 -15   1   83.19    3.20
   1  15   1   78.69    3.10
  -1  15  -1   82.79    3.20
  -1  15  -1   64.69    3.50
   2 -15   1   28.60    1.70
  -2 -15  -1   26.80    1.70
  -2  15  -1   27.80    1.70
   2  15   1   29.80    1.70
   3 -15   1   18.20    1.40
   3  15   1   17.20    1.30
   3  15   1   20.00    1.70
  -3  15  -1   21.10    1.30
   4 -15   1    0.30    0.50
   4 -15   1    0.20    0.50
   4  15   1    0.80    0.80
  -4  15  -1    0.00    0.40
   4  15   1    0.70    0.50
   5 -15   1    3.80    0.80
   5  15   1    1.40    0.70
  -5  15  -1    1.70    0.50
   6 -15   1    0.90    0.40
  -6  15  -1    3.10    0.80
   6  15   1    0.60    0.40
   5 -16  -1    9.90    1.00
   5 -16  -1    6.90    1.00
   5  16  -1    9.20    1.00
   5  16  -1    7.50    0.90
  -5  16   1    8.50    1.10
   4 -16  -1    5.30    1.60
   4 -16  -1    5.20    0.80
  -4  16   1    5.50    0.90
   4  16  -1    5.80    0.80
   4  16  -1    3.40    0.90
   3  16  -1   59.29    2.40
  -3  16   1   58.69    2.40
   3  16  -1   59.49    2.40
   2 -16  -1  212.68    7.30
  -2 -16   1  210.58    7.00
  -2  16   1  210.68    7.10
   2  16  -1  211.28    7.00
   2  16  -1  209.18    7.10
   1 -16  -1    6.70    1.00
  -1 -16   1    6.90    1.10
  -1  16   1    6.90    1.00
   1  16  -1    9.50    1.50
   1  16  -1    5.10    0.90
   0 -16  -1   13.40    1.10
   0 -16   1   14.00    1.20
   0  16  -1   10.90    1.10
   0  16   1   14.00    1.20
   0  16  -1   13.50    1.80
   1 -16   1    7.70    1.00
  -1 -16  -1    7.70    1.10
  -1  16  -1    7.60    0.90
   1  16   1    8.60    1.00
   2 -16   1   45.60    2.20
  -2 -16  -1   43.30    2.00
   2 -16   1   43.80    2.30
  -2  16  -1   44.20    2.00
   2  16   1   42.70    2.00
   3 -16   1   39.40    1.90
   3 -16   1   36.60    1.90
   3  16   1   39.00    1.90
  -3  16  -1   36.90    1.70
   4 -16   1    6.50    1.00
   4 -16   1    6.50    0.90
  -4  16  -1    8.10    0.80
   4  16   1    6.70    0.80
   5 -16   1    1.20    0.50
   5  16   1    0.50    0.40
  -5  16  -1    1.10    0.40
   4 -17  -1    2.40    0.70
   4  17  -1    3.40    0.80
  -4  17   1    1.70    0.60
   3 -17  -1   82.99    3.20
   3  17  -1   81.39    3.20
  -3  17   1   84.49    3.00
   3  17  -1   86.89    3.00
  -2 -17   1    2.90    0.90
   2 -17  -1    2.30    0.70
   1 -17  -1    0.70    0.50
  -1 -17   1    0.20    0.50
  -1  17   1    0.50    0.40
   1  17  -1    0.50    0.40
   0 -17  -1    6.60    0.90
   0 -17   1    5.30    0.90
   0  17   1    5.70    0.80
   0  17  -1    6.00    0.80
   1 -17   1    7.50    0.90
  -1 -17  -1    7.10    0.90
   1  17   1    7.80    0.80
  -1  17  -1    8.10    0.90
   2 -17   1    3.00    0.70
  -2  17  -1    1.60    0.40
   2  17   1    2.70    0.70
   3 -17   1   13.20    1.00
   3  17   1   13.10    0.90
  -3  17  -1   12.00    1.00
   4 -17   1   34.20    1.50
   4  17   1   33.70    1.40
  -4  17  -1   34.80    1.50
   3 -18  -1    7.60    0.70
   3  18  -1    6.40    0.80
  -3  18   1    7.00    0.80
   2 -18  -1    7.90    0.70
  -2  18   1    5.60    0.70
   2  18  -1    7.60    0.70
   1 -18  -1    5.10    0.80
  -1  18   1    4.70    0.70
   1  18  -1    5.70    0.70
   0 -18  -1   82.19    2.90
   0 -18   1   76.09    3.20
   0  18   1   82.99    2.90
   0  18  -1   85.09    2.90
  -1 -18  -1   27.00    1.40
   1 -18   1   25.70    1.30
   1  18   1   26.60    1.30
  -1  18  -1   23.30    1.30
   2 -18   1   66.59    2.40
  -2  18  -1   64.79    2.40
   2  18   1   64.59    2.40
   3 -18   1   47.60    1.80
   3  18   1   49.00    1.80
 -10   0   2    6.10    1.00
  -9   0   2    1.40    0.70
  -8   0   2   13.10    1.20
   7   0  -2   20.90    2.20
  -7   0   2   20.90    1.40
  -7   0   2   18.80    1.80
  -6   0   2    7.20    1.00
  -6   0   2    6.90    1.70
   6   0  -2    5.60    1.20
  -5   0   2   46.40    2.00
  -5   0   2   44.00    2.30
  -4   0   2   35.20    1.60
  -4   0   2   37.90    1.70
  -3   0   2   27.00    1.20
  -2   0   2    0.40    0.20
  -1   0   2  881.81   27.20
   1   0   2  590.04   18.20
   2   0   2   80.79    2.70
  -2   0  -2   80.69    2.70
   3   0   2  164.38    5.30
  -4   0  -2   73.39    2.80
  -5   0  -2    0.90    0.70
  -5   0  -2    0.40    0.50
  -5   0  -2    0.40    0.80
  -6   0  -2  201.28    6.90
  -6   0  -2  205.48    7.00
  -6   0  -2  199.08    6.90
  -7   0  -2  739.13   23.70
  -7   0  -2  783.72   23.80
  -7   0  -2  726.13   23.60
  -8   0  -2   22.50    1.60
  -8   0  -2   24.50    1.70
  -8   0  -2   27.10    1.70
  -9   0  -2   -0.20    0.60
  -9   0  -2    0.20    0.60
 -10   0  -2   -0.40    0.90
 -10  -1   2   19.90    1.40
  10   1  -2   21.10    1.40
 -10   1   2   20.30    1.40
  -9  -1   2   37.80    2.00
  -9   1   2   35.50    2.00
   8  -1  -2    3.20    1.10
  -8  -1   2    3.60    1.00
  -8   1   2    3.70    1.00
   7  -1  -2    3.30    0.90
  -7  -1   2    3.10    0.90
  -7   1   2    0.90    0.90
  -7   1   2    1.70    0.60
  -6  -1   2   12.90    1.10
  -6  -1   2   11.60    1.70
   6  -1  -2    8.60    1.70
  -6   1   2   12.60    1.10
  -6   1   2   16.00    1.90
  -5  -1   2  409.56   12.60
  -5  -1   2  347.57   13.90
  -5   1   2  404.86   12.60
  -5   1   2  408.66   12.60
  -4  -1   2   56.79    2.20
  -4  -1   2   57.39    2.40
  -4   1   2   59.79    2.30
   4   1  -2   56.89    2.40
  -4   1   2   56.39    2.20
  -4   1   2   53.79    2.20
  -3  -1   2  365.86   11.90
  -3   1   2  369.36   11.80
   3   1  -2  383.26   11.90
  -2  -1   2   64.79    2.50
  -2   1   2   63.29    2.30
  -2   1   2   62.69    2.30
   2   1  -2   68.79    2.40
  -1  -1   2 3558.94  112.99
  -1   1   2 3723.33  112.99
   1   1  -2 3671.13  113.09
   0  -1  -2   23.00    1.00
   0   1   2   23.70    1.00
   1  -1   2 7268.27  212.38
  -1  -1  -2 6909.71  212.78
   1  -1   2 6833.72  212.28
   1   1   2 6659.93  212.58
   2  -1   2 1018.40   30.30
  -2  -1  -2  970.50   30.50
   2  -1   2  995.20   30.30
   2   1   2  972.50   30.50
  -3  -1  -2  639.24   20.40
  -3  -1  -2  652.03   20.40
   3   1   2  678.63   20.40
  -4  -1  -2   16.90    1.10
  -4  -1  -2   16.50    1.10
  -4   1  -2   15.30    1.10
   4   1   2   16.30    1.20
  -5  -1  -2    6.60    0.90
  -5  -1  -2    5.10    0.90
  -5  -1  -2    6.10    1.50
  -5   1  -2    3.70    0.80
  -5   1  -2    5.30    0.90
  -5   1  -2    6.00    1.50
  -6  -1  -2   13.50    1.50
  -6  -1  -2   14.70    1.20
  -6  -1  -2   15.90    1.40
  -6   1  -2   13.50    1.20
  -6   1  -2   15.10    1.50
  -6   1  -2   15.70    1.40
  -7  -1  -2   91.49    3.60
  -7  -1  -2   91.89    3.70
  -7  -1  -2   85.19    3.60
  -7   1  -2   89.09    3.60
  -7   1  -2   96.99    3.70
  -7   1  -2   89.19    3.60
  -8  -1  -2    0.00    0.50
  -8  -1  -2    1.10    0.70
  -8  -1  -2   -0.60    0.60
  -8   1  -2    0.30    0.60
  -8   1  -2   -0.20    0.60
  -9  -1  -2   26.90    1.60
  -9  -1  -2   26.10    1.60
  -9   1  -2   26.50    1.60
  -9   1  -2   26.70    1.50
  -9   1  -2   22.70    1.60
 -10  -1  -2    0.20    0.70
 -10  -2   2   54.49    2.40
  10   2  -2   52.29    2.20
 -10   2   2   52.89    2.30
  -9  -2   2   25.70    1.80
  -9   2   2   25.00    1.70
   8  -2  -2   43.10    2.30
  -8  -2   2   40.60    2.10
  -8   2   2   37.30    2.10
  -7  -2   2    0.60    0.60
   7  -2  -2   -1.10    0.80
  -7   2   2    0.10    1.00
  -7   2   2   -0.30    0.50
  -6  -2   2   -0.40    0.40
   6  -2  -2    0.40    0.90
  -6   2   2    0.70    0.50
  -6   2   2   -0.50    1.30
  -5  -2   2  288.47    9.40
  -5  -2   2  290.17    9.70
  -5   2   2  298.97    9.40
   5   2  -2  271.57    9.70
  -4  -2   2   76.39    2.90
  -4  -2   2   80.59    3.20
  -4   2   2   81.49    3.00
  -4   2   2   79.49    3.00
  -4   2   2   76.19    2.90
   4   2  -2   81.29    3.20
  -3  -2   2    5.50    0.70
  -3   2   2    6.20    0.70
   3   2  -2    5.50    0.80
  -2  -2   2    1.60    0.50
   2   2  -2    0.80    0.30
  -2   2   2    1.20    0.30
  -1  -2   2  288.77    9.50
   1  -2  -2  294.77    9.40
  -1   2   2  305.57    9.50
   1   2  -2  305.07    9.50
   0  -2   2   12.20    0.70
   0  -2  -2   12.20    0.70
   0   2  -2   13.00    0.70
   0   2   2   12.30    0.70
  -1  -2  -2 2191.98   69.99
   1  -2   2 2268.67   69.69
   1   2   2 2310.37   70.19
  -2  -2  -2  290.37    9.50
   2   2   2  302.97    9.50
  -3  -2  -2  135.99    4.50
  -3  -2  -2  128.69    4.50
  -4  -2  -2  283.97    8.90
  -4  -2  -2  274.27    9.00
  -4   2  -2  273.47    8.90
   4   2   2  265.37    9.00
  -5  -2  -2   47.80    2.00
  -5  -2  -2   40.90    2.20
  -5  -2  -2   45.40    2.20
  -5   2  -2   39.80    2.20
  -5   2  -2   43.10    2.20
  -5   2  -2   43.00    2.00
  -6  -2  -2   62.69    2.80
  -6  -2  -2   63.49    2.70
  -6  -2  -2   61.29    2.70
  -6   2  -2   60.39    2.80
  -6   2  -2   64.39    2.70
  -6   2  -2   64.39    2.80
  -7  -2  -2    8.10    1.10
  -7  -2  -2    7.90    1.10
  -7  -2  -2    6.60    1.30
  -7   2  -2    6.50    1.40
  -7   2  -2    8.20    1.20
  -7   2  -2    8.90    1.20
  -8  -2  -2   16.70    1.40
  -8  -2  -2   14.50    1.30
  -8  -2  -2   17.40    1.40
  -8   2  -2   17.80    1.40
  -8   2  -2   16.30    1.50
  -8   2  -2   16.50    1.50
  -9  -2  -2  152.58    5.20
  -9  -2  -2  145.89    5.40
  -9   2  -2  152.08    5.20
  -9   2  -2  144.29    5.50
  -9   2  -2  156.08    5.20
 -10  -2  -2   21.10    1.40
 -10  -3   2   -0.40    0.50
  10   3  -2   -0.10    0.50
 -10   3   2    0.10    0.70
   9  -3  -2   32.50    2.00
  -9  -3   2   29.00    1.80
  -9   3   2   31.30    1.80
   9   3  -2   32.50    1.70
  -8  -3   2   24.10    1.60
   8  -3  -2   22.10    1.80
  -8   3   2   22.90    1.60
  -7  -3   2    9.20    1.20
   7  -3  -2    9.10    1.50
  -7   3   2    7.80    1.10
  -6  -3   2   23.80    1.50
   6  -3  -2   23.90    1.80
  -6   3   2   20.40    1.40
  -5  -3   2   84.79    4.00
  -5  -3   2   88.79    3.30
  -4  -3   2   59.19    2.60
  -4  -3   2   52.39    2.20
  -4   3   2   52.39    2.20
  -4   3   2   51.89    2.20
  -4   3   2   55.89    2.10
   4   3  -2   49.30    2.60
  -3  -3   2   15.00    1.10
  -3   3   2   14.60    1.00
   3   3  -2   13.70    1.10
  -3   3   2   15.10    0.90
  -2  -3   2  106.59    3.80
  -2   3   2  106.39    3.70
  -1  -3   2   26.10    1.50
   1  -3  -2   30.20    1.30
   1   3  -2   30.10    1.30
  -1   3   2   31.20    1.30
   0  -3  -2  138.29    4.90
   0  -3   2  151.88    4.90
   0   3  -2  152.48    4.90
   0   3   2  150.98    5.00
  -1  -3  -2 1135.59   36.20
   1  -3   2 1178.18   36.00
   1   3   2 1154.48   36.10
  -1   3  -2 1206.38   35.90
  -2  -3  -2  752.52   24.70
   2  -3   2  803.42   24.30
   2  -3   2  835.42   24.30
   2   3   2  774.52   24.70
  -3  -3  -2  874.21   27.30
  -3  -3  -2  871.11   27.50
   3   3   2  898.31   27.60
  -4  -3  -2   21.60    2.00
  -4  -3  -2   21.90    1.30
   4   3   2   21.10    1.90
  -4   3  -2   22.10    1.40
  -5  -3  -2   18.10    1.60
  -5  -3  -2   16.10    1.50
  -5  -3  -2   16.70    1.20
  -5   3  -2   16.00    1.60
  -5   3  -2   14.70    1.50
  -5   3  -2   16.40    1.30
  -6  -3  -2   12.00    1.20
  -6  -3  -2   10.90    1.30
  -6  -3  -2   12.20    1.30
  -6   3  -2   13.20    1.30
  -6   3  -2   10.00    1.40
  -6   3  -2   12.60    1.40
  -7  -3  -2   33.60    1.90
  -7  -3  -2   37.70    2.20
  -7  -3  -2   30.30    1.90
  -7   3  -2   34.00    2.10
  -7   3  -2   33.10    1.90
  -7   3  -2   34.10    2.00
  -8  -3  -2   22.10    1.50
  -8  -3  -2   16.40    1.40
  -8   3  -2   20.90    1.50
  -8   3  -2   19.00    1.50
  -8   3  -2   18.10    1.50
  -9  -3  -2    0.50    0.60
  -9  -3  -2    0.40    0.60
  -9   3  -2    1.20    0.90
  -9   3  -2   -0.40    0.60
  -9   3  -2    0.00    0.50
 -10  -3  -2   21.10    1.50
  10   3   2   21.20    1.10
 -10  -4   2   28.60    1.60
 -10   4   2   26.10    1.70
  10   4  -2   26.60    1.40
  -9  -4   2    9.30    1.20
   9  -4  -2   10.50    1.40
   9   4  -2   10.80    1.10
  -9   4   2    9.50    1.20
   8  -4  -2  239.58    7.70
  -8  -4   2  221.28    7.80
  -8   4   2  213.98    7.70
   7  -4  -2  220.68    7.60
  -7  -4   2  228.98    7.70
  -7   4   2  219.88    7.70
  -6  -4   2  100.59    4.20
   6  -4  -2   95.99    3.80
  -6   4   2   96.99    3.70
  -5  -4   2    4.40    1.50
   5  -4  -2    4.70    0.90
  -5   4   2    4.50    0.90
  -4  -4   2   34.60    2.20
  -4  -4   2   35.00    1.70
  -4   4   2   36.60    1.70
  -4   4   2   37.70    1.80
  -4   4   2   35.20    1.70
   4   4  -2   36.40    2.40
  -3  -4   2   24.80    1.50
  -3   4   2   25.50    1.40
   3   4  -2   23.70    1.60
  -2  -4   2    0.50    0.40
   2  -4  -2    0.30    0.30
  -2   4   2    0.80    0.70
   2   4  -2   -0.10    0.40
   1  -4  -2   34.40    1.60
  -1  -4   2   33.60    1.60
  -1   4   2   32.00    1.50
   1   4  -2   37.10    1.60
   0  -4   2  508.85   16.80
   0  -4  -2  533.75   17.20
   0   4   2  548.65   16.90
   0   4  -2  553.94   16.80
  -1  -4  -2   68.39    2.70
   1  -4   2   67.49    2.50
  -1   4  -2   69.09    2.50
   1   4   2   71.09    2.70
  -2  -4  -2  165.38    5.50
  -2  -4  -2  152.68    5.30
   2  -4   2  158.88    5.00
   2   4   2  150.98    5.50
  -3  -4  -2  791.92   24.50
  -3  -4  -2  813.32   24.80
   3   4   2  756.82   24.90
  -4  -4  -2 1416.76   43.20
  -4  -4  -2 1483.95   43.60
   4   4   2 1296.07   43.60
  -4   4  -2 1381.56   43.00
  -5  -4  -2  262.67    8.90
  -5  -4  -2  270.37    8.80
  -5  -4  -2  266.27    8.80
  -5   4  -2  271.27    8.90
  -5   4  -2  257.77    8.80
  -5   4  -2  274.37    8.80
  -6  -4  -2    0.90    0.60
  -6  -4  -2    1.40    0.70
  -6   4  -2    0.80    0.80
  -6   4  -2   -0.20    0.60
  -6   4  -2    1.60    0.80
   7  -4   2    8.60    2.00
  -7   4  -2    8.20    1.30
  -7   4  -2    8.60    1.50
  -8  -4  -2   54.59    2.40
  -8  -4  -2   46.30    2.40
  -8   4  -2   45.90    2.40
  -8   4  -2   53.29    2.40
  -8   4  -2   53.79    2.40
  -9  -4  -2   -0.10    0.60
  -9  -4  -2   -0.20    0.50
  -9   4  -2    0.60    0.50
  -9   4  -2   -0.20    0.60
  10   4   2    0.40    0.40
 -10  -5   2    0.70    0.80
  10   5  -2    0.40    0.50
  -9  -5   2   -0.20    0.60
   9  -5  -2    0.50    0.60
   9   5  -2   -0.60    0.50
  -9   5   2    0.40    0.70
  -8  -5   2   10.70    1.30
   8  -5  -2   15.50    1.40
   8   5  -2   11.90    1.30
  -8   5   2   11.90    1.30
   7  -5  -2    0.50    0.70
  -7  -5   2    0.90    0.70
  -7   5   2    2.00    0.70
   6  -5  -2    3.60    1.20
  -6  -5   2    3.40    1.00
  -6   5   2    3.50    1.00
   5  -5  -2   37.30    2.10
  -5  -5   2   37.50    1.90
  -5   5   2   37.60    1.90
  -4  -5   2   64.29    3.30
  -4  -5   2   58.49    2.50
  -4   5   2   65.69    2.60
  -4   5   2   62.89    2.50
  -3  -5   2   86.49    3.70
   3   5  -2   83.79    3.70
  -3   5   2   89.69    3.30
   2  -5  -2   13.90    1.10
  -2  -5   2   14.70    1.20
  -2   5   2   14.20    1.10
   2   5  -2   14.20    1.30
  -1  -5   2   15.90    1.10
   1  -5  -2   15.70    1.10
   1   5  -2   16.40    1.20
   0  -5  -2   50.89    2.20
   0  -5   2   53.49    2.20
   0   5  -2   51.69    2.20
   0   5   2   55.99    2.30
   1  -5   2   97.29    3.50
  -1  -5  -2   92.69    3.70
   1   5   2  103.49    3.80
  -1   5  -2   99.89    3.50
   2  -5   2    1.90    0.60
  -2  -5  -2    0.80    0.60
  -2  -5  -2    1.40    0.50
   2   5   2    1.90    0.80
  -3  -5  -2  156.18    5.20
  -3  -5  -2  151.08    5.60
   3   5   2  143.19    5.80
  -4  -5  -2 1109.69   33.80
  -4  -5  -2 1044.60   33.10
  -4   5  -2 1044.60   33.10
  -5  -5  -2   53.89    2.40
  -5  -5  -2   54.69    2.40
  -5  -5  -2   52.79    2.40
  -5   5  -2   51.99    2.60
  -5   5  -2   50.79    2.40
  -5   5  -2   49.40    2.40
  -6  -5  -2   10.70    1.30
  -6  -5  -2   11.10    1.20
  -6   5  -2   10.80    1.60
  -6   5  -2    9.80    1.30
  -6   5  -2   10.10    1.50
  -7  -5  -2    7.90    1.20
   7  -5   2    5.50    1.70
  -7  -5  -2    7.20    1.10
  -7   5  -2    9.60    1.40
  -7   5  -2    8.30    1.20
  -7   5  -2    6.30    1.60
  -8  -5  -2    0.50    0.60
   8  -5   2   -0.80    0.90
  -8  -5  -2    0.70    0.60
  -8   5  -2    1.80    0.70
  -8   5  -2   -0.20    0.70
  -9  -5  -2   -0.20    0.60
  -9  -5  -2   -0.40    0.60
  -9   5  -2    0.10    0.50
  -9   5  -2   -0.10    0.60
  10   5   2   16.30    0.90
  10   6  -2    4.70    0.80
  -9  -6   2   79.99    3.30
   9  -6  -2   80.99    3.10
   9   6  -2   81.09    3.00
  -9   6   2   77.99    3.30
  -8  -6   2    3.80    1.20
   8  -6  -2    4.50    1.10
  -8   6   2    3.30    1.20
   8   6  -2    4.80    1.00
  -7  -6   2   23.00    1.60
   7  -6  -2   20.70    1.60
  -7   6   2   19.90    1.60
   7   6  -2   18.00    1.50
  -6  -6   2  110.69    4.10
  -6   6   2  104.79    4.10
  -5  -6   2   71.79    2.90
   5  -6  -2   69.69    3.00
   5  -6  -2   61.79    3.20
  -5   6   2   71.89    2.90
   5   6  -2   68.09    2.90
  -4  -6   2    3.50    1.40
  -4  -6   2    0.00    0.70
  -4   6   2    1.10    0.70
   4   6  -2    0.30    0.70
  -3  -6   2   46.90    2.60
  -3   6   2   42.50    2.40
   2  -6  -2   25.60    1.50
  -2  -6   2   27.30    1.80
   2  -6  -2   21.50    1.50
  -2   6   2   26.20    1.80
   2   6  -2   23.50    1.90
  -1  -6   2   51.29    2.40
   1  -6  -2   49.40    2.30
   1   6  -2   48.40    2.40
  -1   6   2   51.29    2.50
   0  -6  -2    5.00    0.90
   0  -6   2    3.60    0.90
   0   6  -2    3.70    1.00
   0   6   2    6.40    1.20
  -1  -6  -2    7.80    1.00
   1  -6   2    7.60    1.00
  -1  -6  -2    8.80    1.20
  -1   6  -2    8.10    1.00
   1   6   2    8.50    1.50
  -2  -6  -2  605.74   18.90
   2  -6   2  580.24   18.30
  -2  -6  -2  568.24   18.30
  -2   6  -2  599.64   18.30
   2   6   2  572.84   19.20
  -3  -6  -2  111.29    3.90
  -3  -6  -2  107.49    4.70
  -4  -6  -2  176.48    6.10
  -4  -6  -2  183.88    6.10
  -4   6  -2  181.78    6.30
  -4   6  -2  169.98    6.10
  -4   6  -2  173.98    6.10
  -5  -6  -2  119.39    4.40
  -5  -6  -2  115.69    4.40
  -5   6  -2  119.29    4.40
  -5   6  -2  121.99    4.50
  -6  -6  -2  277.27    9.10
  -6  -6  -2  270.07    8.90
  -6   6  -2  265.07    8.90
  -6   6  -2  257.07    9.00
  -7  -6  -2   65.79    3.10
  -7  -6  -2   74.39    3.00
   7  -6   2   73.69    3.20
  -7   6  -2   75.29    3.10
  -7   6  -2   73.09    3.10
  -8  -6  -2   44.50    2.40
   8  -6   2   47.40    2.40
  -8  -6  -2   49.40    2.20
  -8   6  -2   51.59    2.30
  -8   6  -2   50.69    2.20
  -9  -6  -2   42.10    2.00
  -9   6  -2   43.50    1.90
   9   6   2   41.60    1.80
  -9   6  -2   39.20    1.80
  10   6   2   60.39    2.20
  10   7  -2   36.10    1.50
  -9  -7   2   20.80    1.70
   9  -7  -2   22.70    1.40
   9   7  -2   21.30    1.30
  -8  -7   2    5.20    1.30
   8  -7  -2    3.20    1.10
   8   7  -2    4.00    1.00
  -8   7   2    1.90    0.90
  -7  -7   2    7.00    1.40
   7  -7  -2    9.90    1.50
  -7   7   2    8.90    1.40
   7   7  -2    8.20    1.80
  -6  -7   2   -0.10    0.70
   6  -7  -2    0.40    0.60
  -6   7   2   -0.70    0.70
   6   7  -2    0.00    0.60
   5  -7  -2    9.60    1.40
  -5  -7   2    9.70    1.30
   5  -7  -2   10.50    1.80
  -5   7   2   12.40    1.30
   5   7  -2    9.50    1.20
   4  -7  -2   46.90    2.30
  -4  -7   2   39.80    2.10
   4   7  -2   43.10    2.10
  -4   7   2   45.10    2.40
  -3  -7   2  143.39    5.80
   2  -7  -2 1486.95   48.10
   2  -7  -2 1605.34   48.60
  -2  -7   2 1631.94   48.90
  -2   7   2 1525.25   48.60
   1  -7  -2   35.50    1.80
  -1  -7   2   35.50    2.10
   1  -7  -2   35.10    2.00
   1   7  -2   29.40    2.20
  -1   7   2   32.20    2.30
   0  -7  -2   42.40    1.90
   0  -7   2   45.10    2.30
   0  -7  -2   45.30    2.30
   0   7   2   40.60    2.60
   0   7  -2   42.90    2.40
  -1  -7  -2  130.19    5.10
   1  -7   2  135.09    4.90
  -1  -7  -2  127.59    4.50
  -1   7  -2  135.19    4.90
   2  -7   2   30.00    1.80
  -2  -7  -2   28.40    2.40
  -2  -7  -2   31.20    1.60
  -3  -7  -2   29.50    1.60
  -3  -7  -2   27.40    1.70
  -3   7  -2   28.00    1.80
  -3   7  -2   32.00    2.20
  -4  -7  -2   20.30    1.50
  -4  -7  -2   19.80    1.40
  -4   7  -2   17.90    1.50
  -4   7  -2   19.20    1.70
  -4   7  -2   19.10    1.80
  -5  -7  -2  164.28    5.80
  -5  -7  -2  158.78    5.60
  -5   7  -2  159.68    5.70
  -5   7  -2  156.88    5.60
  -6  -7  -2  648.94   20.60
  -6  -7  -2  667.63   20.80
  -6   7  -2  647.34   20.70
  -6   7  -2  643.64   20.70
  -7  -7  -2   25.50    1.80
  -7  -7  -2   28.20    1.70
   7  -7   2   25.70    1.90
  -7   7  -2   29.50    1.90
  -7   7  -2   28.40    1.70
  -8  -7  -2   28.90    1.60
  -8  -7  -2   28.00    1.90
   8  -7   2   27.70    1.70
  -8   7  -2   29.10    1.70
   8   7   2   32.50    1.90
  -8   7  -2   27.80    1.60
  -9  -7  -2   11.00    1.20
   9   7   2   10.30    1.00
  -9   7  -2    9.80    1.30
  -9   7  -2    8.80    1.20
  10   8  -2   28.70    1.30
   9  -8  -2    4.80    0.90
   9   8  -2    5.40    0.80
  -8  -8   2    0.90    1.00
   8  -8  -2    0.30    0.50
   8   8  -2    0.30    0.50
   7  -8  -2   38.10    2.10
  -7  -8   2   33.70    2.10
   7   8  -2   37.60    2.00
  -7   8   2   34.20    2.10
  -6  -8   2    0.50    0.80
   6  -8  -2    0.90    0.70
  -6   8   2    1.50    0.90
   6   8  -2    0.40    0.60
   5  -8  -2   45.70    2.40
   5  -8  -2   46.60    2.40
  -5  -8   2   44.20    2.30
  -5   8   2   42.90    2.60
  -5   8   2   49.99    2.40
   5   8  -2   45.90    2.40
   4  -8  -2   52.79    2.60
  -4   8   2   55.19    2.80
  -4   8   2   56.59    2.60
   4   8  -2   53.29    2.40
   3  -8  -2   -0.40    0.70
  -3   8   2    0.90    0.80
   3   8  -2    0.00    0.60
  -2  -8   2   33.00    2.90
   2  -8  -2   32.30    2.50
  -1  -8   2   11.60    2.00
   1  -8  -2    6.80    1.80
   1  -8  -2    6.10    1.30
   0  -8   2   39.00    2.50
   0  -8  -2   35.40    1.90
   0  -8  -2   35.30    2.50
  -1  -8  -2   49.40    3.00
   1  -8   2   46.40    2.60
  -1  -8  -2   47.10    2.10
  -1   8  -2   44.60    3.00
  -2  -8  -2   16.50    1.40
  -2  -8  -2   18.00    1.30
  -2   8  -2   14.30    1.40
  -2   8  -2   15.00    1.80
  -3  -8  -2    8.80    1.20
  -3  -8  -2    6.00    1.10
   3   8   2    5.80    1.60
  -3   8  -2    5.50    1.20
  -3   8  -2    8.90    1.80
  -3   8  -2    7.50    1.60
   4  -8   2    7.70    1.90
  -4  -8  -2    9.40    1.20
  -4  -8  -2    5.00    1.10
  -4   8  -2   11.20    1.70
  -4   8  -2    7.80    1.20
  -4   8  -2    6.00    1.50
  -5  -8  -2   79.49    3.30
  -5  -8  -2   81.09    3.40
  -5   8  -2   78.69    3.20
  -5   8  -2   81.29    3.40
  -6  -8  -2  279.27    9.80
  -6  -8  -2  292.37    9.70
  -6   8  -2  299.17    9.70
  -6   8  -2  295.07    9.70
  -7  -8  -2    7.10    1.20
   7  -8   2   10.90    1.40
  -7   8  -2   12.00    1.40
   7   8   2    9.40    1.20
  -7   8  -2    9.90    1.20
  -8  -8  -2  168.18    6.40
   8  -8   2  154.88    5.50
  -8   8  -2  160.28    5.50
  -8   8  -2  163.08    5.50
   8   8   2  159.88    5.60
   9   8   2   19.90    1.10
   9  -9  -2    0.00    0.40
   9   9  -2    0.20    0.40
   8  -9  -2    5.10    1.10
   8   9  -2    5.90    0.90
   7  -9  -2   36.40    2.00
   7   9  -2   36.50    1.90
   6  -9  -2    1.00    1.00
   6  -9  -2    0.50    0.60
   6   9  -2    1.10    0.60
   5  -9  -2   65.89    2.90
   5  -9  -2   69.39    3.00
   5   9  -2   67.69    2.90
   4  -9  -2  355.76   11.40
  -4   9   2  345.37   11.40
   4   9  -2  344.47   11.30
   3  -9  -2    0.30    0.70
   3   9  -2   -0.20    1.20
   3   9  -2    1.80    0.70
  -3   9   2    1.40    0.90
   3   9  -2    1.80    0.80
   2  -9  -2  100.49    3.70
   2  -9  -2   94.29    4.90
  -2   9   2   93.99    3.70
   2   9  -2   95.79    4.00
   2   9  -2   98.79    3.70
   2   9  -2   96.29    3.70
   1  -9  -2   76.09    4.30
   1  -9  -2   89.49    3.40
   1  -9  -2   83.19    3.30
   1   9  -2   85.59    3.30
  -1   9   2   80.19    3.30
   1   9  -2   85.69    3.30
   1   9  -2   82.39    3.50
   0  -9  -2  399.26   13.30
   0  -9   2  423.16   14.20
   0  -9  -2  393.26   13.30
   0   9  -2  425.86   13.50
   0   9  -2  431.66   13.40
   0   9  -2  422.96   13.40
   1  -9   2   84.19    4.40
  -1  -9  -2   86.49    3.40
  -1   9  -2   85.49    3.40
  -1   9  -2   83.29    3.60
  -1   9  -2   92.19    3.40
  -1   9  -2   86.99    3.60
  -2   9  -2   19.00    1.80
  -2   9  -2   17.80    1.80
   2   9   2   21.80    2.40
  -2   9  -2   17.50    1.50
  -3  -9  -2    8.00    1.30
  -3   9  -2   10.80    1.30
   3   9   2    8.90    1.50
  -3   9  -2   11.50    1.60
  -3   9  -2   11.20    1.70
  -4  -9  -2  273.37    9.40
  -4  -9  -2  300.47    9.60
   4  -9   2  269.17    9.50
  -4   9  -2  309.47    9.70
  -4   9  -2  280.77    9.50
   4   9   2  272.57    9.40
  -4   9  -2  292.87    9.70
  -5  -9  -2    0.30    0.60
  -5  -9  -2    1.00    0.80
  -5   9  -2    2.00    0.90
   5   9   2    0.70    0.70
  -5   9  -2   -0.30    0.50
  -6  -9  -2   88.79    3.50
  -6  -9  -2   83.29    3.60
   6   9   2   93.09    3.60
  -6   9  -2   90.69    3.50
  -6   9  -2   85.69    3.50
  -7  -9  -2  109.19    4.30
   7  -9   2  113.19    4.50
  -7   9  -2  113.79    4.10
  -7   9  -2  109.89    4.10
  -8  -9  -2  154.98    5.30
   8  -9   2  149.69    5.10
  -8   9  -2  148.59    5.10
   8   9   2  149.29    5.30
  -8   9  -2  147.19    5.20
   9   9   2   33.70    1.40
   9 -10  -2    9.00    0.80
   9  10  -2    7.00    0.90
   8 -10  -2    3.00    0.80
   8  10  -2    3.30    0.80
   7 -10  -2    4.70    1.10
   7  10  -2    4.70    1.00
   6 -10  -2   15.00    1.40
   6 -10  -2   15.70    1.80
   6  10  -2   14.90    1.30
   6  10  -2    9.70    1.80
   5 -10  -2    1.40    0.70
   5 -10  -2    2.10    0.70
   5  10  -2    0.60    0.80
   5  10  -2    1.20    0.70
  -5  10   2    2.00    1.00
   4 -10  -2   33.80    1.90
   4  10  -2   37.20    1.90
  -4  10   2   33.10    2.10
   4  10  -2   29.10    2.20
   3 -10  -2    1.00    0.60
   3  10  -2    0.10    0.60
  -3  10   2    0.10    0.80
   3  10  -2   -0.10    0.70
   2 -10  -2    7.30    1.30
   2  10  -2    7.40    1.30
   2  10  -2    9.70    1.80
   2  10  -2    9.10    1.20
  -2  10   2    8.40    1.30
   1 -10  -2    0.80    0.70
   1  10  -2    2.00    0.80
   1  10  -2    2.80    1.30
   1  10  -2    3.80    1.30
   1  10  -2    2.00    0.90
  -1  10   2    4.30    1.30
   0 -10  -2   11.10    1.50
   0  10   2   12.90    1.40
   0  10  -2   16.00    1.40
   0  10  -2   13.30    1.50
  -1 -10  -2  231.88    7.70
  -1 -10  -2  213.98    7.60
  -1  10  -2  220.38    7.60
  -1  10  -2  234.68    7.70
  -1  10  -2  234.08    7.80
  -2 -10  -2  168.48    5.90
  -2 -10  -2  167.98    6.00
  -2  10  -2  177.38    5.90
  -2  10  -2  170.58    6.00
  -2  10  -2  171.78    6.10
   2  10   2  156.98    5.90
  -3 -10  -2   63.49    2.70
   3  10   2   55.19    2.60
  -3  10  -2   50.39    3.00
  -3  10  -2   44.00    3.80
  -3  10  -2   59.99    2.80
  -4 -10  -2    3.60    1.00
   4 -10   2    5.50    1.50
  -4  10  -2    3.60    1.00
  -4  10  -2    3.90    1.40
   4  10   2    2.10    0.80
  -4  10  -2    6.50    1.10
  -5 -10  -2    0.80    0.90
  -5  10  -2    0.90    0.60
  -5  10  -2    1.00    0.90
   5  10   2    1.20    0.70
  -6 -10  -2   37.60    2.20
   6  10   2   42.40    2.10
  -6  10  -2   39.80    2.20
  -6  10  -2   42.30    2.00
   7 -10   2   24.30    1.60
  -7 -10  -2   29.30    2.10
   7  10   2   26.60    1.50
  -7  10  -2   24.40    1.40
  -7  10  -2   22.40    1.80
   8 -10   2   72.09    2.70
   8  10   2   70.09    2.70
  -8  10  -2   72.99    2.80
   9 -11  -2    0.80    0.40
   9  11  -2    2.00    0.60
   8 -11  -2   -0.60    0.40
   8  11  -2    0.30    0.50
   7 -11  -2    9.70    1.10
   7  11  -2   10.10    1.00
   6 -11  -2  116.89    4.40
   6 -11  -2  118.19    4.50
   6  11  -2  118.69    4.30
   5 -11  -2   18.20    1.60
   5 -11  -2   19.40    1.60
   5  11  -2   18.40    1.60
   5  11  -2   18.70    1.40
  -5  11   2   22.20    1.80
   4 -11  -2   31.10    2.00
   4 -11  -2   29.60    1.80
   4  11  -2   30.80    1.80
   4  11  -2   29.50    1.90
  -4  11   2   32.50    2.00
   3 -11  -2   38.10    2.20
   3  11  -2   41.20    2.10
  -3  11   2   41.00    2.20
   3  11  -2   41.70    2.10
   2 -11  -2   22.40    1.60
   2  11  -2   23.50    1.70
  -2  11   2   22.20    1.60
   2  11  -2   24.00    1.60
   1 -11  -2    6.60    1.20
   1  11  -2    8.30    1.30
   1  11  -2    6.70    1.30
   1  11  -2    5.30    2.00
  -1  11   2    6.00    1.30
   0 -11  -2    1.40    0.70
   0  11  -2    0.30    0.60
   0  11  -2    1.00    0.90
   0  11   2    0.40    0.60
   0  11  -2   -0.10    0.70
  -1 -11  -2  160.38    5.70
   1  11   2  167.18    5.80
  -1  11  -2  161.28    5.90
  -1  11  -2  166.48    5.70
  -1  11  -2  155.98    5.70
  -2 -11  -2   25.10    2.10
  -2  11  -2   26.30    2.60
  -2  11  -2   29.00    2.00
  -2  11  -2   31.70    1.80
   2  11   2   28.40    2.20
  -3 -11  -2   29.90    2.20
  -3  11  -2   33.00    1.90
  -3  11  -2   31.70    2.10
  -3  11  -2   32.00    2.10
   3  11   2   33.20    2.10
   4 -11   2   52.99    2.60
  -4 -11  -2   51.29    2.80
   4  11   2   50.39    2.50
  -4  11  -2   52.59    2.60
  -4  11  -2   53.89    2.50
   5 -11   2    5.70    1.10
  -5 -11  -2    4.70    1.60
  -5  11  -2    6.30    1.00
   5  11   2    7.80    1.20
  -5  11  -2    4.90    1.50
  -6 -11  -2   57.89    2.80
  -6  11  -2   53.79    2.40
   6  11   2   56.99    2.40
  -6  11  -2   55.89    2.60
   7 -11   2   30.80    1.60
  -7  11  -2   32.10    1.60
   7  11   2   33.70    1.60
   8 -11   2   50.99    2.00
   8  11   2   51.39    2.00
  -8  11  -2   50.29    2.00
   8  11   2   49.99    2.00
   8 -12  -2   10.50    0.90
   8  12  -2   10.50    0.80
   7 -12  -2    0.00    0.40
   7  12  -2    0.40    0.40
   6 -12  -2   26.90    1.70
   6 -12  -2   28.90    1.70
   6  12  -2   27.20    1.60
   6  12  -2   26.30    1.80
   5 -12  -2   34.00    1.90
   5 -12  -2   33.80    2.00
  -5  12   2   32.10    2.00
   5  12  -2   34.70    2.00
   5  12  -2   34.60    2.00
   4 -12  -2   10.20    1.30
   4 -12  -2   10.30    1.40
   4  12  -2   11.50    1.40
  -4  12   2   10.30    1.50
   4  12  -2   10.10    1.20
   3 -12  -2    7.60    1.30
   3 -12  -2    6.80    1.50
   3  12  -2    6.60    1.20
  -3  12   2    5.40    0.90
   3  12  -2    8.70    1.20
   2 -12  -2    2.00    1.00
   2 -12  -2    0.80    0.60
   2  12  -2    1.90    0.70
   2  12  -2    1.60    0.70
  -2  12   2    0.30    0.60
   1 -12  -2  152.98    5.60
  -1  12   2  157.58    5.60
   1  12  -2  158.88    5.60
   1  12  -2  159.88    5.60
   0 -12  -2   45.70    2.20
   0  12  -2   42.60    2.10
   0  12  -2   42.00    2.20
   0  12   2   43.50    2.20
  -1 -12  -2  264.47    8.70
   1  12   2  260.87    8.80
  -1  12  -2  269.57    8.80
  -1  12  -2  255.47    8.80
  -1  12  -2  252.07    8.70
  -2 -12  -2   96.29    3.90
  -2  12  -2   98.79    4.00
   2  12   2   96.79    3.80
  -2  12  -2   94.69    3.80
   2  12   2   91.39    3.90
  -2  12  -2   99.69    3.80
   3 -12   2  168.58    6.10
  -3  12  -2  180.28    6.10
  -3  12  -2  173.88    6.20
   3  12   2  166.68    6.00
  -3  12  -2  171.28    6.10
   4 -12   2    6.30    1.40
   4  12   2   10.90    1.40
  -4  12  -2    9.00    1.10
  -4  12  -2    7.40    1.60
   5 -12   2    0.40    0.90
  -5  12  -2    0.20    0.50
  -5  12  -2    1.70    1.00
   5  12   2    4.60    1.20
  -6  12  -2   15.00    1.10
   6  12   2   13.80    1.20
   7 -12   2    0.70    0.40
  -7  12  -2    0.80    0.50
   7  12   2    0.80    0.50
   7  12   2   -0.50    0.50
   8 -12   2    2.70    0.70
   8 -13  -2   10.90    0.80
   7 -13  -2   10.90    1.20
   7  13  -2   11.00    0.90
   6 -13  -2    6.60    1.20
   6 -13  -2    6.40    1.00
   6  13  -2    8.90    0.90
   5 -13  -2   -0.30    0.50
   5 -13  -2   -0.40    0.50
  -5  13   2    0.50    0.70
   5  13  -2    0.80    0.60
   4 -13  -2   -0.40    0.70
   4 -13  -2    0.50    0.60
   4  13  -2    1.20    0.70
   4  13  -2    0.80    0.60
  -4  13   2    0.40    0.70
   3 -13  -2    6.50    1.50
   3 -13  -2    7.00    1.20
  -3  13   2    9.50    1.30
   3  13  -2    8.80    1.20
   3  13  -2    6.00    1.30
   2 -13  -2    5.40    1.20
   2  13  -2    4.60    1.20
  -2  13   2    4.90    0.90
   2  13  -2    6.00    1.10
   1 -13  -2   41.20    2.20
   1  13  -2   43.00    2.20
   1  13  -2   42.10    2.10
  -1  13   2   39.40    2.10
   0 -13  -2   52.19    2.40
   0  13  -2   45.30    2.80
   0  13  -2   47.20    2.30
   0  13  -2   47.50    2.40
   0  13   2   48.50    2.30
  -1 -13  -2    5.80    1.30
  -1  13  -2    3.90    1.00
  -1  13  -2    3.70    0.90
  -1  13  -2    5.40    1.10
   1  13   2    4.60    1.10
  -2 -13  -2   39.00    2.20
   2 -13   2   39.10    2.20
  -2  13  -2   40.20    2.10
  -2  13  -2   41.10    2.30
   2  13   2   39.60    2.10
  -2  13  -2   39.10    2.30
   3 -13   2   79.99    3.30
   3  13   2   76.59    3.30
   3  13   2   80.19    3.30
  -3  13  -2   78.29    3.40
  -3  13  -2   82.79    3.40
   4 -13   2   -0.60    0.60
   4  13   2   -0.50    0.50
  -4  13  -2    3.50    1.60
   4  13   2    0.10    1.00
  -4  13  -2   -0.80    0.50
   5 -13   2    0.00    0.80
   5  13   2    1.80    0.70
  -5  13  -2    2.60    1.60
  -5  13  -2    0.20    0.50
   5  13   2    0.60    0.40
   6 -13   2   31.50    1.60
   6  13   2   31.00    1.50
   6  13   2   29.90    1.60
  -6  13  -2   32.60    1.50
   7  13   2   12.70    1.00
  -7  13  -2   14.60    1.00
   7  13   2   15.00    1.10
   7 -14  -2    1.40    0.40
   7  14  -2    2.20    0.60
   6 -14  -2    0.30    0.70
   6 -14  -2    0.00    0.40
   6  14  -2    0.10    0.40
   5 -14  -2    1.80    0.60
   5 -14  -2    3.80    0.90
  -5  14   2    1.30    0.70
   5  14  -2    3.40    1.00
   5  14  -2    2.40    0.80
   4 -14  -2    3.40    1.20
   4 -14  -2    4.60    1.20
   4  14  -2    4.70    1.20
   4  14  -2    5.70    1.10
  -4  14   2    3.80    1.10
   3 -14  -2  114.89    4.60
  -3 -14   2  118.59    4.50
   3 -14  -2  122.89    4.50
  -3  14   2  126.99    4.50
   3  14  -2  120.19    4.40
   3  14  -2  120.89    4.40
   2 -14  -2    0.60    0.60
  -2 -14   2    1.60    0.80
  -2  14   2    3.50    1.10
   2  14  -2    3.70    1.10
   2  14  -2    2.20    0.60
   1 -14  -2  417.56   13.50
   1  14  -2  420.76   13.40
  -1  14   2  408.86   13.40
   1  14  -2  413.56   13.50
   0 -14  -2    7.40    1.20
   0  14  -2   10.60    1.50
   0  14  -2   11.70    1.30
   0  14  -2   10.20    2.00
   0  14   2    8.60    1.20
   1 -14   2   94.99    3.80
  -1 -14  -2   92.09    3.70
   1  14   2   91.69    3.70
  -1  14  -2   95.89    3.70
  -1  14  -2  100.69    3.80
  -2 -14  -2   36.20    2.10
   2 -14   2   36.20    2.00
   2  14   2   38.10    2.00
  -2  14  -2   37.90    2.20
  -2  14  -2   36.00    1.90
   3 -14   2   16.60    1.40
   3  14   2   15.80    1.30
  -3  14  -2   18.80    1.30
  -3  14  -2   14.10    1.70
   4 -14   2    7.40    1.20
   4  14   2    8.40    1.00
   4  14   2   10.30    1.50
  -4  14  -2    9.60    1.00
  -4  14  -2   13.40    2.60
   5 -14   2   12.30    1.40
   5  14   2   13.10    1.00
  -5  14  -2   11.10    1.00
   5  14   2   10.50    1.30
   6 -14   2   15.70    1.00
   6  14   2   14.70    1.00
   6  14   2   16.30    1.30
  -6  14  -2   16.50    1.00
   6 -15  -2    2.70    0.80
   6  15  -2    1.60    0.50
   5 -15  -2    6.10    0.90
   5 -15  -2    5.80    1.00
   5  15  -2    5.30    0.80
  -5  15   2    7.00    1.40
   5  15  -2    8.60    1.50
   4 -15  -2    0.30    0.60
   4 -15  -2    1.00    0.40
  -4  15   2    1.00    0.60
   4  15  -2    1.90    0.60
   4  15  -2    1.40    0.50
  -3 -15   2   56.69    2.50
   3 -15  -2   59.39    3.10
   3  15  -2   55.19    2.40
  -3  15   2   56.39    2.40
   3  15  -2   54.79    2.40
  -2 -15   2   21.70    1.50
   2 -15  -2   23.50    1.60
   2  15  -2   22.30    1.60
   2  15  -2   21.30    1.70
  -1 -15   2  164.18    5.80
   1 -15  -2  159.88    5.80
   1  15  -2  169.48    5.80
   1  15  -2  158.38    5.70
  -1  15   2  166.08    5.70
   0 -15   2   78.79    3.20
   0 -15  -2   75.89    3.20
   0  15  -2   83.99    3.40
   0  15  -2   78.19    3.20
   0  15   2   77.19    3.10
  -1 -15  -2    0.20    0.70
   1 -15   2   -0.10    0.50
   1  15   2    0.10    0.50
  -1  15  -2   -0.20    0.80
  -1  15  -2   -0.30    0.80
   2 -15   2    9.50    1.10
  -2 -15  -2    7.60    1.30
  -2  15  -2    8.90    1.50
  -2  15  -2    8.60    1.10
   2  15   2    9.20    1.10
   3 -15   2    1.30    0.60
   3  15   2    2.30    0.80
  -3  15  -2    1.50    0.50
   4 -15   2   52.19    2.20
   4  15   2   51.99    2.20
  -4  15  -2   52.79    2.20
   5 -15   2    0.20    0.40
   5  15   2    0.50    0.40
  -5  15  -2    0.10    0.40
   6 -15   2    8.20    0.80
  -6  15  -2    9.30    0.80
   6  15   2    8.20    0.80
   5 -16  -2   -1.00    0.50
   5 -16  -2   -0.50    0.60
   5  16  -2    0.50    0.50
   4 -16  -2    5.20    0.80
  -4  16   2    5.30    1.00
   4  16  -2    3.30    0.90
   4  16  -2    4.20    0.80
   3 -16  -2  234.58    7.70
  -3 -16   2  228.08    7.60
   3  16  -2  229.08    7.60
   3  16  -2  229.98    7.60
  -3  16   2  236.78    7.60
  -2 -16   2   21.40    1.40
   2 -16  -2   20.40    1.30
   2  16  -2   19.00    1.20
   2  16  -2   21.10    1.40
  -2  16   2   19.10    1.30
  -1 -16   2   88.39    3.40
   1 -16  -2   89.39    3.40
   1  16  -2   89.39    3.40
  -1  16   2   87.09    3.30
   1  16  -2   88.89    3.40
   0 -16   2    4.90    0.90
   0 -16  -2    3.80    0.90
   0  16  -2    4.80    0.90
   0  16   2    4.70    0.90
   0  16  -2    4.40    1.20
  -1 -16  -2    1.20    0.60
   1 -16   2    3.10    1.00
  -1  16  -2    1.80    0.90
  -1  16  -2    0.30    0.40
   1  16   2    1.40    0.50
   2 -16   2   -0.20    0.40
  -2  16  -2    0.60    0.40
   2  16   2    0.40    0.40
   3 -16   2    0.50    0.50
   3 -16   2    0.10    0.50
  -3  16  -2    0.40    0.40
   3  16   2    0.00    0.40
   4 -16   2   32.40    1.70
   4  16   2   32.60    1.50
  -4  16  -2   33.10    1.50
   5 -16   2  120.19    4.10
  -5  16  -2  126.69    4.10
   5  16   2  124.49    4.10
   4 -17  -2   12.70    0.90
   4  17  -2   10.60    1.10
   3 -17  -2  106.69    3.60
  -3  17   2  101.09    3.60
   3  17  -2  100.99    3.60
   3  17  -2  101.99    3.60
   2 -17  -2    1.10    0.40
  -2 -17   2    1.40    0.60
  -2  17   2    3.10    0.80
   2  17  -2    1.50    0.40
   1 -17  -2   26.30    1.40
  -1 -17   2   26.00    1.40
   1  17  -2   28.20    1.80
  -1  17   2   24.20    1.30
   1  17  -2   25.50    1.30
   0 -17   2    0.80    0.50
   0 -17  -2    0.00    0.50
   0  17  -2    0.00    0.40
   0  17   2    0.10    0.40
   1 -17   2    0.00    0.40
  -1 -17  -2    0.10    0.60
  -1  17  -2   -0.10    0.40
   1  17   2    0.00    0.40
   2 -17   2   53.59    2.10
   2  17   2   54.19    2.30
  -2  17  -2   51.69    2.10
   3 -17   2   57.09    2.40
   3 -17   2   50.79    2.40
   3  17   2   55.79    2.10
  -3  17  -2   58.49    2.10
   4  17   2    1.20    0.40
  -4  17  -2    2.40    0.60
   3 -18  -2    2.20    0.40
   2 -18  -2    3.50    0.70
   2  18  -2    3.50    0.70
  -2  18   2    3.90    0.80
  -1 -18   2   17.60    1.00
   1 -18  -2   18.60    1.10
  -1  18   2   18.80    1.10
   1  18  -2   17.40    1.00
   0 -18  -2   11.40    0.90
   0 -18   2   10.80    1.00
   0  18  -2    8.70    0.90
   0  18   2   10.40    0.90
   1 -18   2   34.00    1.50
   1  18   2   34.90    1.50
  -1  18  -2   35.20    1.50
   2 -18   2    2.10    0.60
   2  18   2    1.90    0.60
 -10   0   3    0.00    0.60
  -9   0   3    0.30    0.60
   8   0  -3   -0.80    0.90
  -8   0   3   -0.40    0.50
   7   0  -3    2.40    0.90
  -7   0   3   -0.30    0.60
  -6   0   3   -0.70    0.40
   6   0  -3   -1.00    0.90
  -5   0   3   -0.40    0.90
  -5   0   3   -0.40    0.50
  -4   0   3    0.60    0.50
  -4   0   3    0.50    0.60
  -3   0   3   -0.10    0.30
  -2   0   3    0.40    0.40
  -1   0   3   -0.10    0.20
   0   0   3   -0.10    0.20
   1   0   3    0.00    0.30
   2   0   3    0.50    0.30
   3   0   3    0.80    0.50
  -3   0  -3    0.10    0.50
  -4   0  -3   -0.30    0.40
  -5   0  -3   -0.60    0.70
  -5   0  -3    0.30    0.50
  -5   0  -3    0.00    0.60
  -6   0  -3    0.90    0.70
  -6   0  -3   -0.70    0.60
  -6   0  -3    0.50    0.60
  -7   0  -3   -1.20    0.60
  -7   0  -3    0.20    1.10
  -7   0  -3    0.20    0.70
  -8   0  -3   -0.30    0.60
  -8   0  -3    0.40    0.50
  -8   0  -3    0.80    0.60
  -9   0  -3   -0.40    0.40
  -9   0  -3    0.00    0.70
 -10  -1   3   11.60    1.10
 -10   1   3   11.80    1.10
  -9  -1   3   63.99    3.10
  -9   1   3   64.99    2.80
   9   1  -3   61.99    2.70
   8  -1  -3   16.20    1.70
  -8  -1   3   15.90    1.40
  -8   1   3   15.00    1.30
   7  -1  -3  187.38    6.80
  -7  -1   3  212.58    6.90
  -7   1   3  199.28    6.90
   7   1  -3  185.48    6.80
   6  -1  -3    1.30    0.80
  -6  -1   3    1.00    0.60
  -6   1   3    1.10    0.60
   6   1  -3    0.70    1.00
  -5  -1   3   19.90    1.30
  -5  -1   3   19.30    2.00
  -5   1   3   19.10    1.50
  -5   1   3   18.50    1.80
  -4  -1   3    4.20    0.90
  -4  -1   3    3.90    1.10
  -4   1   3    5.40    1.20
  -4   1   3    3.70    1.00
  -4   1   3    3.10    0.80
  -3  -1   3  515.55   16.80
  -3   1   3  551.44   16.80
   3   1  -3  533.05   16.80
  -3   1   3  520.65   16.70
  -2  -1   3  406.86   13.50
  -2   1   3  433.66   13.50
  -2   1   3  429.06   13.40
   2   1  -3  423.36   13.40
  -1  -1   3  197.58    6.60
  -1   1   3  204.98    6.60
   0  -1   3  637.64   20.00
   0   1   3  652.63   20.10
   1  -1   3  307.97   10.00
  -1  -1  -3  320.37   10.10
   1  -1   3  308.17   10.00
   1   1   3  329.87   10.10
   2  -1   3    8.00    0.60
  -2  -1  -3    6.80    0.70
   2  -1   3    7.60    0.70
   2   1   3    7.40    0.80
  -3  -1  -3  127.69    4.40
  -3  -1  -3  129.39    4.40
  -3   1  -3  125.79    4.40
   3   1   3  127.49    4.40
  -4  -1  -3  327.17   10.60
  -4   1  -3  326.87   10.50
  -6  -1  -3    1.30    0.90
  -6  -1  -3    0.10    0.50
  -6  -1  -3    0.30    0.60
  -6   1  -3    2.40    0.70
  -6   1  -3    1.30    0.70
  -6   1  -3    0.50    0.90
  -7  -1  -3   26.70    1.90
  -7  -1  -3   27.20    1.80
  -7   1  -3   27.20    1.80
  -7   1  -3   27.40    2.10
  -8  -1  -3    2.50    0.60
  -8  -1  -3    3.30    1.00
  -8  -1  -3    2.10    0.60
  -8   1  -3    2.40    0.70
  -8   1  -3    3.30    0.70
  -8   1  -3    3.70    1.10
  -9  -1  -3   17.30    1.40
  -9  -1  -3   17.10    1.20
  -9   1  -3   16.70    1.20
  -9   1  -3   16.80    1.20
  -9   1  -3   16.40    1.50
 -10  -2   3    4.50    1.00
 -10   2   3    2.70    1.00
  -9  -2   3  219.88    7.90
   9  -2  -3  234.98    7.70
   9   2  -3  224.18    7.60
  -9   2   3  243.08    8.70
  -8  -2   3    0.70    0.60
   8  -2  -3   -0.50    0.70
  -8   2   3    1.40    0.70
  -7  -2   3   51.29    2.40
   7  -2  -3   49.30    3.10
  -7   2   3   49.80    2.50
   6  -2  -3  301.27    9.70
  -6  -2   3  311.27    9.70
   6   2  -3  259.17    9.70
  -6   2   3  295.97    9.70
  -5  -2   3  170.88    5.80
  -5  -2   3  164.88    6.30
  -5   2   3  166.98    5.80
  -4  -2   3   38.00    1.70
  -4  -2   3   36.80    2.10
  -4   2   3   36.80    1.80
  -4   2   3   35.30    1.70
  -4   2   3   39.00    2.10
   4   2  -3   34.40    2.10
  -3  -2   3    6.00    0.90
   3   2  -3    6.10    0.90
  -3   2   3    5.30    1.00
  -3   2   3    5.30    0.70
  -2  -2   3   22.40    1.30
   2   2  -3   20.10    1.20
  -2   2   3   24.70    1.30
  -1  -2   3  119.19    4.10
   0  -2  -3   67.49    2.50
   0  -2   3   68.29    2.40
   0   2   3   65.09    2.70
  -1  -2  -3  766.82   23.30
   1  -2   3  733.63   23.20
   1   2   3  746.73   23.40
   2  -2   3  623.04   18.90
   2  -2   3  615.34   18.90
  -2  -2  -3  622.24   19.20
  -2  -2  -3  581.74   19.00
   2   2   3  609.94   19.20
  -3  -2  -3    5.50    0.90
  -3  -2  -3    4.40    0.70
  -3   2  -3    2.80    0.90
   3   2   3    5.40    1.20
  -4  -2  -3    5.50    0.80
  -4  -2  -3    3.40    0.90
  -5  -2  -3    0.00    0.40
  -5  -2  -3    1.50    0.80
  -5  -2  -3    0.30    0.60
  -5   2  -3    0.60    0.60
  -5   2  -3    0.20    0.70
  -5   2  -3    0.40    0.70
  -6  -2  -3   82.59    3.90
  -6  -2  -3   93.19    3.60
  -6   2  -3   92.39    4.20
  -6   2  -3   99.49    3.60
  -6   2  -3   80.89    3.90
  -7  -2  -3   27.90    1.80
  -7  -2  -3   26.90    1.70
  -7  -2  -3   28.10    1.70
  -7   2  -3   29.00    1.80
  -7   2  -3   25.80    1.80
  -7   2  -3   26.70    1.80
  -8  -2  -3    0.30    0.60
  -8  -2  -3   -0.20    0.50
  -8  -2  -3    0.10    0.50
  -8   2  -3   -0.40    0.70
  -8   2  -3    0.40    0.50
  -8   2  -3    0.70    0.60
  -9  -2  -3   38.60    2.00
  -9  -2  -3   36.40    1.80
  -9   2  -3   41.90    2.20
  -9   2  -3   38.80    1.80
  -9   2  -3   37.90    1.80
 -10  -3   3   27.50    1.60
  10   3  -3   21.50    2.00
 -10   3   3   26.70    1.60
   9  -3  -3  621.04   19.30
  -9  -3   3  614.74   19.60
  -9   3   3  592.44   19.50
   9   3  -3  617.34   19.30
  -8  -3   3    6.20    1.10
   8  -3  -3    7.40    1.40
  -8   3   3    6.10    1.00
   8   3  -3    5.70    1.20
  -7  -3   3   45.70    2.20
   7  -3  -3   40.70    2.20
  -7   3   3   38.80    2.10
   6  -3  -3   49.60    2.40
  -6  -3   3   49.50    2.30
  -6   3   3   48.40    2.30
   5  -3  -3   32.50    2.00
  -5  -3   3   35.50    2.00
  -5  -3   3   32.30    2.80
  -4  -3   3  213.08    7.10
  -4  -3   3  216.08    7.50
  -4   3   3  214.88    7.10
   4   3  -3  203.68    7.50
  -4   3   3  222.78    7.30
  -4   3   3  211.88    7.20
  -3  -3   3   37.70    1.90
  -3   3   3   37.70    1.90
   3   3  -3   36.40    2.00
  -3   3   3   36.80    1.70
  -2  -3   3  113.59    4.10
  -2   3   3  113.19    4.00
   2   3  -3  110.29    4.10
   1  -3  -3  506.15   17.30
  -1  -3   3  545.05   17.30
  -1   3   3  596.84   17.40
   1   3  -3  548.35   17.30
   0  -3   3  188.58    6.20
   0  -3  -3  186.78    6.30
   0   3  -3  182.18    6.20
   0   3   3  193.18    6.30
   1  -3   3  231.18    7.40
  -1  -3  -3  218.78    7.50
   1   3   3  234.38    7.60
   2  -3   3  460.45   14.20
  -2  -3  -3  449.46   14.50
  -2  -3  -3  444.66   14.30
   2  -3   3  459.85   14.10
   2   3   3  456.55   14.60
  -3  -3  -3  983.90   30.70
  -3  -3  -3  984.70   30.40
   3   3   3  971.60   30.70
  -4  -3  -3  108.39    3.90
  -4  -3  -3  103.19    4.30
  -4   3  -3  107.39    3.90
  -5  -3  -3   10.20    1.30
  -5  -3  -3   12.40    1.10
  -5  -3  -3   11.30    1.40
  -5   3  -3   10.30    1.20
  -5   3  -3   11.80    1.40
  -5   3  -3   11.50    1.30
  -6  -3  -3   48.00    2.30
  -6  -3  -3   46.90    2.30
  -6  -3  -3   47.20    2.30
  -6   3  -3   44.40    2.30
  -6   3  -3   46.00    2.30
  -6   3  -3   47.20    2.40
  -7  -3  -3    0.70    0.60
  -7  -3  -3    1.70    0.70
  -7  -3  -3    1.90    0.60
  -7   3  -3    1.00    1.00
  -7   3  -3    0.90    0.60
  -7   3  -3    3.70    1.10
  -8  -3  -3   63.19    2.60
  -8  -3  -3   54.99    2.70
  -8   3  -3   66.69    2.70
  -8   3  -3   57.19    2.80
  -8   3  -3   65.59    2.70
  -9  -3  -3   21.10    1.30
  -9  -3  -3   20.00    1.40
  -9   3  -3   24.30    1.30
  -9   3  -3   21.70    1.30
  10   3   3    0.10    0.30
 -10  -4   3   15.10    1.30
 -10   4   3   17.20    1.40
  10   4  -3   17.20    1.60
   9  -4  -3  125.99    4.50
  -9  -4   3  121.49    4.80
  -9   4   3  122.39    4.60
   9   4  -3  124.89    4.40
   8  -4  -3    7.30    1.30
  -8  -4   3    9.80    1.30
  -8   4   3    7.90    1.20
   8   4  -3    9.70    1.20
  -7  -4   3  127.29    4.60
   7  -4  -3  117.39    4.50
   7   4  -3  120.89    4.50
  -7   4   3  117.49    4.60
  -6  -4   3    8.70    1.10
   6  -4  -3   11.90    1.40
  -6   4   3   10.80    1.10
  -5  -4   3  137.39    5.20
  -5  -4   3  140.69    6.20
   5  -4  -3  147.79    5.20
  -5   4   3  150.88    5.10
  -4  -4   3  353.56   11.60
  -4  -4   3  338.37   11.00
  -4   4   3  345.67   11.30
  -4   4   3  339.77   11.00
  -4   4   3  332.97   11.10
  -3  -4   3   56.39    2.70
  -3   4   3   59.99    2.60
   3   4  -3   56.39    2.70
   2  -4  -3    0.90    0.60
  -2  -4   3    1.90    0.90
  -2   4   3    1.60    0.60
   2   4  -3    2.70    1.00
  -1  -4   3    9.10    0.90
   1  -4  -3   10.20    0.90
   1   4  -3    8.70    0.90
  -1   4   3    9.70    1.00
   0  -4  -3  636.24   19.40
   0  -4   3  606.04   19.40
   0   4   3  616.04   19.50
   0   4  -3  602.64   19.30
   1  -4   3    7.70    0.80
  -1  -4  -3    7.50    0.80
  -1   4  -3    8.10    0.70
   1   4   3    8.20    1.00
  -2  -4  -3    1.70    0.50
   2  -4   3    1.40    0.40
  -2  -4  -3    0.80    0.60
   2   4   3    1.50    0.80
  -3  -4  -3 1090.69   33.60
  -3  -4  -3 1048.60   33.20
   3   4   3 1070.19   33.70
  -4  -4  -3   18.70    1.50
  -4  -4  -3   19.20    2.50
  -4  -4  -3   17.90    1.80
  -4  -4  -3   20.30    1.30
  -4   4  -3   20.20    1.50
  -4   4  -3   20.60    1.70
  -4   4  -3   19.90    1.60
  -5  -4  -3    3.90    0.90
  -5  -4  -3    3.50    0.90
  -5  -4  -3    6.30    1.10
  -5   4  -3    6.10    1.20
  -5   4  -3    3.70    0.80
  -5   4  -3    6.20    1.20
  -5   4  -3    5.10    1.30
  -6  -4  -3    5.70    1.20
  -6  -4  -3    6.60    1.00
  -6  -4  -3    4.80    1.20
  -6   4  -3    4.60    1.40
  -6   4  -3    6.10    1.30
  -6   4  -3    6.10    1.20
  -7  -4  -3    6.50    1.40
  -7  -4  -3    4.70    1.10
  -7  -4  -3    4.90    1.10
  -7   4  -3    5.20    1.30
  -7   4  -3    5.00    1.20
  -7   4  -3    4.60    1.50
  -8  -4  -3    1.00    0.70
  -8   4  -3    0.20    0.70
  -8   4  -3    0.60    0.90
  -9  -4  -3    8.10    0.90
  -9  -4  -3    6.70    1.00
  -9   4  -3    6.70    0.90
  -9   4  -3    9.10    0.90
  10   4   3    0.20    0.30
  10  -5  -3    4.00    1.20
 -10  -5   3    3.50    1.30
  10   5  -3    2.20    0.60
 -10   5   3    2.60    1.00
   9  -5  -3   25.60    1.60
  -9  -5   3   26.80    1.70
   9   5  -3   28.00    1.50
  -9   5   3   24.40    1.70
  -8  -5   3  152.38    5.70
   8  -5  -3  162.18    5.60
   8   5  -3  162.28    5.50
  -8   5   3  147.19    5.60
   7  -5  -3  596.94   19.30
  -7  -5   3  627.74   19.40
   7   5  -3  599.94   19.20
  -7   5   3  596.44   19.40
   6  -5  -3   11.20    1.40
  -6  -5   3   11.50    1.30
  -6   5   3   11.50    1.20
   6   5  -3   10.30    1.40
  -5  -5   3   11.70    1.20
   5  -5  -3   10.40    1.30
  -5   5   3    8.00    1.10
   5   5  -3   11.90    1.40
  -4  -5   3    4.40    1.30
  -4   5   3    1.70    1.00
  -3  -5   3  127.59    4.90
  -3   5   3  114.59    4.60
   2  -5  -3  797.52   25.60
  -2  -5   3  812.82   25.80
   2  -5  -3  860.41   25.40
  -2   5   3  814.92   25.70
   2   5  -3  788.82   25.70
  -1  -5   3  146.29    5.80
   1  -5  -3  123.19    5.30
   1  -5  -3  138.09    4.70
  -1   5   3  144.69    5.10
   1   5  -3  146.39    5.00
   0  -5  -3   37.60    1.70
   0  -5  -3   38.40    1.90
   0  -5   3   37.00    1.80
   0   5  -3   37.90    1.80
   0   5   3   34.60    2.00
  -1  -5  -3    1.20    0.50
  -1  -5  -3    0.60    0.50
   1  -5   3    1.20    0.50
   1   5   3    1.20    0.80
  -1   5  -3    2.30    0.80
  -2  -5  -3    3.80    1.30
   2  -5   3    3.90    0.80
  -2  -5  -3    3.30    0.80
   2   5   3    3.60    1.10
  -3  -5  -3    4.70    1.20
  -3  -5  -3    4.50    0.80
  -4  -5  -3    2.90    0.70
  -4  -5  -3    2.30    0.70
  -4  -5  -3    4.60    1.70
  -4  -5  -3    1.50    0.90
  -4   5  -3    3.10    0.80
  -4   5  -3    3.70    1.00
  -4   5  -3    3.20    0.70
  -5  -5  -3  277.77    9.30
  -5  -5  -3  289.87    9.50
  -5  -5  -3  291.27    9.40
  -5   5  -3  280.77    9.40
  -5   5  -3  278.17    9.40
  -5   5  -3  284.17    9.50
  -6  -5  -3   38.50    2.10
  -6  -5  -3   41.50    2.10
  -6  -5  -3   37.80    2.00
  -6   5  -3   38.80    2.00
  -6   5  -3   37.50    2.10
   7  -5   3   -1.30    0.90
  -7  -5  -3    0.10    0.60
  -7  -5  -3    0.50    0.50
  -7   5  -3   -0.10    0.60
  -7   5  -3   -0.10    0.70
  -8  -5  -3    6.30    1.00
  -8  -5  -3    3.10    1.10
  -8   5  -3    3.90    1.00
  -8   5  -3    5.60    1.10
  -9  -5  -3   11.20    1.20
  -9  -5  -3   12.20    1.00
  -9   5  -3   11.40    1.00
  -9   5  -3   11.50    1.00
  10   6  -3    7.50    0.90
   9  -6  -3    1.00    0.50
  -9  -6   3    0.60    0.90
  -9   6   3    0.80    0.90
   9   6  -3    2.50    0.90
  -8  -6   3   90.99    3.70
   8  -6  -3   94.49    3.60
  -8   6   3   89.49    3.70
   8   6  -3   94.99    3.60
  -7  -6   3  281.57    9.10
   7  -6  -3  261.77    9.00
   7   6  -3  253.87    8.90
   6  -6  -3    1.60    0.70
  -6   6   3    1.40    0.70
   6   6  -3    0.80    0.60
   5  -6  -3   13.40    1.80
   5  -6  -3    8.40    1.30
  -5  -6   3   10.80    1.40
   5   6  -3    7.70    1.30
  -5   6   3   10.70    1.20
  -4  -6   3   25.60    1.70
   4  -6  -3   31.10    1.90
  -4   6   3   32.70    1.80
   4   6  -3   28.10    1.80
  -3  -6   3   13.30    2.00
  -3   6   3   16.40    2.10
  -2  -6   3 1133.09   35.00
   2  -6  -3 1091.29   34.40
   2  -6  -3 1109.29   34.70
  -2   6   3 1106.79   34.80
  -1  -6   3    0.80    0.60
   1  -6  -3    2.20    0.80
   1  -6  -3    0.60    0.50
   1   6  -3    1.80    0.80
  -1   6   3    0.60    0.80
   0  -6   3    1.30    0.60
   0  -6  -3    0.50    0.50
   0  -6  -3    0.90    0.60
   0   6  -3    0.70    0.70
   0   6   3    1.10    0.90
  -1  -6  -3    3.30    1.20
   1  -6   3    0.40    0.60
  -1  -6  -3    0.00    0.50
  -1   6  -3    0.30    0.70
  -2  -6  -3    0.50    0.90
   2  -6   3   -0.10    0.70
  -2  -6  -3    0.10    0.50
  -3  -6  -3   43.40    3.10
  -3  -6  -3   44.40    2.00
  -3  -6  -3   41.60    2.10
  -3   6  -3   44.70    2.30
  -3   6  -3   44.30    2.10
  -3   6  -3   46.90    2.50
  -4  -6  -3    2.50    0.90
  -4  -6  -3    1.80    0.70
  -4   6  -3    0.40    0.90
  -4   6  -3    2.10    0.80
  -4   6  -3    1.90    0.70
  -5  -6  -3  515.55   16.70
  -5  -6  -3  527.15   16.70
  -5   6  -3  521.75   16.60
  -5   6  -3  525.85   16.70
  -5   6  -3  507.15   16.60
  -6  -6  -3   92.09    3.60
  -6  -6  -3   96.69    4.10
  -6   6  -3   91.89    3.60
  -6   6  -3   88.69    3.70
  -7  -6  -3    0.20    0.50
   7  -6   3    0.90    0.80
  -7  -6  -3    0.50    0.70
  -7   6  -3    0.30    0.60
  -7   6  -3    1.20    0.70
  -8  -6  -3    4.90    0.90
  -8  -6  -3    7.20    1.90
  -8   6  -3    5.90    1.10
  -8   6  -3    4.50    1.00
  -9  -6  -3    1.10    0.60
  -9   6  -3    0.90    0.60
   9   6   3    1.60    0.40
  -9   6  -3    0.60    0.60
  10  -7  -3   19.90    1.30
  10   7  -3   22.50    1.20
  -9  -7   3   25.80    2.00
   9  -7  -3   25.30    1.60
   9   7  -3   25.60    1.40
  -9   7   3   22.80    1.90
   8  -7  -3    1.10    0.60
  -8  -7   3    0.40    0.80
   8   7  -3   -0.10    0.60
  -8   7   3   -1.10    0.70
   7  -7  -3   38.20    2.20
  -7  -7   3   38.00    2.20
  -7   7   3   38.70    2.10
   7   7  -3   39.40    2.00
  -6  -7   3   67.79    3.00
   6  -7  -3   67.09    2.90
  -6   7   3   66.79    2.90
   6   7  -3   67.39    2.90
   5  -7  -3  154.78    5.60
  -5  -7   3  149.09    5.50
   5  -7  -3  156.18    5.60
  -5   7   3  160.08    5.50
   5   7  -3  158.48    5.50
   4  -7  -3  138.69    5.10
   4  -7  -3  143.19    5.10
   4   7  -3  138.79    5.00
  -4   7   3  147.39    5.00
   3   7  -3    6.70    1.30
  -2  -7   3   12.10    2.00
   2  -7  -3    8.20    1.10
   2  -7  -3    8.40    1.60
   1  -7  -3  173.28    6.40
   1  -7  -3  164.68    5.80
  -1  -7   3  181.68    6.50
   0  -7  -3  143.09    4.90
   0  -7  -3  147.29    5.60
   0  -7   3  146.19    5.50
   0   7  -3  140.19    5.50
   1  -7   3   21.50    1.80
  -1  -7  -3   20.40    1.30
  -1  -7  -3   20.50    2.00
  -1   7  -3   21.20    2.00
   2  -7   3   23.40    2.50
  -2  -7  -3   30.50    1.60
  -2  -7  -3   25.60    2.60
  -3  -7  -3  109.89    4.00
  -3  -7  -3  108.79    4.00
  -3   7  -3  105.79    4.10
  -3   7  -3  112.99    4.30
  -3   7  -3  108.99    4.20
  -4  -7  -3   70.39    2.90
  -4  -7  -3   72.19    3.00
  -4   7  -3   68.29    3.00
  -4   7  -3   66.29    2.90
  -4   7  -3   71.69    3.20
  -5  -7  -3    8.40    1.20
  -5  -7  -3   10.20    1.20
  -5   7  -3    9.30    1.50
  -5   7  -3    9.90    1.20
  -5   7  -3    6.30    1.40
  -6  -7  -3   19.80    1.60
  -6  -7  -3   22.70    1.60
  -6   7  -3   23.30    1.60
  -6   7  -3   23.90    1.70
  -7  -7  -3   17.10    1.40
   7  -7   3   21.10    1.70
  -7  -7  -3   21.30    1.40
  -7   7  -3   20.80    1.50
  -7   7  -3   18.50    1.40
  -8  -7  -3    8.20    1.10
   8  -7   3   11.50    1.40
  -8  -7  -3    7.90    1.00
   8   7   3    8.20    0.90
  -8   7  -3    6.90    1.00
  -8   7  -3   10.60    1.10
  -9  -7  -3   11.30    1.70
  -9   7  -3    8.90    1.00
   9   7   3    9.10    0.80
  -9   7  -3    8.30    0.90
   9  -8  -3    2.40    0.80
   9   8  -3    1.60    0.40
   8  -8  -3   26.20    1.50
  -8   8   3   20.30    1.80
   8   8  -3   24.40    1.40
  -7  -8   3   14.50    1.90
   7  -8  -3   14.70    1.40
   7   8  -3   14.70    1.50
  -7   8   3   13.50    1.50
   6  -8  -3   21.00    1.60
   6  -8  -3   19.90    1.90
   6   8  -3   20.80    1.50
  -6   8   3   20.50    1.70
   5  -8  -3   12.10    1.50
   5  -8  -3   14.20    1.60
   5   8  -3   16.20    1.40
  -5   8   3   16.10    1.50
   4  -8  -3   98.99    3.80
   4  -8  -3  106.39    3.90
   4   8  -3  101.79    3.80
  -4   8   3  103.69    3.80
   4   8  -3   87.59    4.40
   3  -8  -3  291.47    9.50
   3  -8  -3  289.57    9.40
   3   8  -3  282.77    9.60
   3   8  -3  278.97    9.40
   2  -8  -3    9.10    1.20
   2  -8  -3    8.70    1.40
   2  -8  -3    8.10    2.20
   2   8  -3    9.40    1.30
   1  -8  -3   51.79    2.30
   1  -8  -3   51.09    3.10
  -1  -8   3   50.89    3.30
   0  -8  -3  220.78    7.10
   0  -8   3  211.68    7.80
   0  -8  -3  204.48    7.90
  -1  -8  -3  210.98    7.00
   1  -8   3  209.08    7.70
  -1   8  -3  199.98    7.10
  -1   8  -3  200.58    7.30
  -1   8  -3  232.88    7.40
  -1   8  -3  211.58    7.30
  -2  -8  -3   -0.30    0.70
  -2  -8  -3   -0.10    0.60
  -2   8  -3   -0.10    0.70
  -2   8  -3    0.60    1.00
  -2   8  -3    1.10    0.80
  -2   8  -3   -0.20    0.80
  -3  -8  -3    6.00    1.10
  -3  -8  -3    5.70    1.20
  -3   8  -3    6.60    1.50
  -3   8  -3    6.20    1.50
  -3   8  -3    5.80    1.20
  -4  -8  -3   90.99    3.50
  -4  -8  -3   88.89    3.40
  -4   8  -3   84.59    3.50
  -4   8  -3   83.19    3.40
  -4   8  -3   84.29    3.70
  -5  -8  -3    8.60    1.20
  -5  -8  -3    8.40    1.20
  -5   8  -3    5.90    1.10
  -5   8  -3    7.20    1.40
  -6  -8  -3  179.18    6.20
  -6  -8  -3  166.28    6.30
  -6   8  -3  178.78    6.20
  -6   8  -3  179.18    6.20
   7  -8   3  122.89    4.50
  -7  -8  -3  113.89    4.40
  -7  -8  -3  116.59    4.80
  -7   8  -3  113.19    4.40
  -8  -8  -3    7.90    1.20
   8  -8   3    8.40    1.20
   8   8   3    7.60    0.90
  -8   8  -3    8.00    1.10
  -8   8  -3    7.60    0.90
   9   8   3    9.00    0.80
   9  -9  -3   12.30    0.90
   9   9  -3   12.80    1.20
   8  -9  -3    5.20    0.90
   8   9  -3    4.30    0.90
   7  -9  -3   19.40    1.50
   7   9  -3   21.40    1.50
  -7   9   3   19.30    1.90
   6  -9  -3   14.40    1.40
   6  -9  -3   15.60    1.70
   6   9  -3   12.90    1.30
  -6   9   3   15.30    1.60
   5  -9  -3    9.80    1.40
   5  -9  -3    8.60    1.30
  -5   9   3    9.10    1.40
   5   9  -3    7.30    1.20
   4  -9  -3  107.19    4.10
   4  -9  -3  111.19    4.20
   4   9  -3  112.49    4.10
  -4   9   3  108.99    4.10
   4   9  -3  103.99    4.20
   4   9  -3  111.39    4.60
  -4   9   3   97.59    5.20
   3  -9  -3   20.90    1.60
   3  -9  -3   21.70    1.90
  -3   9   3   20.60    2.00
   3   9  -3   23.70    1.60
   3   9  -3   22.90    2.10
   3   9  -3   24.70    1.90
   2  -9  -3   50.99    2.90
   2  -9  -3   55.49    2.50
   2   9  -3   50.19    2.60
   2   9  -3   53.99    2.40
   2   9  -3   48.50    2.60
  -2   9   3   52.19    2.60
   1  -9  -3   30.80    1.80
   1  -9  -3   29.10    1.80
   1   9  -3   35.00    2.30
   1   9  -3   30.50    2.00
  -1   9   3   26.80    1.90
   1   9  -3   30.30    1.80
   1   9  -3   28.10    1.90
   0  -9  -3  437.76   13.60
   0  -9   3  402.26   14.60
   0  -9  -3  425.86   13.60
   0   9  -3  427.36   13.80
   0   9  -3  425.16   13.60
   0   9  -3  430.86   13.70
   0   9  -3  428.76   13.80
  -1  -9  -3    8.70    1.20
  -1  -9  -3   10.10    1.80
  -1   9  -3    7.90    1.60
  -1   9  -3    5.50    1.50
  -1   9  -3   10.50    1.30
  -1   9  -3    9.40    1.40
  -2  -9  -3   21.90    1.60
  -2   9  -3   20.80    1.70
  -2   9  -3   22.80    1.80
  -2   9  -3   21.10    1.60
  -3  -9  -3  334.67   10.80
  -3  -9  -3  333.47   10.80
  -3   9  -3  335.87   10.90
  -3   9  -3  331.77   10.80
   3   9   3  310.57   10.70
  -3   9  -3  326.57   10.80
  -4  -9  -3   23.90    1.70
  -4  -9  -3   20.80    1.50
  -4   9  -3   23.50    1.80
  -4   9  -3   24.30    1.60
  -4   9  -3   24.40    1.80
   4   9   3   20.80    1.80
  -5  -9  -3   49.99    2.80
  -5  -9  -3   46.50    2.30
  -5   9  -3   48.70    2.40
   5   9   3   46.80    2.40
  -5   9  -3   46.20    2.30
  -6  -9  -3    1.30    0.70
  -6  -9  -3   -0.10    0.50
  -6   9  -3    2.20    0.80
   6   9   3    1.30    0.70
  -6   9  -3    1.30    0.60
   7  -9   3   10.50    1.30
  -7  -9  -3   10.30    1.40
  -7   9  -3   10.20    1.00
  -7   9  -3   11.50    1.20
   7   9   3   10.60    1.10
  -8  -9  -3   21.50    1.60
   8  -9   3   19.90    1.30
   8   9   3   20.70    1.20
  -8   9  -3   19.60    1.20
   9 -10  -3    3.30    0.70
   9  10  -3    2.20    0.60
   8 -10  -3    9.30    0.90
   8  10  -3    8.80    0.90
   6 -10  -3  103.29    4.00
   6 -10  -3   98.19    3.90
   6  10  -3  105.39    3.90
   5 -10  -3  273.17    9.10
   5 -10  -3  276.07    9.20
   5  10  -3  267.67    9.10
   4 -10  -3   17.60    1.60
   4 -10  -3   13.80    1.40
  -4  10   3   13.50    2.10
  -4  10   3   15.20    2.40
   4  10  -3   11.50    1.80
   4  10  -3   13.80    1.30
   3 -10  -3    4.80    1.10
   3 -10  -3    3.70    0.90
   3  10  -3    2.70    0.80
  -3  10   3    8.70    1.60
  -3  10   3    5.70    1.20
   3  10  -3    4.20    1.10
   3  10  -3    5.70    1.20
   2 -10  -3   14.60    1.40
   2 -10  -3   14.00    2.10
   2  10  -3   14.40    1.40
   2  10  -3   11.90    1.50
   2  10  -3   14.40    1.80
  -2  10   3   13.00    1.50
   2  10  -3   10.10    2.50
   1 -10  -3   10.30    1.50
   1 -10  -3   10.70    1.40
  -1  10   3   13.40    1.50
   1  10  -3   14.40    1.50
   1  10  -3   13.10    1.40
   1  10  -3    9.70    2.00
   1  10  -3   16.50    1.70
   0 -10  -3    8.30    1.40
   0 -10  -3   11.10    1.40
   0  10   3    9.50    1.30
   0  10  -3   10.80    1.40
   0  10  -3   12.10    1.60
   0  10  -3   10.00    1.70
   0  10  -3   10.10    1.30
  -1 -10  -3  109.99    4.10
  -1 -10  -3  105.59    4.20
  -1  10  -3  105.69    4.20
  -1  10  -3  110.49    4.10
  -1  10  -3  106.69    4.10
  -1  10  -3  110.99    4.30
  -2 -10  -3    6.20    1.30
  -2  10  -3    7.30    1.20
  -2  10  -3    4.80    1.30
  -3 -10  -3  688.23   21.40
   3  10   3  651.63   21.30
  -3  10  -3  668.63   21.50
  -3  10  -3  685.43   21.40
  -3  10  -3  686.23   21.40
  -4 -10  -3   29.40    1.90
   4 -10   3   27.70    2.00
  -4  10  -3   28.90    2.00
  -4  10  -3   29.20    1.80
  -4  10  -3   29.10    1.90
   4  10   3   28.90    1.90
  -5 -10  -3    0.20    0.80
  -5  10  -3   -0.10    0.80
   5  10   3    0.10    0.70
  -5  10  -3    0.90    0.60
  -6 -10  -3    0.00    0.80
   6  10   3   -0.20    1.00
  -6  10  -3   -0.20    0.50
   7 -10   3   54.99    2.30
  -7 -10  -3   50.79    2.50
   7  10   3   51.79    2.30
  -7  10  -3   55.59    2.30
  -7  10  -3   55.29    2.30
   8 -10   3  136.49    4.50
  -8  10  -3  137.59    4.40
   8  10   3  122.89    4.60
   9 -11  -3    4.90    0.70
   9  11  -3    3.30    0.70
   8 -11  -3   -0.10    0.50
   8  11  -3    0.60    0.60
   7 -11  -3    1.00    0.50
   7  11  -3    2.80    0.80
   6 -11  -3    0.20    0.60
   6 -11  -3    0.10    0.70
   6  11  -3    0.10    0.50
   5 -11  -3   31.00    1.90
   5 -11  -3   32.50    1.90
   5  11  -3   33.70    2.30
   5  11  -3   33.80    1.80
   4 -11  -3    3.40    1.10
   4 -11  -3    1.60    0.70
  -4  11   3    3.00    0.90
   4  11  -3    4.00    1.10
   4  11  -3    2.60    0.90
   3 -11  -3   76.99    3.20
   3 -11  -3   81.69    3.40
   3  11  -3   77.39    3.20
  -3  11   3   78.89    3.30
   3  11  -3   75.19    3.20
   2 -11  -3   27.40    1.70
   2 -11  -3   23.50    2.40
   2  11  -3   24.40    1.70
  -2  11   3   25.40    1.80
   2  11  -3   22.60    3.20
   1 -11  -3    6.30    1.20
   1  11  -3    3.40    1.10
   1  11  -3    4.20    1.10
   1  11  -3    4.50    1.10
  -1  11   3    5.40    1.30
   1  11  -3    5.50    1.50
   0 -11  -3   22.10    1.60
   0 -11  -3   16.00    1.90
   0  11  -3   17.10    1.90
   0  11  -3   17.90    1.50
   0  11   3   21.60    1.50
   0  11  -3   18.50    1.50
  -1 -11  -3  313.87   10.40
  -1 -11  -3  313.77   10.40
  -1  11  -3  316.37   10.40
  -2 -11  -3  168.28    6.00
  -2  11  -3  170.38    6.00
  -2  11  -3  164.68    6.10
  -2  11  -3  167.28    5.90
  -3 -11  -3    1.80    0.90
  -3  11  -3    2.50    0.80
  -3  11  -3    3.10    0.90
  -3  11  -3    2.10    0.70
  -4 -11  -3   12.80    1.60
   4 -11   3    9.50    1.60
   4  11   3    9.40    1.60
  -4  11  -3    9.60    1.40
  -4  11  -3   11.60    1.60
  -4  11  -3   10.90    1.50
  -5 -11  -3   11.30    1.60
  -5  11  -3   14.70    1.40
   5  11   3   16.70    1.40
  -5  11  -3   15.00    1.50
  -6 -11  -3    0.10    1.00
   6  11   3    0.90    0.60
  -6  11  -3    0.10    0.40
  -6  11  -3    0.20    0.70
   7 -11   3    5.40    0.90
  -7 -11  -3    3.00    1.30
   7  11   3    6.40    0.90
  -7  11  -3    6.00    1.10
  -7  11  -3    5.40    0.80
   8 -11   3   14.80    1.10
   8  11   3   17.40    1.00
  -8  11  -3   15.50    1.00
   8  11   3   15.50    1.10
   8 -12  -3   80.19    2.90
   8  12  -3   81.69    2.90
   7 -12  -3   78.49    3.10
   7  12  -3   81.79    3.10
   6 -12  -3    5.30    1.20
   6 -12  -3    4.40    1.00
   6  12  -3    5.40    1.10
   5 -12  -3    1.20    0.70
   5 -12  -3    0.10    0.60
   5  12  -3    0.70    1.00
   5  12  -3    0.20    0.50
   4 -12  -3    5.80    1.30
   4 -12  -3    4.90    1.30
  -4  12   3    3.50    0.90
   4  12  -3    4.90    1.40
   4  12  -3    3.40    1.10
   3 -12  -3   51.19    2.40
   3 -12  -3   48.90    2.50
   3  12  -3   45.80    2.80
  -3  12   3   49.90    2.40
   3  12  -3   48.20    2.40
   2 -12  -3   18.80    1.50
   2  12  -3   18.20    1.50
   2  12  -3   18.40    1.50
  -2  12   3   20.00    1.60
   1 -12  -3   29.60    1.80
   1  12  -3   28.50    2.40
   1  12  -3   28.50    1.80
   1  12  -3   27.40    1.70
  -1  12   3   30.60    1.80
   0 -12  -3    0.60    0.60
   0  12  -3   -0.80    0.90
   0  12  -3    0.30    0.60
   0  12  -3    0.20    0.60
   0  12   3    0.70    0.60
  -1 -12  -3  835.62   26.80
  -1  12  -3  867.01   26.90
  -1  12  -3  839.62   26.90
   1  12   3  873.21   26.90
  -1  12  -3  858.91   26.90
  -2 -12  -3   12.30    1.90
  -2  12  -3   16.30    1.40
  -2  12  -3   15.80    1.60
  -2  12  -3   14.80    1.60
   3 -12   3   17.10    1.60
  -3 -12  -3   17.50    2.30
  -3  12  -3   21.20    1.50
  -3  12  -3   15.70    1.60
  -3  12  -3   19.50    1.80
   4 -12   3   27.00    1.80
  -4 -12  -3   28.00    2.20
   4  12   3   26.60    1.90
  -4  12  -3   27.40    1.80
  -4  12  -3   25.10    1.70
  -5 -12  -3   -1.60    1.60
  -5  12  -3    0.60    0.50
  -5  12  -3   -0.30    0.70
   5  12   3    0.30    0.70
  -6  12  -3    0.50    0.40
  -6  12  -3   -0.40    0.70
   6  12   3    0.10    0.60
   7 -12   3    0.20    0.40
  -7  12  -3    0.00    0.40
   7  12   3   -0.30    0.60
   7  12   3   -0.20    0.40
   8 -13  -3    2.90    0.70
   8  13  -3    3.30    0.60
   7 -13  -3   24.30    1.60
   7  13  -3   23.10    1.20
   6 -13  -3    8.10    1.10
   6 -13  -3    8.50    1.00
   6  13  -3    8.40    0.90
   5 -13  -3    3.40    1.00
   5 -13  -3    3.40    1.10
   5  13  -3    3.60    0.90
   5  13  -3    1.70    0.80
   4 -13  -3   21.80    1.70
   4 -13  -3   27.40    1.70
   4  13  -3   26.40    1.80
   4  13  -3   25.00    1.70
  -4  13   3   24.40    1.80
   3 -13  -3    7.20    1.60
   3 -13  -3    7.70    1.30
   3  13  -3    7.60    1.20
   3  13  -3    7.70    1.20
  -3  13   3    6.50    1.40
   2 -13  -3    0.40    0.60
   2  13  -3   -0.10    0.60
  -2  13   3   -0.70    0.60
   2  13  -3    0.00    0.50
   1 -13  -3  281.77    9.30
   1  13  -3  284.27    9.20
   1  13  -3  253.07    9.30
  -1  13   3  272.27    9.20
   1  13  -3  290.27    9.30
   0 -13  -3   40.50    2.10
   0  13  -3   41.10    2.10
   0  13  -3   37.60    2.10
   0  13   3   40.20    2.10
   0  13  -3   37.80    2.40
  -1 -13  -3   95.19    3.80
  -1  13  -3   97.69    4.00
   1  13   3  100.39    3.90
  -1  13  -3   98.89    3.90
  -1  13  -3   99.39    3.90
  -2 -13  -3   59.69    2.80
  -2  13  -3   60.99    2.70
   2  13   3   59.89    2.70
  -2  13  -3   60.69    2.90
  -2  13  -3   61.69    2.70
   3 -13   3    9.50    1.30
  -3  13  -3    9.90    1.70
   3  13   3    6.40    1.10
  -3  13  -3    9.80    1.40
  -3  13  -3    8.60    1.10
   4 -13   3   17.50    1.50
  -4  13  -3   18.00    1.60
   4  13   3   19.40    1.50
  -4  13  -3   19.00    1.50
  -5  13  -3    3.10    0.80
  -5  13  -3    3.40    1.20
   5  13   3    2.70    0.80
   5  13   3    4.50    1.40
   6 -13   3    3.10    0.80
  -6  13  -3    2.80    0.70
   6  13   3    1.20    0.80
   6  13   3    3.60    0.90
   7 -13   3   27.40    1.30
   7  13   3   29.70    1.30
  -7  13  -3   28.20    1.30
   7 -14  -3    6.50    0.80
   7  14  -3    6.60    0.70
   6 -14  -3   18.90    1.20
   6 -14  -3   20.80    1.30
   6  14  -3   20.20    1.10
   5 -14  -3   31.30    1.70
   5 -14  -3   33.70    1.60
   5  14  -3   28.20    1.50
  -4 -14   3   36.00    2.60
   4 -14  -3   41.10    2.10
   4 -14  -3   39.30    2.00
   4  14  -3   41.40    1.90
   4  14  -3   41.90    2.00
  -4  14   3   44.10    2.10
   3 -14  -3    7.40    1.10
  -3  14   3    6.70    1.20
   3  14  -3    7.90    1.10
   2 -14  -3   24.30    1.70
  -2  14   3   21.10    1.60
   2  14  -3   22.20    1.60
   2  14  -3   19.60    1.50
   1 -14  -3  299.57    9.90
  -1  14   3  285.47    9.70
   1  14  -3  293.17    9.70
   1  14  -3  298.67    9.80
   0 -14  -3   39.90    2.10
   0  14   3   38.60    2.00
   0  14  -3   43.00    2.50
   0  14  -3   38.50    2.10
   0  14  -3   42.90    2.10
  -1 -14  -3    2.20    0.70
  -1  14  -3    2.20    0.60
  -1  14  -3    2.70    0.80
   1  14   3    3.50    1.00
   2 -14   3   25.40    1.60
  -2  14  -3   23.80    1.70
   2  14   3   24.90    1.60
  -2  14  -3   21.80    1.70
  -2  14  -3   24.90    1.50
   3 -14   3   63.59    2.80
  -3  14  -3   66.99    2.80
   3  14   3   64.59    3.10
  -3  14  -3   74.99    3.60
   4 -14   3   20.20    1.40
   4  14   3   18.10    1.20
  -4  14  -3   18.00    1.50
  -4  14  -3   18.90    1.20
  -5  14  -3   -0.10    0.40
   5  14   3   -0.10    0.50
  -6  14  -3    4.70    0.70
   6  14   3    4.30    0.70
   6 -15  -3    1.20    0.60
   6 -15  -3    0.70    0.50
   5 -15  -3   -0.60    0.50
   5 -15  -3    0.40    0.60
   5  15  -3    0.50    0.40
   4 -15  -3   33.10    1.90
   4 -15  -3   39.10    1.80
   4  15  -3   37.90    1.80
   4  15  -3   36.40    1.80
  -4  15   3   40.40    2.00
  -3 -15   3   53.19    2.40
   3 -15  -3   55.59    2.40
   3  15  -3   55.59    2.30
  -3  15   3   52.39    2.40
   3  15  -3   54.69    2.30
  -2 -15   3   47.00    2.20
   2 -15  -3   50.79    2.20
   2  15  -3   50.29    2.20
   2  15  -3   42.30    2.10
  -2  15   3   48.10    2.20
   1  15  -3   81.29    3.60
   1  15  -3   73.69    3.20
  -1  15   3   80.29    3.90
   0 -15  -3    2.00    0.60
   0 -15   3    1.30    0.70
   0  15   3    5.60    1.60
   0  15  -3    3.00    0.80
   1 -15   3    6.20    1.10
  -1 -15  -3    3.70    1.10
  -1  15  -3    3.80    1.20
   1  15   3    6.50    1.00
   2 -15   3   23.80    1.40
  -2  15  -3   23.50    1.40
   2  15   3   22.40    1.40
  -2  15  -3   22.90    1.50
   3 -15   3    0.50    0.50
  -3  15  -3    0.50    0.70
  -3  15  -3    0.20    0.40
   3  15   3    2.40    0.80
   4 -15   3    4.50    0.90
   4  15   3    5.60    1.00
  -4  15  -3    5.70    0.80
   5 -15   3  108.59    3.80
  -5  15  -3  111.29    3.80
   5  15   3  108.09    3.80
   5 -16  -3    3.40    0.80
   5  16  -3    2.50    0.70
   4 -16  -3    0.20    0.40
   4  16  -3    0.20    0.70
   4  16  -3    0.00    0.40
  -3 -16   3   89.99    3.30
   3 -16  -3   85.49    3.30
   3  16  -3   89.09    3.20
   3  16  -3   87.79    3.20
  -3  16   3   88.69    3.20
   2 -16  -3  102.89    3.80
  -2 -16   3  104.29    3.80
   2  16  -3  103.19    3.70
   2  16  -3  103.59    3.70
  -2  16   3  104.49    3.80
   1 -16  -3   24.20    1.40
  -1 -16   3   26.50    1.40
   1  16  -3   24.40    1.50
  -1  16   3   24.30    1.40
   1  16  -3   22.90    1.40
   0 -16   3    2.70    0.90
   0 -16  -3    2.00    0.60
   0  16   3    3.90    0.80
   0  16  -3    3.60    1.10
   0  16  -3    3.20    0.80
   1 -16   3   32.10    1.70
  -1 -16  -3   31.30    1.70
  -1  16  -3   33.70    1.70
  -1  16  -3   30.90    1.60
   1  16   3   31.10    1.60
   2 -16   3    0.90    0.50
  -2  16  -3    1.00    0.40
   2  16   3    0.70    0.40
  -2  16  -3    1.60    0.70
   3  16   3    3.60    0.70
  -3  16  -3    3.70    0.70
   4 -16   3    6.10    0.80
   4 -16   3    4.80    1.00
   4  16   3    5.00    0.70
  -4  16  -3    5.70    0.70
   4 -17  -3   37.50    1.50
   4  17  -3   35.60    1.60
   3 -17  -3   15.80    1.00
   3  17  -3   13.10    1.10
   3  17  -3   15.90    1.10
  -3  17   3   16.30    1.30
  -2 -17   3   26.90    1.40
   2 -17  -3   27.70    1.50
  -2  17   3   28.40    1.50
   2  17  -3   26.40    1.40
   2  17  -3   28.00    1.50
   1 -17  -3   -0.20    0.40
  -1 -17   3    0.40    0.40
  -1  17   3   -0.40    0.40
   1  17  -3   -0.70    0.40
   0 -17  -3   25.70    1.30
   0 -17   3   25.40    1.50
   0  17   3   25.90    1.30
   0  17  -3   23.40    1.30
  -1 -17  -3    0.00    0.70
   1 -17   3    0.90    0.40
   1  17   3    0.60    0.40
  -1  17  -3    1.90    0.90
  -1  17  -3    0.80    0.40
   2 -17   3   42.30    1.80
   2  17   3   40.60    1.70
  -2  17  -3   40.10    1.70
   3 -17   3   13.60    1.00
   3  17   3   14.00    0.90
  -3  17  -3   13.20    0.90
   2 -18  -3    0.70    0.40
  -1 -18   3   15.20    1.00
   1 -18  -3   14.40    1.00
  -1  18   3   16.20    1.00
   0 -18   3    0.50    0.40
   0 -18  -3   -0.30    0.60
   0  18   3   -0.10    0.40
   0  18  -3    0.10    0.40
   1 -18   3   10.00    0.80
   1  18   3   11.60    0.80
  -1  18  -3   10.00    0.80
   2 -18   3    0.60    0.40
  -2  18  -3    0.00    0.40
   2  18   3    0.20    0.40
 -10   0   4   55.69    2.40
   9   0  -4   15.60    2.20
  -9   0   4   13.30    1.30
   8   0  -4   69.79    3.00
  -8   0   4   61.69    2.90
   7   0  -4   26.60    2.00
  -7   0   4   25.90    1.70
   6   0  -4   64.99    3.00
  -6   0   4   70.19    2.80
  -5   0   4  122.19    5.20
  -5   0   4  128.59    4.50
  -4   0   4 5998.80  183.18
  -4   0   4 5914.61  182.58
  -3   0   4  225.68    7.60
  -2   0   4  256.57    8.50
  -1   0   4   60.79    2.50
  -1   0   4   64.69    2.50
   0   0   4  608.64   18.50
   0   0   4  566.94   18.40
   1   0   4   72.29    2.80
  -2   0  -4    5.60    0.90
   2   0   4    5.40    1.00
   3   0   4  383.76   11.90
   3   0   4  348.37   12.10
  -3   0  -4  390.86   12.00
  -4   0  -4  122.29    4.50
  -4   0  -4  119.49    4.40
  -4   0  -4  124.19    4.50
  -5   0  -4    6.80    1.20
  -5   0  -4    6.90    1.00
  -6   0  -4    4.10    1.20
  -6   0  -4    4.00    1.10
  -7   0  -4   63.39    2.80
  -7   0  -4   61.99    2.80
  -7   0  -4   62.39    2.70
  -8   0  -4   68.49    2.90
  -8   0  -4   63.19    3.10
  -9   0  -4    4.80    1.30
  -9   0  -4    4.90    0.80
 -10  -1   4   82.79    3.20
 -10   1   4   78.29    3.20
  -9  -1   4    4.50    1.10
   9  -1  -4    3.00    0.80
  -9   1   4    4.20    1.40
   8  -1  -4   -0.80    0.70
  -8  -1   4    0.80    0.60
   8   1  -4    0.50    0.90
  -8   1   4    1.30    0.80
   7  -1  -4   20.90    1.80
  -7  -1   4   22.30    1.60
  -7   1   4   23.60    1.50
   6  -1  -4    2.20    0.80
  -6  -1   4    2.00    0.70
  -6   1   4    2.00    0.60
   6   1  -4    2.10    0.90
  -5  -1   4    3.50    0.90
  -5  -1   4    7.20    2.20
   5  -1  -4    5.10    1.40
  -5   1   4    3.70    1.40
  -5   1   4    3.40    0.90
  -4  -1   4    2.20    0.60
  -4  -1   4    2.40    0.90
  -4   1   4    2.60    0.80
  -4   1   4    1.40    1.10
  -4   1   4    2.80    0.70
  -3  -1   4    1.20    0.60
  -3   1   4    0.60    0.50
  -3   1   4    1.70    0.70
  -2  -1   4    9.40    0.90
  -2   1   4    9.00    1.10
  -2   1   4    9.90    0.90
  -1  -1   4  354.76   11.50
  -1   1   4  362.96   11.60
   0  -1   4   26.60    1.30
   0  -1   4   28.00    1.40
   0   1   4   24.00    1.40
   1  -1   4   52.29    2.20
   1  -1   4   55.39    2.10
   1   1   4   55.29    2.30
   2  -1   4  126.59    4.30
   2  -1   4  127.69    4.40
  -2  -1  -4  118.89    4.30
   2   1   4  126.39    4.50
   3  -1   4  457.15   13.90
   3  -1   4  433.46   13.90
  -3  -1  -4  455.95   14.00
   3   1   4  425.66   14.20
  -3   1  -4  438.86   14.00
  -4  -1  -4   32.20    1.60
  -4  -1  -4   33.40    1.90
  -4  -1  -4   32.80    2.00
  -4   1  -4   34.00    1.70
  -4   1  -4   31.70    1.90
  -4   1  -4   29.60    1.90
  -5  -1  -4   15.20    1.20
  -5  -1  -4   14.20    1.60
  -5  -1  -4   13.60    1.40
  -5   1  -4   10.50    1.50
  -5   1  -4   14.70    1.30
  -5   1  -4   13.70    1.20
  -6  -1  -4   13.00    1.30
  -6  -1  -4   13.90    1.50
  -6  -1  -4   12.70    1.30
  -6   1  -4   11.20    1.30
  -6   1  -4   13.60    1.30
  -6   1  -4   13.40    1.40
  -7  -1  -4    3.90    1.00
  -7  -1  -4    3.90    1.10
  -7  -1  -4    4.30    1.20
  -7   1  -4    2.60    0.80
  -7   1  -4    3.70    1.20
  -7   1  -4    5.00    1.10
  -8  -1  -4    7.10    1.10
  -8  -1  -4    7.80    1.20
  -8   1  -4    5.70    1.30
  -8   1  -4    7.10    1.10
  -9  -1  -4   15.70    1.40
  -9  -1  -4   15.70    1.00
  -9   1  -4   16.50    1.70
  -9   1  -4   13.30    1.00
 -10  -2   4   12.50    1.20
 -10   2   4   13.90    1.20
  -9  -2   4   10.00    1.30
   9  -2  -4    9.30    1.40
  -9   2   4   10.30    1.20
   8  -2  -4  273.97    9.00
  -8  -2   4  261.67    9.10
  -8   2   4  268.37    9.20
   8   2  -4  275.07    9.00
  -7  -2   4   12.80    1.30
   7  -2  -4   11.20    1.50
  -7   2   4   11.00    1.40
   7   2  -4    9.40    1.70
  -6  -2   4  822.72   25.20
   6  -2  -4  824.12   25.10
   6   2  -4  781.12   25.00
  -6   2   4  802.12   25.20
   6   2  -4  763.52   25.00
  -5  -2   4   19.30    1.30
   5  -2  -4   22.90    1.60
  -5  -2   4   18.20    2.80
  -5   2   4   21.70    1.40
  -5   2   4   20.10    2.40
  -4  -2   4   29.20    1.60
  -4  -2   4   27.10    2.10
  -4   2   4   29.40    1.50
  -4   2   4   29.30    2.40
  -4   2   4   29.00    1.90
  -3  -2   4   33.60    1.60
  -3  -2   4   34.90    1.90
  -3   2   4   34.60    1.80
   3   2  -4   32.10    1.90
  -3   2   4   33.20    2.10
  -2  -2   4 3576.84  108.69
   2  -2  -4 3245.48  108.29
  -2   2   4 3531.55  109.29
  -2   2   4 3800.52  108.79
  -1  -2   4   17.20    1.20
  -1   2   4   18.20    1.30
   0  -2   4  224.98    7.40
   1  -2   4  160.68    5.60
  -1  -2  -4  160.18    5.50
   1  -2   4  159.98    5.50
  -1  -2  -4  166.38    5.70
   1   2   4  175.98    5.80
  -2  -2  -4  123.19    4.40
  -2  -2  -4  126.89    4.60
   2  -2   4  133.69    4.50
   2  -2   4  132.89    4.40
   2   2   4  127.99    4.70
  -3  -2  -4  249.78    7.80
  -3   2  -4  232.88    7.70
   3   2   4  228.68    8.10
  -4  -2  -4    1.60    1.00
  -4  -2  -4    3.90    0.80
  -4  -2  -4    1.80    0.70
  -4   2  -4    4.10    1.20
  -4   2  -4    2.70    0.70
  -5  -2  -4    4.00    1.30
  -5  -2  -4    4.20    0.90
  -5  -2  -4    2.60    0.70
  -5   2  -4    5.30    1.10
  -5   2  -4    2.10    0.80
  -5   2  -4    4.90    1.10
  -6  -2  -4   16.30    1.40
  -6  -2  -4   15.10    1.50
  -6  -2  -4   17.40    1.40
  -6   2  -4   18.10    1.50
  -6   2  -4   16.30    1.50
  -6   2  -4   19.10    1.50
  -7  -2  -4    0.80    0.70
  -7  -2  -4    0.90    0.70
  -7  -2  -4    0.00    0.60
  -7   2  -4    0.00    0.80
  -7   2  -4    2.10    0.70
  -7   2  -4    0.40    0.70
  -8  -2  -4    8.80    1.20
  -8  -2  -4    8.10    1.00
  -8  -2  -4    8.60    1.00
  -8   2  -4    6.20    1.20
  -8   2  -4    6.70    1.50
  -8   2  -4    7.70    1.00
  -9  -2  -4    1.90    0.70
  -9  -2  -4    1.60    0.50
  -9   2  -4    1.40    0.50
  -9   2  -4    1.50    0.50
  10  -3  -4    2.50    0.90
 -10   3   4    1.30    0.60
  -9  -3   4  526.95   17.30
   9  -3  -4  550.64   17.10
  -9   3   4  567.74   17.60
   9   3  -4  516.85   17.00
  -8  -3   4    0.80    0.70
   8  -3  -4    0.40    0.60
   8   3  -4    1.60    0.80
  -8   3   4    0.90    0.70
   7  -3  -4    1.00    0.70
  -7  -3   4    3.30    1.00
   7   3  -4    1.80    1.30
   7   3  -4    2.60    0.80
  -7   3   4    2.10    0.70
  -6  -3   4   73.49    3.00
   6  -3  -4   74.49    3.00
   6   3  -4   69.99    3.10
   6   3  -4   64.29    3.20
  -6   3   4   69.59    3.00
   5  -3  -4  175.28    6.10
  -5  -3   4  179.18    6.00
  -5   3   4  168.68    6.00
  -4  -3   4    3.10    1.00
  -4  -3   4    2.20    1.00
  -4   3   4    2.90    0.90
  -4   3   4    3.30    1.20
  -3  -3   4   31.40    2.00
  -3   3   4   33.60    2.10
  -3   3   4   32.60    1.80
   3   3  -4   27.40    2.00
   2  -3  -4   71.99    2.70
  -2  -3   4   72.79    3.00
   2   3  -4   70.09    3.00
  -2   3   4   74.79    3.10
  -1  -3   4  102.79    3.70
   1  -3  -4   91.69    3.40
   1   3  -4   96.69    3.60
   0  -3  -4   75.69    2.80
   0  -3   4   77.39    3.00
   0  -3  -4   77.39    3.10
   0   3   4   80.29    3.20
  -1  -3  -4 1993.50   58.79
  -1  -3  -4 1626.04   59.79
   1  -3   4 2053.79   58.89
   1   3   4 1971.80   59.19
  -2  -3  -4  285.77    9.10
  -2  -3  -4  293.77    9.40
   2  -3   4  294.87    9.10
   2  -3   4  272.47    9.10
   2   3   4  261.57    9.50
  -3  -3  -4  113.69    4.30
  -3  -3  -4  111.49    3.90
   3   3   4  101.29    4.60
  -3   3  -4  104.59    3.90
  -4  -3  -4   97.99    3.90
  -4  -3  -4  102.49    3.80
  -4  -3  -4  108.89    3.80
  -4   3  -4   96.39    3.90
  -4   3  -4  100.39    3.80
  -4   3  -4   99.29    3.80
  -5  -3  -4  234.48    7.80
  -5  -3  -4  237.18    7.80
  -5  -3  -4  232.78    7.80
  -5   3  -4  223.08    7.70
  -5   3  -4  228.38    7.70
  -5   3  -4  221.08    7.80
  -6  -3  -4   18.20    1.50
  -6  -3  -4   21.40    1.50
  -6  -3  -4   21.50    1.50
  -6   3  -4   21.00    1.50
  -6   3  -4   20.60    1.60
  -6   3  -4   23.20    1.70
  -7  -3  -4    1.00    0.60
  -7  -3  -4    1.20    0.60
  -7  -3  -4    1.80    0.80
  -7   3  -4    2.40    0.80
  -7   3  -4    1.30    0.60
  -8  -3  -4   38.20    2.00
  -8  -3  -4   40.00    1.90
  -8   3  -4   38.30    1.90
  -8   3  -4   37.50    1.90
  -9  -3  -4    0.20    0.60
  -9  -3  -4    1.40    0.50
  -9   3  -4    0.80    0.40
  -9   3  -4    0.90    0.40
 -10  -4   4   51.49    2.30
  10  -4  -4   47.60    2.10
 -10   4   4   50.69    2.20
   9  -4  -4   31.90    1.70
  -9  -4   4   31.50    1.90
  -9   4   4   31.30    1.80
   9   4  -4   33.00    1.70
   8  -4  -4   22.80    1.60
  -8  -4   4   17.30    1.60
  -8   4   4   22.60    1.70
   8   4  -4   18.90    1.60
   7  -4  -4  227.98    8.00
  -7  -4   4  242.18    8.10
   7   4  -4  224.18    7.90
  -7   4   4  248.68    8.20
  -6  -4   4  376.86   11.60
   6  -4  -4  359.96   11.50
   6   4  -4  351.46   11.50
   6   4  -4  318.37   11.50
  -6   4   4  355.06   11.60
   5  -4  -4   78.29    3.20
  -5  -4   4   78.99    3.10
   5  -4  -4   75.09    3.30
  -5   4   4   78.79    3.10
   5   4  -4   73.39    3.10
  -4  -4   4  589.04   19.20
  -4  -4   4  596.44   18.40
  -4   4   4  593.94   18.80
  -4   4   4  556.74   19.00
  -3  -4   4  701.63   22.00
  -3   4   4  700.73   21.70
  -3   4   4  648.24   21.80
   2  -4  -4   19.50    1.20
  -2  -4   4   20.80    1.50
   2   4  -4   20.60    1.70
  -2   4   4   19.90    1.80
   1  -4  -4   12.50    1.20
  -1  -4   4   12.60    1.20
  -1   4   4   13.60    1.50
   1   4  -4    9.70    1.20
   0  -4   4 1416.76   43.50
   0  -4  -4 1415.76   43.60
   0  -4  -4 1337.77   43.20
   0   4  -4 1438.86   43.50
   0   4   4 1405.06   43.70
   1  -4   4  418.76   13.40
  -1  -4  -4  442.26   13.60
  -1  -4  -4  391.66   13.20
   1   4   4  414.16   13.70
  -2  -4  -4    0.60    0.70
   2  -4   4    0.70    0.50
  -2  -4  -4    0.20    0.40
   2  -4   4    0.00    0.70
   2   4   4    0.80    1.10
  -3  -4  -4   79.59    3.60
  -3  -4  -4   70.99    3.20
  -4  -4  -4   24.00    1.40
  -4  -4  -4   24.30    2.00
  -4  -4  -4   26.00    1.60
  -4   4  -4   22.10    2.30
  -4   4  -4   23.00    1.70
  -4   4  -4   26.00    1.60
  -5  -4  -4    8.10    1.10
  -5  -4  -4    8.50    1.30
  -5  -4  -4    9.90    1.20
  -5   4  -4   10.30    2.00
  -5   4  -4    9.10    1.20
  -5   4  -4    9.00    1.40
  -6  -4  -4    8.90    1.30
  -6  -4  -4   12.60    1.30
  -6  -4  -4   12.10    1.30
  -6   4  -4   11.00    1.30
  -6   4  -4   10.50    1.40
  -7  -4  -4   15.80    1.40
  -7  -4  -4   16.50    1.40
  -7  -4  -4   16.00    1.50
  -7   4  -4   18.20    1.50
  -7   4  -4   15.60    1.40
  -8  -4  -4    3.20    0.80
  -8  -4  -4    2.90    1.20
  -8   4  -4    3.40    0.90
  -8   4  -4    2.10    0.50
  -9  -4  -4   -0.40    0.40
  -9  -4  -4    0.40    0.60
  -9   4  -4    0.60    0.40
  -9   4  -4   -0.20    0.40
  10  -5  -4    0.60    0.60
 -10   5   4    0.90    0.80
   9  -5  -4    2.80    0.90
  -9   5   4    0.50    0.70
   9   5  -4    1.80    0.60
  -8  -5   4    1.20    0.80
   8  -5  -4    0.90    0.60
  -8   5   4    1.00    0.70
  -7  -5   4 1038.20   31.30
   7  -5  -4  972.10   31.10
   7   5  -4  943.91   31.00
  -7   5   4 1025.50   31.30
   6  -5  -4    3.10    1.00
  -6  -5   4    3.30    1.20
   6  -5  -4    1.70    1.10
  -6   5   4    3.40    1.00
   6   5  -4    1.90    0.70
  -5  -5   4    2.30    0.80
   5  -5  -4   -0.10    0.70
   5  -5  -4    0.60    0.90
   5   5  -4    0.90    0.70
   5   5  -4    0.50    1.10
  -5   5   4    1.00    0.60
  -4  -5   4   37.10    1.90
   4  -5  -4   36.50    2.00
  -4   5   4   31.50    2.70
  -3  -5   4   33.90    2.40
  -3   5   4   27.90    2.60
   2  -5  -4   72.99    2.80
  -2  -5   4   83.79    3.50
  -2   5   4   70.69    3.40
  -1  -5   4 1162.48   34.20
   1  -5  -4 1059.19   33.60
   1  -5  -4 1134.89   34.10
  -1   5   4 1051.69   34.10
   1   5  -4 1018.70   33.90
   0  -5  -4   41.80    1.80
   0  -5   4   41.70    2.10
   0  -5  -4   41.80    2.20
   0   5  -4   40.40    2.10
   0   5   4   42.60    2.50
  -1  -5  -4   65.29    2.60
  -1  -5  -4   73.19    3.20
   1  -5   4   68.99    2.90
  -2  -5  -4   10.60    1.00
   2  -5   4    8.20    1.30
  -2  -5  -4   12.20    1.80
  -3  -5  -4  226.58    7.20
  -3  -5  -4  212.88    8.00
  -3  -5  -4  216.98    7.20
  -3   5  -4  203.28    7.20
  -3   5  -4  210.78    7.30
  -3   5  -4  208.28    7.20
  -4  -5  -4  250.77    8.40
  -4  -5  -4  240.78    8.30
  -4  -5  -4  251.57    8.30
  -4   5  -4  252.07    8.30
  -4   5  -4  249.68    8.50
  -4   5  -4  252.07    8.40
  -5  -5  -4   14.00    1.30
  -5  -5  -4   13.60    1.30
  -5   5  -4   13.70    1.90
  -5   5  -4   13.50    1.30
  -5   5  -4   14.50    1.50
  -6  -5  -4  294.17    9.80
  -6  -5  -4  303.37    9.90
  -6   5  -4  290.57    9.80
  -7  -5  -4   26.40    1.60
  -7  -5  -4   23.30    1.60
  -7   5  -4   26.50    1.50
  -7   5  -4   27.20    1.70
  -8  -5  -4    0.70    0.50
  -8  -5  -4    0.40    0.60
  -8   5  -4    2.00    0.60
  -8   5  -4    0.60    0.50
  -9  -5  -4   -0.40    0.70
  -9  -5  -4    0.00    0.60
  -9   5  -4   -0.10    0.40
   9   5   4    0.10    0.40
  -9   5  -4    0.20    0.50
  10  -6  -4    9.50    1.00
  -9  -6   4   32.50    1.90
   9  -6  -4   34.10    1.70
  -9   6   4   30.90    1.80
   9   6  -4   30.80    1.60
   8  -6  -4   33.90    1.90
  -8  -6   4   29.80    2.00
  -8   6   4   27.90    1.80
   8   6  -4   33.20    1.80
  -7  -6   4  481.45   16.10
   7  -6  -4  495.55   16.10
   7   6  -4  516.45   16.00
  -7   6   4  502.55   16.20
   6  -6  -4  137.59    5.20
   6  -6  -4  144.89    5.20
  -6  -6   4  142.89    5.20
  -6   6   4  143.09    5.20
   6   6  -4  137.99    5.10
   5  -6  -4  178.48    6.30
   5  -6  -4  187.68    6.40
  -5  -6   4  173.58    6.30
  -5   6   4  186.78    6.40
   5   6  -4  184.68    6.30
   4  -6  -4  158.38    5.70
   4  -6  -4  161.28    5.70
   4   6  -4  165.28    5.60
  -3  -6   4  347.57   12.10
   2  -6  -4  393.96   12.70
  -2  -6   4  404.36   13.50
   1  -6  -4 1964.70   62.49
   1  -6  -4 2058.69   61.99
  -1  -6   4 2016.50   62.49
   0  -6  -4   25.50    1.40
   0  -6   4   25.10    1.80
   0  -6  -4   22.70    2.00
   0   6  -4   26.60    2.10
   1  -6   4   10.40    1.50
  -1  -6  -4    8.50    1.80
  -1  -6  -4    8.10    0.90
  -1   6  -4    8.30    1.60
  -2  -6  -4   17.50    2.40
  -2   6  -4   21.60    2.60
  -3  -6  -4   34.30    1.80
  -3  -6  -4   32.80    1.90
  -3   6  -4   31.90    2.20
  -3   6  -4   34.70    2.00
  -3   6  -4   37.00    1.90
  -4  -6  -4   45.20    2.20
  -4  -6  -4   44.50    2.10
  -4   6  -4   43.50    2.10
  -4   6  -4   41.20    2.20
  -4   6  -4   40.20    2.50
  -5  -6  -4   88.69    3.60
  -5  -6  -4   89.49    3.50
  -5   6  -4   90.29    3.80
  -5   6  -4   91.79    3.60
  -5   6  -4   86.79    3.50
  -6  -6  -4    1.80    0.70
  -6  -6  -4    1.80    0.80
  -6   6  -4    1.00    0.50
  -6   6  -4    1.10    0.90
  -7  -6  -4   14.50    1.20
  -7  -6  -4   12.30    1.20
  -7   6  -4   13.30    1.20
  -7   6  -4   15.10    1.40
  -8  -6  -4    7.50    0.80
  -8  -6  -4    5.50    1.30
  -8   6  -4    7.80    1.00
  -8   6  -4    6.90    0.90
  -9   6  -4    0.00    0.40
   9   6   4    0.70    0.40
  -9   6  -4   -0.20    0.40
  10  -7  -4    1.00    0.50
   9  -7  -4   28.90    1.50
  -9   7   4   28.80    1.80
   9   7  -4   26.70    1.40
   8  -7  -4    0.00    0.50
  -8  -7   4   -0.40    1.00
  -8   7   4   -0.20    0.70
   8   7  -4    1.10    0.50
  -7  -7   4   -0.20    1.00
   7  -7  -4   -0.10    0.50
   7   7  -4    0.40    0.60
  -7   7   4    0.20    0.70
   6  -7  -4   25.70    1.70
  -6  -7   4   22.70    2.10
   6  -7  -4   23.10    1.90
   6   7  -4   24.00    1.60
  -6   7   4   23.30    1.60
   5  -7  -4  596.84   18.50
   5  -7  -4  550.64   18.40
  -5   7   4  602.74   18.60
   5   7  -4  572.64   18.40
   4  -7  -4   30.80    1.90
   4  -7  -4   31.70    1.90
   4   7  -4   33.20    1.80
   4   7  -4   26.70    2.50
   4   7  -4   31.50    2.70
   3  -7  -4  147.69    5.50
   3  -7  -4  166.58    5.40
   3   7  -4  152.38    5.40
   3   7  -4  147.69    5.60
   2  -7  -4  106.59    3.90
  -2  -7   4  106.89    4.90
   2  -7  -4   98.19    4.60
   2  -7  -4  103.89    4.40
   1  -7  -4   64.99    2.60
   1  -7  -4   62.99    3.40
  -1  -7   4   69.79    3.60
   0  -7  -4  146.79    6.00
   0  -7   4  150.48    5.90
   0  -7  -4  153.98    5.20
   1  -7   4   59.99    3.40
  -1  -7  -4   62.69    2.60
  -1   7  -4   65.89    2.90
  -1   7  -4   59.79    2.90
  -2  -7  -4    6.90    1.30
  -2  -7  -4    5.50    1.00
  -2   7  -4    5.80    1.20
  -2   7  -4    6.80    1.80
  -2   7  -4    4.10    1.40
  -2   7  -4    8.40    1.40
  -3  -7  -4  105.09    3.90
  -3  -7  -4  105.59    3.90
  -3   7  -4  100.79    3.90
  -3   7  -4  105.79    3.90
  -3   7  -4   91.29    4.50
  -3   7  -4  102.49    4.10
  -4  -7  -4  163.68    5.90
  -4  -7  -4  161.98    5.70
  -4   7  -4  153.18    5.60
  -4   7  -4  161.28    5.80
  -4   7  -4  150.08    5.80
  -5  -7  -4  513.25   17.00
  -5  -7  -4  548.65   17.20
  -5   7  -4  513.45   17.00
  -5   7  -4  545.25   17.20
  -5   7  -4  538.55   17.10
  -6  -7  -4   20.70    1.50
  -6  -7  -4   16.60    1.50
  -6   7  -4   20.70    1.40
  -6   7  -4   21.70    1.60
  -7  -7  -4    5.10    1.10
  -7  -7  -4    4.80    1.20
   7  -7   4    7.80    1.40
  -7   7  -4    5.10    1.10
  -7   7  -4    4.30    1.10
  -8  -7  -4   13.60    1.30
  -8  -7  -4   14.90    1.00
  -8   7  -4   14.30    1.10
  -8   7  -4   15.30    1.10
   8   7   4   14.50    1.10
   9   7   4    3.10    0.70
  -9   7  -4    2.50    0.90
   9  -8  -4   18.90    1.40
   9   8  -4   15.90    1.10
   8  -8  -4   69.19    2.90
   8   8  -4   63.09    2.60
  -8   8   4   62.99    2.80
   7  -8  -4    2.60    0.70
  -7   8   4    1.70    0.70
   7   8  -4    2.60    0.70
   6  -8  -4    6.10    1.50
   6  -8  -4    5.90    1.20
   6   8  -4    5.70    1.20
   5  -8  -4  967.80   30.60
   5  -8  -4  989.00   30.70
  -5   8   4 1013.10   30.80
   5   8  -4  949.71   30.60
   4  -8  -4  193.48    6.80
   4  -8  -4  205.18    6.90
  -4   8   4  195.68    6.80
   4   8  -4  202.48    6.80
   4   8  -4  194.98    7.00
   3  -8  -4  839.22   26.50
   3  -8  -4  865.21   26.40
   3   8  -4  863.81   26.40
   3   8  -4  816.52   26.50
   3   8  -4  836.02   26.50
   2  -8  -4  228.68    7.40
   2  -8  -4  214.28    7.40
   2   8  -4  219.58    7.40
   2   8  -4  219.28    7.50
   2   8  -4  219.58    7.50
   1  -8  -4   16.50    1.60
   1  -8  -4   15.30    1.50
   1   8  -4   13.90    1.80
   1   8  -4   13.60    1.60
   1   8  -4   15.10    1.50
   0  -8  -4   32.30    1.70
   0  -8   4   24.90    3.30
   0  -8  -4   30.30    2.00
   0   8  -4   29.30    2.00
   0   8  -4   29.60    2.00
   0   8  -4   31.60    2.10
   0   8  -4   26.90    1.70
  -1  -8  -4   37.20    1.90
  -1   8  -4   37.50    2.10
  -1   8  -4   32.70    2.20
  -1   8  -4   37.00    2.10
  -1   8  -4   34.10    2.10
  -2  -8  -4   13.80    1.40
  -2  -8  -4   13.40    1.20
  -2   8  -4   13.00    1.40
  -2   8  -4   12.80    1.50
  -2   8  -4   10.50    1.50
  -2   8  -4    9.40    1.80
  -3  -8  -4   10.90    1.30
  -3  -8  -4   12.10    1.30
  -3   8  -4   12.40    1.30
  -3   8  -4   14.20    1.60
  -3   8  -4   10.10    1.30
  -4  -8  -4   69.09    3.00
  -4  -8  -4   67.69    2.90
  -4   8  -4   70.09    3.10
  -4   8  -4   66.09    3.00
  -4   8  -4   66.09    2.90
  -5  -8  -4  251.37    9.40
  -5  -8  -4  270.17    9.00
  -5   8  -4  277.27    9.10
  -5   8  -4  273.17    9.00
  -5   8  -4  272.67    9.10
  -6  -8  -4   10.50    1.20
  -6  -8  -4   11.30    1.20
  -6   8  -4   10.30    1.20
  -6   8  -4   11.40    1.30
   7  -8   4   83.09    3.20
  -7  -8  -4   83.39    3.40
  -7  -8  -4   81.49    3.10
   7   8   4   82.99    3.20
  -7   8  -4   80.99    3.10
  -7   8  -4   78.69    3.20
   8   8   4    6.90    0.80
  -8   8  -4    4.80    0.90
  -8   8  -4    6.40    0.80
   9  -9  -4    0.70    0.40
   8  -9  -4    0.00    0.40
   8   9  -4   -0.30    0.40
   7  -9  -4   48.90    2.20
   7   9  -4   47.90    2.20
  -7   9   4   42.80    2.40
   6  -9  -4   18.10    1.60
   6  -9  -4   14.30    1.50
  -6   9   4   17.30    1.60
   6   9  -4   18.10    1.40
   5  -9  -4   64.89    2.90
   5  -9  -4   63.19    2.90
  -5   9   4   66.59    3.00
   5   9  -4   64.69    2.80
   4  -9  -4   12.70    2.30
   4  -9  -4    8.70    1.30
   4   9  -4    7.80    1.20
   4   9  -4    8.40    2.00
  -4   9   4    9.30    1.40
   3  -9  -4   69.49    3.10
   3  -9  -4   74.09    3.00
   3   9  -4   65.69    3.40
   3   9  -4   71.09    2.90
   3   9  -4   70.49    3.20
   2  -9  -4  167.08    5.60
   2  -9  -4  167.58    5.60
   2  -9  -4  155.88    5.80
   2   9  -4  150.98    5.60
   2   9  -4  154.28    5.50
   2   9  -4  146.49    5.70
   2   9  -4  162.48    5.70
  -2   9   4  151.08    5.60
   1  -9  -4    7.30    1.30
   1  -9  -4    6.30    1.20
   1   9  -4    9.50    1.70
   1   9  -4    9.20    1.40
  -1   9   4    5.10    1.60
   1   9  -4    6.90    1.50
   1   9  -4    7.90    1.20
   0  -9  -4  160.08    5.60
   0  -9  -4  163.68    5.60
   0   9  -4  153.18    5.60
   0   9  -4  152.78    5.70
   0   9  -4  161.08    5.70
  -1  -9  -4   59.89    2.60
  -1  -9  -4   59.09    2.90
  -1   9  -4   63.19    2.70
  -1   9  -4   58.29    2.70
  -1   9  -4   62.69    2.80
  -1   9  -4   58.49    2.90
  -2  -9  -4   18.90    1.50
  -2   9  -4   18.60    1.80
  -2   9  -4   18.80    1.50
  -2   9  -4   14.90    1.70
  -2   9  -4   18.80    1.60
  -3  -9  -4  398.76   13.10
  -3  -9  -4  421.66   13.20
  -3   9  -4  407.26   13.10
  -3   9  -4  407.76   13.30
  -3   9  -4  388.36   13.10
  -4  -9  -4   64.39    2.90
  -4  -9  -4   60.49    2.70
   4   9   4   59.29    2.90
  -4   9  -4   64.59    2.80
  -4   9  -4   66.09    2.90
  -4   9  -4   67.69    3.10
  -5  -9  -4    3.20    0.90
  -5  -9  -4    2.70    0.80
  -5   9  -4    0.80    0.70
   5   9   4    1.10    0.80
  -5   9  -4    1.80    0.60
  -6  -9  -4   40.30    2.00
  -6  -9  -4   38.10    2.20
  -6   9  -4   41.80    2.00
   6   9   4   39.80    2.20
  -6   9  -4   39.40    2.00
   7  -9   4   83.49    3.20
  -7   9  -4   80.79    3.10
   7   9   4   81.69    3.10
  -7   9  -4   77.99    3.30
   8   9   4    4.80    0.80
  -8   9  -4    4.70    0.80
  -8   9  -4    5.60    0.90
   9 -10  -4    7.10    0.70
   9  10  -4    7.40    0.80
   8 -10  -4    3.30    0.80
   7 -10  -4   38.60    1.90
   7  10  -4   39.80    1.90
   6 -10  -4   75.19    3.10
   6 -10  -4   72.39    3.00
   6  10  -4   74.49    3.00
  -6  10   4   66.39    3.20
   5 -10  -4   85.69    3.40
   5 -10  -4   86.29    3.40
   5  10  -4   80.29    3.30
  -5  10   4   80.59    3.50
   4 -10  -4  109.19    4.10
   4 -10  -4  107.19    4.10
   4  10  -4  103.09    4.00
  -4  10   4  104.59    4.10
   4  10  -4  104.29    4.40
   3 -10  -4  227.48    7.60
   3 -10  -4  235.08    7.80
  -3  10   4  219.28    7.70
   3  10  -4  218.78    7.60
   3  10  -4  229.18    7.60
   3  10  -4  213.68    8.20
   2 -10  -4    7.10    1.20
   2  10  -4    7.20    1.40
  -2  10   4    5.20    1.00
   2  10  -4    6.30    1.40
   2  10  -4    4.80    1.20
   2  10  -4    8.90    1.80
   1 -10  -4   29.90    1.80
   1 -10  -4   32.40    1.90
   1  10  -4   28.10    2.10
   1  10  -4   31.50    2.00
   1  10  -4   28.00    1.80
  -1  10   4   31.40    1.90
   1  10  -4   32.20    1.90
   0 -10  -4   41.50    2.20
   0 -10  -4   44.60    2.20
   0  10  -4   43.10    2.20
   0  10  -4   41.40    2.40
   0  10  -4   45.90    2.40
   0  10  -4   44.20    2.20
  -1 -10  -4   55.89    2.60
  -1 -10  -4   51.69    2.60
  -1  10  -4   55.49    2.70
  -1  10  -4   56.89    2.60
  -1  10  -4   57.69    2.70
  -1  10  -4   57.29    2.60
  -2 -10  -4   20.50    1.60
  -2  10  -4   19.90    1.60
  -2  10  -4   21.10    1.80
  -2  10  -4   20.70    1.60
  -3 -10  -4  273.47    8.90
  -3  10  -4  253.07    8.80
  -3  10  -4  260.97    8.80
  -3  10  -4  257.07    8.90
  -4 -10  -4   36.10    2.10
   4 -10   4   36.80    2.30
   4  10   4   37.10    2.20
  -4  10  -4   34.40    2.00
  -4  10  -4   35.90    2.20
  -4  10  -4   36.90    2.20
  -5 -10  -4    1.90    0.80
   5  10   4   -0.90    0.70
  -5  10  -4    0.40    0.70
  -5  10  -4    0.30    0.50
  -6 -10  -4   27.00    1.80
  -6  10  -4   25.50    1.50
   6  10   4   29.50    1.60
  -6  10  -4   26.70    1.60
   7 -10   4   -0.10    0.50
  -7 -10  -4   -0.20    0.80
  -7  10  -4   -0.70    0.60
  -7  10  -4    0.00    0.40
   7  10   4    0.00    0.50
   8  10   4   61.89    2.50
  -8  10  -4   61.89    2.20
   8 -11  -4    3.40    0.70
   8  11  -4    4.90    0.80
   7 -11  -4   35.80    2.20
   7  11  -4   33.10    1.70
   6 -11  -4   16.20    1.30
   6  11  -4   19.00    1.30
   5 -11  -4    4.20    1.20
   5 -11  -4    7.10    1.30
   5  11  -4    3.30    1.00
   4 -11  -4  113.99    4.40
   4 -11  -4  122.99    5.10
   4  11  -4  106.49    4.60
   4  11  -4  114.19    4.30
   3 -11  -4   19.50    1.50
   3 -11  -4   20.70    1.90
   3  11  -4   18.70    1.90
  -3  11   4   19.30    2.00
   3  11  -4   16.80    1.40
   3  11  -4   20.90    1.70
   2 -11  -4   41.50    2.10
   2  11  -4   39.00    2.70
   2  11  -4   40.70    2.20
   2  11  -4   39.00    2.10
   2  11  -4   43.20    2.40
  -2  11   4   44.00    2.30
   1 -11  -4   21.20    1.60
   1 -11  -4   18.30    1.80
   1  11  -4   22.50    1.70
   1  11  -4   20.60    1.50
   1  11  -4   17.60    2.40
  -1  11   4   18.80    1.70
   1  11  -4   18.80    1.80
   0 -11  -4    6.60    1.30
   0 -11  -4    5.60    1.50
   0  11  -4    8.40    1.40
   0  11   4    4.50    1.30
   0  11  -4    5.00    1.50
   0  11  -4    5.10    1.20
   0  11  -4    5.20    1.30
  -1 -11  -4  133.79    5.00
  -1 -11  -4  136.79    5.10
  -1  11  -4  135.79    5.10
  -1  11  -4  139.09    5.00
  -1  11  -4  135.79    5.00
  -2 -11  -4  961.10   29.00
  -2  11  -4  894.31   29.00
  -2  11  -4  909.81   28.90
  -2  11  -4  915.41   28.90
  -3 -11  -4   25.30    1.90
  -3  11  -4   26.20    1.70
  -3  11  -4   27.00    1.90
  -3  11  -4   25.10    1.80
   4 -11   4   29.30    2.00
  -4 -11  -4   28.20    1.90
  -4  11  -4   28.80    1.80
  -4  11  -4   29.50    1.70
   4  11   4   26.70    2.50
  -4  11  -4   32.40    2.00
  -5 -11  -4    0.60    0.80
  -5  11  -4    1.10    0.60
   5  11   4    1.30    0.80
  -6 -11  -4    2.10    1.00
  -6  11  -4    0.20    0.40
  -6  11  -4    0.10    0.60
   6  11   4    1.10    0.70
   7 -11   4   -0.30    0.50
   7  11   4   -0.90    0.60
  -7  11  -4    0.00    0.60
  -7  11  -4    0.40    0.40
   8  12  -4    5.40    0.70
   7 -12  -4   18.20    1.20
   7  12  -4   19.30    1.30
   6 -12  -4    0.30    0.60
   6 -12  -4    0.50    0.50
   6  12  -4    0.70    0.50
   5 -12  -4    4.10    1.20
   5  12  -4    3.70    1.20
   4 -12  -4   -0.90    0.70
   4 -12  -4    0.30    0.60
   4  12  -4    0.30    1.00
   4  12  -4    0.50    0.60
   3 -12  -4   11.60    1.30
   3 -12  -4   16.10    1.90
   3  12  -4   13.30    1.30
  -3  12   4   15.20    1.70
   3  12  -4   12.70    1.60
   2 -12  -4  141.69    5.20
  -2  12   4  144.89    5.20
   2  12  -4  144.99    5.20
   2  12  -4  157.18    5.60
   2  12  -4  137.69    5.40
   2  12  -4  144.39    5.40
   1 -12  -4   -1.00    0.60
   1  12  -4   -1.60    0.80
  -1  12   4    0.60    0.70
   1  12  -4   -0.30    0.60
   1  12  -4   -0.30    0.70
   0 -12  -4    1.80    0.70
   0 -12  -4    2.70    1.20
   0  12   4    2.10    0.70
   0  12  -4    1.20    0.70
   0  12  -4    2.20    0.90
   0  12  -4    2.40    0.70
  -1 -12  -4  230.68    8.00
  -1 -12  -4  241.38    8.20
  -1  12  -4  243.08    8.20
  -1  12  -4  246.58    8.50
   1  12   4  237.18    8.10
  -1  12  -4  234.38    8.10
  -2 -12  -4   10.70    1.70
  -2  12  -4   10.50    1.30
  -2  12  -4   11.50    1.50
  -2  12  -4   12.30    1.50
  -3 -12  -4   49.50    2.70
  -3  12  -4   56.09    2.70
  -3  12  -4   56.99    2.60
  -3  12  -4   56.49    2.50
  -4 -12  -4   16.50    1.70
  -4  12  -4   16.40    1.40
  -4  12  -4   16.20    1.40
  -5 -12  -4    0.50    1.20
  -5  12  -4    0.60    0.60
  -5  12  -4    0.40    0.40
  -6  12  -4    4.00    1.00
  -6  12  -4    5.30    0.70
   7 -12   4   11.20    0.90
   7  12   4   12.20    0.80
  -7  12  -4   12.00    0.80
   7 -13  -4    0.80    0.40
   7  13  -4    1.40    0.70
   6 -13  -4    8.70    1.10
   6 -13  -4   10.30    1.00
   6  13  -4    8.80    0.90
   5 -13  -4    2.70    0.90
   5  13  -4    3.10    0.80
   4 -13  -4   43.20    2.90
   4 -13  -4   57.09    2.40
   4  13  -4   52.09    2.30
   3 -13  -4    0.70    0.60
   3  13  -4    3.80    1.30
   3  13  -4    1.00    0.60
  -3  13   4    2.10    0.90
   2 -13  -4   24.00    1.80
   2  13  -4   21.50    1.50
   2  13  -4   19.70    1.60
  -2  13   4   18.80    1.70
   1 -13  -4   27.10    1.70
   1  13  -4   26.80    1.90
  -1  13   4   24.70    1.70
   1  13  -4   26.60    2.20
   1  13  -4   28.80    1.80
   0 -13  -4  715.13   22.60
   0  13  -4  716.83   22.60
   0  13   4  713.03   22.60
   0  13  -4  730.93   22.70
   0  13  -4  707.73   22.70
  -1 -13  -4   21.40    1.60
  -1  13  -4   22.90    1.80
   1  13   4   22.20    1.60
  -1  13  -4   22.80    1.60
  -1  13  -4   21.90    1.60
  -2  13  -4   19.80    1.70
  -2  13  -4   19.70    1.50
  -2  13  -4   21.00    1.60
   2  13   4   20.90    1.50
  -3  13  -4    3.50    1.20
  -3  13  -4    3.20    1.00
   3  13   4    4.20    1.00
   4 -13   4  105.89    4.00
  -4  13  -4  110.69    4.00
   4  13   4  109.09    4.10
  -4  13  -4  107.89    4.00
   5  13   4    7.60    0.90
  -5  13  -4    6.40    1.00
  -5  13  -4    5.10    0.70
   6 -13   4    1.30    0.40
  -6  13  -4   -0.40    0.70
  -6  13  -4    0.90    0.40
   6  13   4    0.90    0.50
   7 -14  -4    3.50    0.80
   7  14  -4    2.50    0.60
   6 -14  -4    3.20    1.00
   6 -14  -4    4.00    0.90
   5 -14  -4   11.80    1.20
   5 -14  -4   10.40    1.00
   5  14  -4   10.60    1.40
   4 -14  -4    0.90    0.50
  -4 -14   4    0.80    0.80
   4 -14  -4   -0.10    0.70
   4  14  -4   -0.40    0.50
   3 -14  -4   20.00    1.40
   3  14  -4   13.80    1.40
   3  14  -4   19.10    1.80
  -3  14   4   14.10    1.60
   2 -14  -4    4.20    1.50
   2  14  -4    3.50    1.00
  -2  14   4    2.10    0.70
   2  14  -4    3.60    1.20
   1 -14  -4  287.37    9.70
   1  14  -4  295.27    9.60
  -1  14   4  297.97    9.60
   1  14  -4  297.07    9.60
   1  14  -4  278.47    9.70
   0 -14  -4   53.79    2.50
   0  14   4   54.99    2.50
   0  14  -4   57.89    2.60
   0  14  -4   55.99    2.50
   0  14  -4   59.49    2.70
  -1  14  -4   32.60    1.80
   1  14   4   31.30    1.80
  -1  14  -4   30.90    1.80
  -1  14  -4   30.80    2.00
  -2  14  -4   -0.30    0.90
  -2  14  -4    1.90    0.70
   2  14   4    0.70    0.80
   3 -14   4    2.70    0.70
  -3  14  -4    2.00    0.50
  -3  14  -4    5.30    1.10
   4 -14   4   28.00    1.60
   4  14   4   31.80    1.50
  -4  14  -4   29.70    1.70
  -4  14  -4   30.40    1.50
  -5  14  -4   -0.90    0.70
   5  14   4   -0.30    0.40
  -5  14  -4    0.10    0.40
   6 -14   4   24.90    1.20
  -6  14  -4   26.00    1.20
   6  14   4   26.60    1.20
   6 -15  -4   12.20    1.10
   6  15  -4   15.20    0.90
   5 -15  -4    1.70    0.90
   5 -15  -4    0.50    0.40
   5  15  -4    0.80    0.40
   4 -15  -4    4.40    0.80
   4  15  -4    6.00    0.80
  -3 -15   4   36.40    1.80
   3 -15  -4   33.20    1.70
  -3  15   4   33.30    1.90
   3  15  -4   35.60    1.70
   3  15  -4   35.40    1.80
   2 -15  -4  392.36   12.60
   2  15  -4  391.36   12.50
   2  15  -4  393.36   12.60
  -2  15   4  388.96   12.60
   1 -15  -4    4.40    0.90
   1  15  -4    3.90    1.10
  -1  15   4    4.80    1.00
   1  15  -4    3.50    1.00
   0 -15  -4    0.20    0.50
   0  15  -4   -0.10    0.50
   0  15  -4   -0.10    0.60
   0  15   4    0.30    0.50
   0  15  -4   -0.40    0.70
   1 -15   4    5.50    1.00
  -1 -15  -4    5.80    1.20
  -1  15  -4    5.60    0.90
  -1  15  -4    4.50    1.10
  -1  15  -4    5.70    1.20
   1  15   4    5.80    0.90
   2 -15   4   35.00    1.70
  -2  15  -4   36.30    1.80
   2  15   4   35.60    1.80
  -2  15  -4   33.70    1.70
   3 -15   4    3.00    0.90
   3  15   4    2.20    0.70
  -3  15  -4    2.60    0.70
  -3  15  -4    3.20    1.00
   4 -15   4   22.90    1.40
  -4  15  -4   20.30    1.40
  -4  15  -4   21.50    1.20
   4  15   4   22.10    1.20
   5 -15   4    1.00    0.40
   5  15   4    1.10    0.40
   5 -16  -4    0.00    0.40
   5  16  -4    0.90    0.50
   4 -16  -4    1.40    0.40
   4  16  -4    2.50    0.80
  -3 -16   4  101.69    3.70
   3 -16  -4  114.89    4.40
   3  16  -4  104.99    3.70
   3  16  -4  101.69    3.80
  -2 -16   4    0.90    0.50
   2 -16  -4    0.00    0.40
   2  16  -4    1.00    0.50
   2  16  -4    0.80    0.60
  -2  16   4    0.60    0.60
  -1 -16   4    6.90    0.90
   1 -16  -4    7.80    0.90
   1  16  -4    6.90    0.90
  -1  16   4    7.00    1.00
   1  16  -4    6.70    1.00
   0 -16  -4    2.90    0.90
   0 -16   4    3.80    0.80
   0  16  -4    2.30    0.80
   0  16   4    2.90    0.80
   0  16  -4    2.60    0.90
  -1 -16  -4   42.50    2.00
   1 -16   4   44.30    1.90
  -1  16  -4   41.00    1.80
  -1  16  -4   42.80    1.90
   1  16   4   44.20    1.90
   2 -16   4    0.50    0.50
  -2  16  -4    0.60    0.40
  -2  16  -4    1.30    0.60
   2  16   4    0.20    0.40
   3  16   4    2.50    0.60
  -3  16  -4    5.80    1.20
  -3  16  -4    1.30    0.40
   4 -16   4   39.90    1.60
  -4  16  -4   37.40    1.50
   4  16   4   37.70    1.60
   4 -17  -4  106.59    3.60
   3 -17  -4   11.70    1.20
   3  17  -4   12.30    1.00
   2 -17  -4    1.20    0.40
  -2 -17   4    1.20    0.50
  -2  17   4   -0.70    0.70
   2  17  -4    1.10    0.60
   2  17  -4    0.80    0.60
   1 -17  -4    0.30    0.40
  -1 -17   4    0.20    0.40
   1  17  -4    0.70    0.50
   1  17  -4    0.30    0.90
  -1  17   4    0.10    0.50
   0 -17  -4   33.80    1.60
   0  17  -4   32.50    1.60
   0  17  -4   35.60    1.50
   0  17   4   36.00    1.60
   1 -17   4    7.00    0.80
  -1  17  -4    5.80    0.70
   1  17   4    7.50    0.90
  -1  17  -4    8.60    1.10
   2 -17   4    0.00    0.40
  -2  17  -4    0.50    0.40
   2  17   4    0.60    0.40
   3  17   4   13.50    0.80
  -1 -18   4   24.70    1.20
   1 -18  -4   26.70    1.80
   0 -18   4   28.70    1.30
   0  18  -4   33.10    1.60
 -10   0   5    0.10    0.60
   9   0  -5    0.20    0.70
  -9   0   5    0.10    0.60
   8   0  -5    0.30    0.70
  -8   0   5    0.60    0.60
  -7   0   5    0.00    0.50
   7   0  -5   -0.10    0.70
   6   0  -5    0.10    0.70
   5   0  -5   -0.60    0.70
  -5   0   5    0.90    2.00
  -5   0   5    0.40    0.60
  -4   0   5    0.80    1.10
  -4   0   5    0.30    0.50
  -3   0   5    0.60    0.90
  -3   0   5    0.30    0.70
   2   0  -5    0.20    0.60
  -2   0   5    0.60    0.50
  -2   0   5    0.50    0.60
  -1   0   5    0.60    0.50
  -1   0   5    0.60    0.60
   0   0   5   -0.30    0.70
   1   0   5    0.20    0.50
  -1   0  -5    0.30    0.50
   1   0   5    1.10    0.70
   2   0   5    1.80    1.00
  -2   0  -5   -0.10    0.50
   2   0   5    0.10    0.60
  -3   0  -5    0.10    0.50
   3   0   5    0.50    1.00
  -4   0  -5    3.10    1.00
  -4   0  -5   -0.20    0.80
  -4   0  -5   -0.40    0.60
  -5   0  -5    0.00    0.90
  -5   0  -5    0.30    0.70
  -5   0  -5   -0.10    0.70
  -6   0  -5    0.50    0.70
  -6   0  -5    0.20    0.60
  -6   0  -5   -0.50    0.70
  -7   0  -5   -0.10    0.70
  -7   0  -5   -0.20    0.60
  -7   0  -5    0.20    0.60
  -8   0  -5   -0.20    0.40
  -8   0  -5   -0.10    0.40
  -9   0  -5   -0.10    0.40
 -10  -1   5   60.09    2.60
 -10   1   5   59.29    2.50
   9  -1  -5   -0.80    0.70
  -9  -1   5    0.90    0.60
   9   1  -5   -1.30    0.90
  -9   1   5    0.20    0.50
   8  -1  -5    1.50    0.70
  -8  -1   5    1.20    0.60
  -8   1   5    0.90    0.70
   7  -1  -5  160.98    5.80
  -7  -1   5  166.08    5.90
  -7   1   5  170.78    6.60
   7   1  -5  159.18    5.80
   6  -1  -5   18.50    1.60
  -6  -1   5   20.50    1.50
  -6   1   5   18.40    1.40
   6   1  -5   16.90    1.70
  -5  -1   5   47.80    2.20
   5  -1  -5   51.29    2.30
  -5   1   5   44.20    3.70
  -5   1   5   47.40    2.20
   5   1  -5   48.80    2.40
  -4  -1   5  328.57   11.20
  -4  -1   5  322.47   10.50
  -4   1   5  320.27   11.00
  -3  -1   5  185.88    6.50
  -3   1   5  183.78    6.40
  -3   1   5  166.88    6.70
   2  -1  -5  133.39    4.60
  -2  -1   5  135.39    4.90
   2   1  -5  129.29    4.50
  -2   1   5  136.29    4.90
  -2   1   5  123.29    5.00
  -1  -1   5   10.10    1.10
  -1  -1   5   11.80    1.40
  -1   1   5   11.70    1.40
  -1   1   5   11.40    1.00
   0  -1   5  332.97   11.10
   0  -1   5  327.47   11.10
   0  -1  -5  336.77   10.70
   0   1   5  351.86   11.20
   1  -1   5  126.79    4.60
  -1  -1  -5  117.29    4.20
   1  -1   5  124.79    4.40
   1   1   5  116.59    4.60
   2  -1   5  176.18    5.90
   2  -1   5  174.18    6.10
  -2  -1  -5  171.88    5.70
   2   1   5  164.98    6.20
  -2   1  -5  162.98    5.70
  -3  -1  -5  505.15   16.00
  -3   1  -5  501.35   15.90
  -4  -1  -5  183.78    6.60
  -4  -1  -5  193.08    6.50
  -4  -1  -5  195.58    6.60
  -4   1  -5  190.58    6.50
  -4   1  -5  189.08    6.60
  -4   1  -5  191.08    6.50
  -5  -1  -5  152.58    6.10
  -5  -1  -5  162.38    5.70
  -5   1  -5  158.28    5.60
  -6  -1  -5   24.80    1.60
  -6  -1  -5   25.90    1.80
  -6  -1  -5   28.10    1.80
  -6   1  -5   24.50    1.60
  -6   1  -5   26.40    1.80
  -6   1  -5   26.30    1.80
  -7  -1  -5   12.80    1.30
  -7  -1  -5   11.60    1.30
  -7  -1  -5   11.20    1.30
  -7   1  -5   14.90    2.30
  -7   1  -5   12.80    1.20
  -7   1  -5   11.10    1.40
  -8  -1  -5    3.20    0.90
  -8  -1  -5    2.40    0.70
  -8  -1  -5    1.70    0.60
  -8   1  -5    2.80    0.80
  -8   1  -5    3.30    1.00
  -8   1  -5    1.80    0.50
  -9  -1  -5    0.80    0.40
  -9   1  -5    1.10    0.40
 -10  -2   5   62.19    2.70
  10  -2  -5   68.09    2.90
 -10   2   5   60.49    2.60
  -9  -2   5    9.80    1.20
   9  -2  -5    9.90    1.20
  -9   2   5    8.10    1.10
  -8  -2   5   37.30    2.10
   8  -2  -5   39.80    2.10
   8   2  -5   41.80    2.30
  -8   2   5   36.20    2.10
  -7  -2   5    5.20    1.10
   7  -2  -5    3.90    1.30
  -7   2   5    6.70    1.10
   7   2  -5    5.60    1.50
   6  -2  -5   24.10    1.70
  -6  -2   5   24.10    1.60
  -6   2   5   27.60    2.00
   6   2  -5   22.40    1.80
   5  -2  -5   79.09    3.50
  -5  -2   5   85.99    3.30
   5  -2  -5   84.09    3.30
  -5   2   5   84.49    3.30
   5   2  -5   80.79    3.40
  -4  -2   5   -1.20    1.20
  -4  -2   5    0.00    0.60
  -4   2   5    0.00    1.10
  -3  -2   5   81.89    3.20
  -3  -2   5   87.79    3.70
  -3   2   5   89.79    3.70
   2  -2  -5  637.74   20.60
  -2  -2   5  647.14   21.10
  -2   2   5  663.83   21.20
  -2   2   5  694.13   21.10
  -1  -2   5  798.82   25.90
   1  -2  -5  842.02   25.60
  -1   2   5  827.62   26.10
   0  -2  -5  205.78    6.70
   0  -2   5  201.08    7.10
   0   2   5  207.98    7.20
   1  -2   5  148.29    5.20
   1  -2   5  151.28    5.30
  -1  -2  -5  144.59    5.00
   1   2   5  143.89    5.50
  -2  -2  -5  128.09    4.30
   2  -2   5  126.09    4.40
   2  -2   5  122.59    4.60
  -2   2  -5  118.89    4.30
   2   2   5  117.69    4.90
  -3  -2  -5    7.50    1.40
  -3  -2  -5    8.70    1.00
  -3   2  -5   10.50    1.40
  -3   2  -5    9.40    1.60
  -3   2  -5   10.70    1.20
  -4  -2  -5    4.60    1.20
  -4  -2  -5    3.80    0.90
  -4   2  -5    4.70    1.30
  -4   2  -5    4.90    1.20
  -4   2  -5    6.60    1.20
  -5  -2  -5   16.70    2.30
  -5  -2  -5   19.30    1.50
  -5  -2  -5   19.40    1.50
  -5   2  -5   21.80    1.60
  -5   2  -5   19.00    1.60
  -5   2  -5   19.20    1.40
  -6  -2  -5   23.80    1.70
  -6  -2  -5   23.60    1.60
  -6   2  -5   21.50    1.60
  -6   2  -5   22.20    1.50
  -6   2  -5   22.20    2.30
  -7  -2  -5    6.40    1.00
  -7  -2  -5    4.90    1.10
  -7  -2  -5    5.00    1.00
  -7   2  -5    5.30    1.40
  -7   2  -5    6.30    1.20
  -7   2  -5    4.30    1.00
  -8  -2  -5   22.80    1.50
  -8  -2  -5   22.30    1.50
  -8  -2  -5   23.90    1.30
  -8   2  -5   23.00    1.30
  -8   2  -5   23.50    1.40
  -9  -2  -5   93.39    3.30
  -9   2  -5   96.09    3.30
  -9   2  -5   92.89    3.30
  10  -3  -5    0.40    0.60
 -10  -3   5    0.70    0.80
 -10   3   5    0.80    0.60
   9  -3  -5   -0.10    0.60
  -9  -3   5    0.30    0.70
  -8  -3   5   26.40    1.80
   8  -3  -5   27.60    1.70
   8   3  -5   23.60    3.30
  -8   3   5   25.00    1.70
   7  -3  -5   24.90    1.70
  -7  -3   5   23.80    1.60
   7   3  -5   24.60    2.00
   7   3  -5   26.30    2.10
  -7   3   5   24.90    1.70
   6  -3  -5    9.70    1.30
   6  -3  -5    6.60    2.00
  -6  -3   5   10.10    1.30
   6   3  -5    9.70    1.50
   6   3  -5   10.80    1.90
  -6   3   5    9.50    1.20
   5  -3  -5  105.29    4.00
  -5  -3   5  115.69    4.00
   5  -3  -5  100.09    4.10
   5   3  -5  100.19    4.50
   5   3  -5   98.09    4.20
  -5   3   5  107.39    4.00
   5   3  -5  106.19    4.10
  -4  -3   5   78.89    4.10
  -4  -3   5   80.99    3.10
   4  -3  -5   80.09    3.20
  -4   3   5   82.99    3.90
  -3  -3   5  102.49    4.30
  -3  -3   5   88.79    3.60
   3  -3  -5  101.99    3.60
  -3   3   5  103.69    4.10
   2  -3  -5 1184.48   37.40
  -2  -3   5 1265.67   38.00
  -2   3   5 1180.18   38.00
  -1  -3   5   39.00    2.10
   1  -3  -5   41.60    1.80
  -1   3   5   37.40    2.40
   0  -3   5  319.77   10.10
   0  -3  -5  301.07    9.80
   0   3   5  289.67   10.30
   1  -3   5  806.62   26.30
  -1  -3  -5  837.12   26.00
   1  -3   5  875.21   26.20
   1   3   5  822.52   26.60
  -2  -3  -5  293.07    9.30
   2  -3   5  270.87    9.40
   2  -3   5  290.47    9.40
  -3  -3  -5   69.29    2.90
  -3  -3  -5   70.29    2.80
  -3   3  -5   66.09    2.90
  -3   3  -5   66.99    2.90
  -4  -3  -5    4.20    1.20
  -4  -3  -5    5.00    1.50
  -4  -3  -5    7.90    1.00
  -4   3  -5    9.00    1.40
  -4   3  -5    2.80    1.50
  -4   3  -5    6.00    1.20
  -4   3  -5    6.10    1.10
  -5  -3  -5   37.10    2.10
  -5  -3  -5   35.90    2.00
  -5  -3  -5   36.80    2.10
  -5   3  -5   34.80    1.90
  -5   3  -5   34.30    2.20
  -5   3  -5   36.60    2.00
  -6  -3  -5   51.19    2.40
  -6  -3  -5   51.29    2.40
  -6  -3  -5   49.99    2.50
  -6   3  -5   51.89    2.40
  -6   3  -5   55.19    2.50
  -6   3  -5   48.00    2.70
  -7  -3  -5    9.50    1.20
  -7  -3  -5    9.80    1.10
  -7  -3  -5    9.70    1.20
  -7   3  -5   10.20    1.10
  -7   3  -5    8.30    1.30
  -8  -3  -5   39.30    2.10
  -8  -3  -5   42.20    2.00
  -8   3  -5   41.50    1.90
  -8   3  -5   40.10    1.90
  -9  -3  -5   26.30    1.30
  -9   3  -5   25.90    1.20
  -9   3  -5   25.80    1.20
  10  -4  -5   11.90    1.10
 -10   4   5   14.50    1.20
   9  -4  -5  102.99    3.70
  -9  -4   5  101.09    3.90
  -9   4   5   99.19    3.90
   8  -4  -5  300.67    9.70
  -8  -4   5  296.37    9.90
   8   4  -5  301.37    9.60
  -8   4   5  273.87    9.80
  -7  -4   5    1.00    0.70
   7  -4  -5   -0.30    0.60
  -7   4   5    0.20    0.80
   7   4  -5    0.10    0.90
   7   4  -5    0.80    0.80
   6  -4  -5  278.87    9.30
   6  -4  -5  261.97    9.20
  -6  -4   5  300.37    9.40
   6   4  -5  270.67    9.30
  -6   4   5  281.77    9.40
   6   4  -5  273.67    9.20
   5  -4  -5   14.40    1.70
   5  -4  -5   17.50    1.50
  -5  -4   5   18.50    1.40
   5   4  -5   12.60    1.70
  -5   4   5   15.40    1.30
   5   4  -5    9.80    2.50
   5   4  -5   17.90    1.80
   4  -4  -5    9.30    1.40
   4  -4  -5   10.20    1.60
  -4  -4   5   10.20    1.40
  -4   4   5   12.90    2.50
   4   4  -5   11.50    2.00
  -3  -4   5   50.39    3.10
   3  -4  -5   62.09    2.40
  -3  -4   5   52.59    2.60
  -3   4   5   57.49    2.90
  -2  -4   5   17.90    1.90
   2  -4  -5   20.40    1.30
  -1  -4   5  106.49    4.40
   1  -4  -5  113.89    4.00
   0  -4   5  128.79    4.90
   0  -4  -5  128.99    4.50
   1  -4   5  424.96   16.30
  -1  -4  -5  520.25   15.90
  -1  -4  -5  502.15   15.30
   2  -4   5  177.48    6.30
  -2  -4  -5  180.68    6.80
  -3  -4  -5   51.99    3.90
  -3  -4  -5   53.69    2.50
  -3  -4  -5   56.29    2.40
  -3   4  -5   54.19    2.50
  -3   4  -5   56.89    2.50
  -3   4  -5   51.59    2.80
  -4  -4  -5  247.58    8.10
  -4  -4  -5  225.78    8.00
  -4  -4  -5  244.18    8.00
  -4   4  -5  239.38    8.00
  -4   4  -5  242.18    8.10
  -4   4  -5  227.58    8.20
  -5  -4  -5    9.10    1.10
  -5  -4  -5    8.30    1.20
  -5  -4  -5   10.00    1.30
  -5   4  -5    8.10    1.40
  -5   4  -5    9.00    1.30
  -5   4  -5    9.20    1.20
  -6  -4  -5   70.39    3.00
  -6  -4  -5   70.29    3.10
  -6   4  -5   71.09    3.00
  -6   4  -5   74.99    3.20
  -7  -4  -5  137.69    4.90
  -7  -4  -5  127.39    5.00
  -7   4  -5  137.89    4.90
  -7   4  -5  140.09    4.90
  -8  -4  -5   45.20    2.00
  -8  -4  -5   41.00    2.20
  -8   4  -5   45.00    2.00
  -8   4  -5   44.30    1.90
  -9  -4  -5    0.30    0.40
  -9   4  -5   -0.10    0.40
  -9   4  -5    0.60    0.40
  10  -5  -5    1.40    0.50
   9  -5  -5   27.90    1.60
  -9  -5   5   28.90    1.90
   9   5  -5   27.80    1.60
  -9   5   5   27.40    1.70
   8  -5  -5  112.69    4.60
  -8  -5   5  103.69    4.10
  -8   5   5   95.29    4.00
   8   5  -5  105.59    3.90
  -7  -5   5  184.58    6.80
   7  -5  -5  193.68    6.70
   7   5  -5  197.78    6.60
  -7   5   5  186.48    6.70
   6  -5  -5   67.69    2.90
  -6  -5   5   66.39    2.90
   6   5  -5   64.89    2.90
  -6   5   5   70.89    3.00
   6   5  -5   63.09    3.10
   5  -5  -5    5.50    1.20
   5  -5  -5    7.20    1.50
  -5  -5   5    6.30    1.40
   5   5  -5    4.90    0.90
   5   5  -5    5.90    1.70
   5   5  -5    8.80    2.30
   4  -5  -5    3.90    0.90
   4  -5  -5    5.70    1.30
   4   5  -5    4.10    1.00
   4   5  -5    2.60    1.10
   4   5  -5    2.50    0.80
  -4   5   5    3.40    2.20
   3  -5  -5    9.10    2.20
  -3   5   5    8.00    2.10
   2  -5  -5  461.65   14.70
  -2  -5   5  464.25   15.50
   1  -5  -5  174.88    6.10
  -1  -5   5  188.48    6.80
   0  -5   5 1257.37   38.10
   0  -5  -5 1205.68   38.20
   0  -5  -5 1172.78   37.50
  -1  -5  -5   17.00    2.00
  -1  -5  -5   19.00    1.20
   1  -5   5   14.60    1.80
  -2  -5  -5   25.70    1.70
  -2  -5  -5   27.00    1.50
  -2  -5  -5   24.60    2.60
  -2   5  -5   26.50    2.10
  -2   5  -5   27.80    1.90
  -2   5  -5   27.20    1.80
  -3  -5  -5  186.08    6.10
  -3  -5  -5  180.28    6.10
  -3  -5  -5  163.38    6.30
  -3   5  -5  178.28    6.10
  -3   5  -5  171.18    6.20
  -3   5  -5  170.78    6.10
  -4  -5  -5    0.10    0.50
  -4  -5  -5   -1.70    0.80
  -4  -5  -5    1.10    0.60
  -4   5  -5   -1.00    0.70
  -4   5  -5    0.80    0.60
  -4   5  -5    0.70    0.90
  -5  -5  -5  101.59    4.00
  -5  -5  -5   95.69    3.80
  -5  -5  -5   98.59    3.80
  -5   5  -5   96.49    3.80
  -5   5  -5   94.59    3.80
  -5   5  -5   97.79    4.00
  -6  -5  -5    0.60    0.60
  -6  -5  -5   -0.80    0.60
  -6   5  -5    0.00    0.60
  -6   5  -5    0.70    0.70
  -7  -5  -5  454.25   15.40
  -7  -5  -5  448.96   15.20
  -7   5  -5  468.95   15.30
  -7   5  -5  503.65   15.50
  -8  -5  -5    1.20    0.70
  -8  -5  -5    0.70    0.50
  -8   5  -5    1.10    0.50
  -8   5  -5    1.30    0.50
  -9   5  -5    4.20    0.60
  -9   5  -5    4.60    0.70
   9   5   5    3.60    0.70
  10  -6  -5    1.80    0.50
   9  -6  -5    0.00    0.40
   9   6  -5   -0.20    0.70
  -9   6   5    0.80    0.70
  -8  -6   5  196.28    7.00
   8  -6  -5  213.68    7.00
  -8   6   5  198.58    7.00
   8   6  -5  196.78    6.80
  -7  -6   5  162.08    5.80
   7  -6  -5  156.68    5.80
   7   6  -5  161.08    5.60
  -7   6   5  150.78    5.70
   6  -6  -5  324.97   10.80
   6  -6  -5  314.77   10.80
  -6  -6   5  332.97   10.90
  -6   6   5  340.77   11.00
   6   6  -5  330.87   10.80
   6   6  -5  327.97   11.10
   5  -6  -5  157.08    5.60
   5  -6  -5  155.08    5.60
   5   6  -5  157.68    5.70
   5   6  -5  160.18    5.50
  -5   6   5  159.58    5.70
   5   6  -5  150.08    5.80
   4  -6  -5  290.37    9.40
   4  -6  -5  296.37    9.50
   4   6  -5  286.97    9.40
   4   6  -5  283.87    9.50
   4   6  -5  266.77    9.40
   3  -6  -5   19.60    1.50
   3  -6  -5   16.50    1.70
   3  -6  -5   17.70    1.30
   3   6  -5   17.70    1.90
   3   6  -5   15.90    1.80
   3   6  -5   16.10    1.70
  -2  -6   5   44.00    3.40
   2  -6  -5   46.80    2.30
   2  -6  -5   48.70    2.20
   1  -6  -5  112.49    4.90
  -1  -6   5  110.59    4.90
   0  -6  -5  327.87   11.50
   0  -6   5  334.47   11.30
   0  -6  -5  327.57   10.80
  -1  -6  -5    6.00    0.90
   1  -6   5    6.30    2.10
  -1   6  -5    7.70    1.50
  -1   6  -5    6.70    1.40
  -2  -6  -5    9.20    1.40
  -2  -6  -5    9.80    1.10
  -2   6  -5   11.70    1.50
  -2   6  -5    9.80    1.40
  -2   6  -5    9.40    1.60
  -2   6  -5   10.90    2.10
  -3  -6  -5   12.00    1.30
  -3  -6  -5    8.70    1.20
  -3   6  -5   11.20    1.60
  -3   6  -5   10.00    1.40
  -3   6  -5   12.60    1.30
  -4  -6  -5    4.30    1.00
  -4  -6  -5    2.10    0.60
  -4   6  -5    1.70    0.60
  -4   6  -5    2.60    0.70
  -5  -6  -5  175.98    6.10
  -5  -6  -5  177.28    6.20
  -5   6  -5  170.68    6.10
  -5   6  -5  169.18    6.20
  -5   6  -5  168.98    6.10
  -6  -6  -5  403.66   12.90
  -6  -6  -5  363.26   12.90
  -6   6  -5  398.66   12.80
  -6   6  -5  412.76   12.90
  -7  -6  -5   23.70    1.60
  -7  -6  -5   24.50    1.50
  -7   6  -5   24.70    1.40
  -7   6  -5   24.80    1.50
  -8  -6  -5    8.10    0.80
  -8  -6  -5    8.70    1.10
  -8   6  -5    8.20    0.80
  -8   6  -5    7.30    0.80
  -9   6  -5   11.00    0.90
   9   6   5   11.90    0.90
  -9   6  -5    9.70    0.80
  10  -7  -5    0.90    0.50
   9  -7  -5   38.20    1.70
   9   7  -5   37.00    1.70
  -9   7   5   36.10    2.00
   8  -7  -5    1.10    0.50
  -8   7   5    0.50    0.70
   8   7  -5    0.30    0.60
   7  -7  -5    1.50    0.90
   7  -7  -5    6.00    1.70
  -7   7   5    3.00    1.10
   7   7  -5    1.90    0.70
   6  -7  -5   76.09    3.30
   6  -7  -5   79.09    3.30
   6   7  -5   81.89    3.30
  -6   7   5   83.79    3.50
   5  -7  -5  323.57   11.30
   5  -7  -5  359.56   11.20
   5   7  -5  338.37   11.10
  -5   7   5  358.36   11.30
   5   7  -5  321.87   11.20
   5   7  -5  331.27   11.20
   4  -7  -5  357.76   11.40
   4  -7  -5  347.87   11.40
   4   7  -5  348.37   11.40
   4   7  -5  344.77   11.50
   4   7  -5  343.47   11.30
   3  -7  -5  138.39    5.00
   3  -7  -5  138.39    5.10
   3   7  -5  146.19    5.00
   3   7  -5  142.69    5.20
   3   7  -5  130.79    5.10
   2  -7  -5   19.50    1.50
   2  -7  -5   20.70    1.30
   2   7  -5   18.80    1.70
   2   7  -5   20.60    1.80
   2   7  -5   17.00    1.60
   1  -7  -5   12.80    1.50
   1  -7  -5   11.50    1.10
   1   7  -5   14.40    1.50
   1   7  -5   11.30    1.60
   0  -7   5  106.79    5.30
   0  -7  -5  118.29    4.30
   0  -7  -5  108.09    4.30
   0   7  -5  116.19    4.40
   0   7  -5  119.19    4.30
   0   7  -5  111.99    4.20
  -1  -7  -5  122.69    4.60
  -1  -7  -5  132.39    4.60
  -1   7  -5  118.19    4.60
  -1   7  -5  126.19    4.60
  -1   7  -5  129.19    4.80
  -1   7  -5  125.79    4.70
  -2  -7  -5  548.75   17.20
  -2  -7  -5  526.45   17.10
  -2   7  -5  531.75   17.20
  -2   7  -5  571.44   17.30
  -2   7  -5  526.25   17.10
  -2   7  -5  521.85   17.10
  -3  -7  -5    3.60    1.20
  -3  -7  -5    2.30    0.70
  -3   7  -5    5.40    1.20
  -3   7  -5    3.00    0.90
  -3   7  -5    2.30    0.70
  -4  -7  -5    0.60    0.70
  -4  -7  -5    0.50    0.60
  -4   7  -5   -0.50    0.70
  -4   7  -5    0.90    0.60
  -4   7  -5    0.30    0.80
  -5  -7  -5  656.83   20.60
  -5  -7  -5  621.54   20.70
  -5   7  -5  647.94   20.60
  -5   7  -5  658.43   20.70
  -5   7  -5  656.13   20.60
  -6  -7  -5    5.20    1.10
  -6  -7  -5    3.30    1.10
  -6   7  -5    2.60    0.90
  -6   7  -5    4.10    1.40
  -7  -7  -5   -0.20    0.40
   7  -7   5   -0.10    0.80
  -7  -7  -5    0.50    0.70
  -7   7  -5    0.50    0.50
  -7   7  -5    0.00    0.40
  -8  -7  -5    3.90    1.00
  -8  -7  -5    2.20    0.60
  -8   7  -5    1.40    0.50
  -8   7  -5    2.10    0.60
   8   7   5    2.70    0.80
   9  -8  -5    3.20    0.70
   9   8  -5    2.20    0.60
   8  -8  -5   18.50    1.30
  -8   8   5   19.80    2.10
   8   8  -5   20.20    1.30
   7  -8  -5   84.19    3.50
   7  -8  -5   86.49    3.50
   7   8  -5   87.19    3.30
  -7   8   5   82.09    3.50
   6  -8  -5  222.68    7.70
   6  -8  -5  225.68    7.60
   6   8  -5  231.48    7.60
  -6   8   5  215.98    7.70
   5  -8  -5  741.13   23.50
   5  -8  -5  746.93   23.40
   5   8  -5  746.83   23.40
   5   8  -5  715.13   23.50
  -5   8   5  762.12   23.50
   4  -8  -5   36.20    2.10
   4  -8  -5   33.40    2.10
   4   8  -5   39.30    2.50
   4   8  -5   40.10    2.40
   4   8  -5   39.20    2.40
   3  -8  -5   16.40    1.40
   3  -8  -5   14.20    1.80
   3   8  -5   17.20    1.80
   3   8  -5   10.80    1.70
   3   8  -5   14.40    1.40
   2  -8  -5    2.50    0.70
   2  -8  -5    2.60    0.80
   2   8  -5    0.20    0.80
   2   8  -5    1.40    0.70
   2   8  -5    1.90    0.80
   1  -8  -5  310.67    9.90
   1   8  -5  306.27   10.00
   1   8  -5  283.97    9.90
   1   8  -5  314.37    9.90
   1   8  -5  309.57   10.00
  -1   8   5  277.17   10.00
   0  -8  -5    2.70    0.80
   0  -8  -5    2.60    1.00
   0   8  -5    0.70    0.90
   0   8  -5    3.50    1.10
   0   8  -5    5.00    1.50
   0   8  -5    2.10    0.70
  -1  -8  -5  170.78    5.90
  -1  -8  -5  160.28    6.00
  -1   8  -5  173.58    6.00
  -1   8  -5  167.48    5.90
  -1   8  -5  168.58    5.90
  -1   8  -5  170.98    6.10
  -2  -8  -5    0.10    1.20
  -2  -8  -5    0.40    0.70
  -2   8  -5    3.50    1.20
  -2   8  -5    0.30    0.60
  -2   8  -5   -1.60    0.80
  -2   8  -5    0.30    0.70
  -3  -8  -5  129.89    4.90
  -3  -8  -5  126.29    4.70
  -3   8  -5  128.99    4.80
  -3   8  -5  132.99    4.80
  -3   8  -5  132.29    4.90
  -4  -8  -5  552.24   17.90
  -4  -8  -5  600.14   18.20
  -4   8  -5  556.84   18.00
  -4   8  -5  543.35   17.90
  -4   8  -5  556.44   18.00
  -5  -8  -5   59.79    2.90
  -5  -8  -5   61.69    2.70
  -5   8  -5   64.09    2.80
  -5   8  -5   64.19    2.80
  -5   8  -5   64.99    2.90
  -6  -8  -5    1.10    0.50
  -6  -8  -5    0.80    0.70
  -6   8  -5    1.40    0.60
   6   8   5    1.00    0.70
  -6   8  -5    1.80    0.60
  -7  -8  -5   57.49    2.30
   7  -8   5   56.99    2.50
  -7  -8  -5   54.49    2.60
  -7   8  -5   56.69    2.30
  -7   8  -5   57.99    2.40
   7   8   5   59.09    2.40
  -8   8  -5    3.60    0.80
  -8   8  -5    3.80    0.80
   8   8   5    4.40    0.90
   9  -9  -5    8.00    0.80
   9   9  -5   10.30    0.90
   8  -9  -5   46.40    2.00
   8   9  -5   46.10    2.00
  -8   9   5   48.60    2.40
   7  -9  -5    5.10    1.40
   7  -9  -5    7.70    1.50
   7   9  -5    7.80    1.20
   6  -9  -5    6.90    1.20
   6   9  -5    7.60    1.20
  -6   9   5    7.40    1.30
   5  -9  -5  152.38    5.50
   5  -9  -5  151.78    5.50
   5   9  -5  153.78    5.40
   5   9  -5  149.29    5.70
   4  -9  -5   32.40    2.00
   4  -9  -5   32.90    1.90
   4   9  -5   30.90    2.50
   4   9  -5   34.00    1.90
   4   9  -5   33.00    2.20
   3  -9  -5  155.68    5.60
   3   9  -5  161.28    5.80
   3   9  -5  154.18    5.70
   2  -9  -5  406.66   13.30
   2  -9  -5  429.66   13.40
   2   9  -5  416.36   13.30
   2   9  -5  406.36   13.40
   2   9  -5  395.96   13.30
   1  -9  -5    4.00    1.30
   1  -9  -5    4.60    1.10
   1   9  -5    3.40    0.70
   1   9  -5    3.20    1.00
   1   9  -5    5.00    1.30
   1   9  -5    5.60    1.50
  -1   9   5    5.50    1.10
   0  -9  -5  266.57    8.90
   0  -9  -5  280.97    9.00
   0   9  -5  255.17    8.80
   0   9  -5  266.87    9.00
   0   9  -5  263.57    8.90
   0   9  -5  271.97    9.10
  -1  -9  -5   37.80    2.40
  -1  -9  -5   36.60    2.00
  -1   9  -5   38.60    2.20
  -1   9  -5   39.60    2.10
  -1   9  -5   37.50    2.00
  -1   9  -5   38.00    2.20
  -2  -9  -5   61.09    2.80
  -2   9  -5   64.39    2.90
  -2   9  -5   60.39    3.50
  -2   9  -5   59.59    2.70
  -2   9  -5   58.49    2.70
  -3  -9  -5  335.97   11.10
  -3  -9  -5  336.47   11.00
  -3   9  -5  338.77   11.20
  -3   9  -5  331.07   11.00
  -3   9  -5  333.07   11.00
  -4  -9  -5  511.95   17.10
  -4  -9  -5  540.75   17.00
  -4   9  -5  540.85   17.10
  -4   9  -5  533.85   17.10
  -4   9  -5  527.95   17.00
  -5  -9  -5   79.99    3.40
  -5  -9  -5   72.79    3.30
   5   9   5   78.29    3.30
  -5   9  -5   82.19    3.30
  -5   9  -5   79.39    3.20
  -5   9  -5   79.99    3.20
  -6  -9  -5   -0.40    0.70
  -6  -9  -5    0.30    0.40
   6   9   5    0.80    0.70
  -6   9  -5    0.10    0.40
  -6   9  -5   -0.10    0.50
  -7  -9  -5    1.10    0.70
   7  -9   5    0.50    0.60
  -7   9  -5   -0.20    0.40
  -7   9  -5   -0.60    0.60
   7   9   5    0.50    0.60
  -8   9  -5    4.10    0.70
  -8   9  -5    5.20    0.80
   9 -10  -5   36.00    1.50
   8 -10  -5    0.60    0.40
   8  10  -5    0.40    0.50
   7 -10  -5   57.39    2.40
   7 -10  -5   56.99    2.50
   7  10  -5   54.49    2.30
  -7  10   5   54.59    2.80
   6 -10  -5    1.40    0.70
   6 -10  -5    0.40    0.50
  -6  10   5   -0.10    0.90
   6  10  -5   -0.70    0.60
   5 -10  -5    0.60    0.60
   5 -10  -5    1.10    0.60
  -5  10   5    0.00    0.90
   5  10  -5   -0.20    1.20
   5  10  -5    1.00    0.60
   4 -10  -5  124.69    4.60
   4 -10  -5  120.69    4.60
  -4  10   5  125.09    4.70
   4  10  -5  120.69    4.70
   4  10  -5  120.59    4.50
   3 -10  -5 1379.06   42.90
   3 -10  -5 1367.76   42.80
   3  10  -5 1426.66   43.10
   3  10  -5 1359.26   42.80
   3  10  -5 1367.26   42.90
   2 -10  -5   -0.80    0.80
   2 -10  -5    0.60    0.60
   2  10  -5   -1.10    1.00
  -2  10   5   -0.10    1.10
   2  10  -5   -0.60    0.70
   2  10  -5    0.60    0.60
   1 -10  -5  369.06   11.90
   1 -10  -5  370.86   11.90
   1  10  -5  349.37   12.70
   1  10  -5  357.56   11.80
   1  10  -5  377.06   12.10
  -1  10   5  348.77   11.80
   1  10  -5  367.26   11.90
   0 -10  -5   21.90    1.60
   0  10  -5   19.30    1.60
   0  10  -5   21.00    1.70
   0  10  -5   19.60    2.30
   0  10  -5   20.30    1.70
  -1 -10  -5  307.87    9.90
  -1 -10  -5  251.57   10.00
  -1  10  -5  305.37   10.00
  -1  10  -5  302.17   10.00
  -1  10  -5  299.67    9.80
  -1  10  -5  308.87    9.80
  -2 -10  -5  552.54   17.40
  -2  10  -5  531.25   17.40
  -2  10  -5  542.65   17.30
  -2  10  -5  536.55   17.30
  -3 -10  -5  144.99    6.60
  -3  10  -5  171.98    6.00
  -3  10  -5  177.88    6.00
  -3  10  -5  175.68    6.10
   4 -10   5    9.30    3.10
  -4 -10  -5   10.20    1.30
  -4  10  -5   12.20    1.20
  -4  10  -5   11.30    1.40
  -4  10  -5    9.70    1.30
  -5 -10  -5   17.30    1.50
  -5  10  -5   21.10    1.40
   5  10   5   16.30    1.80
  -5  10  -5   20.20    1.50
   6  10   5   20.10    1.50
  -6  10  -5   19.80    1.30
  -6  10  -5   20.00    1.20
   7 -10   5    2.20    0.60
  -7 -10  -5    2.80    0.90
  -7  10  -5    3.60    0.60
   8 -11  -5   11.30    0.90
   8  11  -5   12.50    1.00
   7 -11  -5   16.10    1.20
   7 -11  -5   16.40    1.40
   7  11  -5   16.00    1.10
   6 -11  -5    3.40    1.10
   6 -11  -5    2.90    0.90
   6  11  -5    1.70    0.50
   5 -11  -5    9.00    1.20
   5 -11  -5   10.20    1.30
   5  11  -5    8.30    1.10
  -5  11   5    6.10    1.80
   4 -11  -5   83.09    3.40
   4 -11  -5   82.09    3.30
   4  11  -5   83.89    3.60
  -4  11   5   76.19    3.40
   4  11  -5   84.69    3.70
   3 -11  -5   35.60    2.60
   3 -11  -5   31.90    2.20
   3  11  -5   28.80    2.40
   3  11  -5   34.60    2.00
   3  11  -5   34.80    2.20
   2 -11  -5    5.40    1.20
   2  11  -5    3.40    1.00
  -2  11   5    5.70    1.70
   2  11  -5    4.30    1.60
   2  11  -5    5.30    1.20
   2  11  -5    6.70    1.50
   1 -11  -5   46.70    2.30
   1 -11  -5   47.60    2.40
   1  11  -5   43.40    2.40
  -1  11   5   45.10    2.40
   1  11  -5   45.90    2.40
   1  11  -5   45.20    2.50
   1  11  -5   42.60    2.20
   0 -11  -5   29.00    1.90
   0 -11  -5   28.60    1.80
   0  11  -5   28.20    1.90
   0  11   5   26.00    1.90
   0  11  -5   28.50    1.80
   0  11  -5   27.40    1.80
   0  11  -5   27.40    2.00
  -1 -11  -5   38.80    2.20
  -1 -11  -5   34.40    2.20
  -1  11  -5   38.90    2.00
  -1  11  -5   37.10    2.10
  -1  11  -5   42.50    2.30
  -1  11  -5   41.30    2.30
  -2 -11  -5  527.15   18.00
  -2  11  -5  567.64   18.00
  -2  11  -5  563.14   17.90
  -2  11  -5  577.54   17.90
  -3 -11  -5   42.40    2.30
  -3  11  -5   43.10    2.30
  -3  11  -5   43.60    2.20
  -3  11  -5   45.50    2.40
  -4 -11  -5   50.39    2.60
  -4  11  -5   54.29    2.60
  -4  11  -5   59.09    2.50
  -4  11  -5   54.99    2.40
  -5 -11  -5   -0.80    0.70
  -5  11  -5    0.70    0.40
  -5  11  -5    0.30    0.60
  -6 -11  -5   12.10    1.40
  -6  11  -5   12.30    1.10
  -6  11  -5   13.10    1.00
   7 -11   5    0.30    0.50
  -7  11  -5    2.40    0.60
   8 -12  -5    4.10    0.70
   8  12  -5    2.80    0.70
   7 -12  -5   10.60    1.40
   7 -12  -5   12.60    1.00
   7  12  -5   12.50    0.90
   6 -12  -5   13.10    1.10
   6  12  -5   13.40    1.10
   5 -12  -5  125.39    4.70
   5  12  -5  137.89    5.30
   4 -12  -5    4.60    1.30
   4  12  -5    3.40    1.10
   3 -12  -5  110.19    4.50
   3  12  -5  103.19    4.00
   3  12  -5  103.39    4.40
   3  12  -5  107.29    4.20
   2 -12  -5  191.98    6.70
   2  12  -5  193.68    6.90
   2  12  -5  192.58    6.80
   2  12  -5  194.88    6.80
  -2  12   5  197.58    6.70
   2  12  -5  191.58    6.70
   1 -12  -5 1079.59   33.40
   1 -12  -5 1022.60   33.50
   1  12  -5 1085.69   33.30
   1  12  -5 1021.10   33.30
   1  12  -5 1092.89   33.50
  -1  12   5 1095.59   33.30
   1  12  -5 1072.89   33.40
   0 -12  -5  222.88    7.90
   0 -12  -5  227.68    7.80
   0  12   5  224.88    7.80
   0  12  -5  244.38    7.90
   0  12  -5  224.18    7.80
   0  12  -5  233.58    8.00
  -1 -12  -5  151.78    5.90
  -1 -12  -5  164.58    5.80
  -1  12  -5  164.68    5.80
  -1  12  -5  163.98    5.90
  -1  12  -5  167.08    5.80
   1  12   5  166.98    5.80
  -2 -12  -5    0.30    0.80
  -2  12  -5   -0.20    0.70
  -2  12  -5   -0.90    0.60
  -2  12  -5    0.30    0.60
  -3 -12  -5   57.19    2.80
  -3  12  -5   60.99    2.70
  -3  12  -5   60.79    2.60
  -3  12  -5   61.59    2.80
   4 -12   5   63.09    2.80
  -4 -12  -5   65.29    2.90
  -4  12  -5   64.69    2.70
  -4  12  -5   63.79    2.80
  -4  12  -5   63.49    2.70
  -5 -12  -5   14.70    1.70
  -5  12  -5   12.90    1.00
  -5  12  -5   13.70    1.10
  -6  12  -5    0.40    0.90
  -6  12  -5    0.10    0.40
   7 -13  -5   17.80    1.10
   6 -13  -5   -0.20    0.50
   6 -13  -5    0.50    0.50
   6  13  -5    0.20    0.40
   5 -13  -5    6.60    1.20
   5 -13  -5    7.10    1.00
   5  13  -5    7.60    1.30
   4 -13  -5   28.20    1.90
   3 -13  -5   15.80    1.30
   3  13  -5   16.20    1.30
   2 -13  -5   28.10    1.70
   2  13  -5   30.20    1.90
  -2  13   5   29.30    2.00
   2  13  -5   29.90    2.30
   2  13  -5   28.30    1.80
   1 -13  -5    2.00    0.70
   1  13  -5    4.60    1.30
   1  13  -5    5.40    1.60
  -1  13   5    2.60    0.80
   1  13  -5    1.80    0.70
   0 -13  -5  135.79    4.90
   0  13  -5  137.49    5.00
   0  13   5  131.59    4.90
   0  13  -5  135.99    4.90
   0  13  -5  132.99    4.90
  -1 -13  -5   29.20    1.90
  -1  13  -5   29.60    1.90
  -1  13  -5   30.10    1.80
  -1  13  -5   29.10    1.80
   1  13   5   31.20    1.70
  -2 -13  -5    2.90    1.30
  -2  13  -5   -0.10    0.60
  -2  13  -5    1.10    0.70
  -2  13  -5   -0.30    0.60
   2  13   5    1.20    0.60
   3 -13   5    0.60    0.60
  -3 -13  -5    2.20    1.40
  -3  13  -5    0.80    0.60
   3  13   5    1.00    0.50
  -3  13  -5    0.10    0.50
  -3  13  -5    3.70    1.10
   4 -13   5    0.20    0.80
  -4  13  -5    0.00    0.40
  -4  13  -5   -0.10    0.50
   4  13   5    0.60    0.40
   5  13   5    8.00    0.80
  -5  13  -5    8.20    0.90
  -5  13  -5    8.70    0.80
   6 -13   5    8.20    0.80
  -6  13  -5    8.70    0.70
   6  13   5    9.50    0.70
   6 -14  -5    0.60    0.50
   6 -14  -5    0.80    0.50
   6  14  -5    0.20    0.60
   5 -14  -5   64.39    2.50
   5 -14  -5   60.89    2.90
   5  14  -5   65.49    2.60
   4 -14  -5   61.29    2.50
   4  14  -5   60.89    2.50
   3 -14  -5   97.79    3.70
   3  14  -5   95.29    3.60
   2 -14  -5   75.39    3.60
   2  14  -5   71.59    2.90
  -2  14   5   72.39    3.00
  -1  14   5   27.10    1.60
   1  14  -5   31.60    1.70
   1  14  -5   23.40    1.90
   1  14  -5   27.30    1.60
   0 -14  -5   64.39    2.70
   0  14  -5   58.79    2.60
   0  14   5   61.29    2.80
   0  14  -5   62.29    2.90
   0  14  -5   65.49    2.80
  -1 -14  -5  274.47    9.20
   1  14   5  283.37    9.30
  -1  14  -5  287.37    9.40
  -1  14  -5  280.17    9.30
  -1  14  -5  290.37    9.40
   2 -14   5   44.60    2.10
  -2  14  -5   45.30    2.10
  -2  14  -5   44.50    2.00
  -2  14  -5   45.20    2.20
   2  14   5   44.10    2.10
   3 -14   5   12.90    1.20
  -3  14  -5   13.10    1.10
   3  14   5   14.60    1.10
  -3  14  -5   13.50    1.20
   4  14   5   16.60    1.10
  -4  14  -5   16.60    1.10
  -4  14  -5   16.40    1.00
  -5  14  -5    9.30    0.80
   5  14   5   10.70    0.90
  -5  14  -5    8.70    1.10
   5 -15  -5    8.80    0.90
   5  15  -5    8.00    0.80
  -4 -15   5    9.70    1.30
   4 -15  -5    8.40    0.90
   4  15  -5    7.60    0.80
   3 -15  -5   30.60    1.60
   3  15  -5   35.20    1.70
   2 -15  -5   -0.30    0.50
   2  15  -5    0.50    0.50
  -2  15   5    0.60    0.80
   2  15  -5    1.40    0.60
   1 -15  -5   37.20    1.80
   1  15  -5   35.40    2.20
   1  15  -5   33.10    1.80
  -1  15   5   36.30    1.80
   1  15  -5   35.10    1.80
   0 -15  -5    2.00    0.60
   0  15  -5    3.40    0.90
   0  15   5    4.20    0.90
   0  15  -5    7.20    1.30
   1 -15   5    8.40    1.00
  -1 -15  -5    7.40    1.30
  -1  15  -5    9.60    1.20
   1  15   5   10.50    1.00
  -1  15  -5   11.70    1.00
  -1  15  -5   12.10    1.10
   2 -15   5    2.60    0.80
  -2  15  -5    3.50    0.70
   2  15   5    4.40    0.80
  -2  15  -5    3.30    0.90
   3 -15   5   10.80    1.00
  -3  15  -5    9.70    0.90
   3  15   5   11.30    0.90
  -3  15  -5    9.80    1.10
   4  15   5   13.10    1.00
  -4  15  -5   15.30    1.10
  -4  15  -5   14.30    1.10
   5 -16  -5    0.30    0.40
   5  16  -5    0.50    0.40
   4 -16  -5    0.80    0.80
  -3 -16   5    5.10    1.10
   3 -16  -5    5.00    0.70
   3  16  -5    5.70    0.80
   2 -16  -5    9.60    0.90
  -2 -16   5    8.90    0.90
   2  16  -5    8.80    1.20
   2  16  -5   10.00    1.00
   1 -16  -5   29.50    1.40
  -1 -16   5   28.00    2.10
   1  16  -5   29.20    1.60
   1  16  -5   26.00    1.40
  -1  16   5   29.90    1.60
   0 -16   5   36.30    2.00
   0 -16  -5   31.30    1.60
   0  16   5   32.50    1.60
   0  16  -5   33.00    1.60
   0  16  -5   30.10    1.50
   1 -16   5    0.00    0.40
  -1  16  -5   -0.10    0.40
  -1  16  -5    0.80    0.50
   1  16   5    1.10    0.40
   2 -16   5    5.70    0.80
   2  16   5    6.00    0.70
  -2  16  -5    6.00    0.70
  -3  16  -5    1.00    0.60
  -3  16  -5    0.20    0.30
   3  16   5    0.50    0.40
   3 -17  -5    1.90    0.60
   3  17  -5    2.90    0.70
   2 -17  -5   16.30    1.00
  -2 -17   5   15.20    1.00
   2  17  -5   14.00    1.00
   1 -17  -5    0.10    0.50
  -1 -17   5   -0.10    0.50
   1  17  -5    0.70    0.50
   1  17  -5   -1.00    0.70
   0  17   5   17.50    1.20
   0  17  -5   19.70    1.10
   0  17  -5   19.10    1.10
   1 -17   5    0.20    0.40
   1  17   5    0.10    0.50
  -1  17  -5    0.30    0.40
  -1  17  -5   -0.40    0.60
   2 -17   5    3.50    0.80
  -2  17  -5    3.60    0.60
 -10   0   6    5.60    1.10
   9   0  -6    0.90    0.60
  -9   0   6    0.10    0.60
  -8   0   6   15.30    1.40
   8   0  -6   15.20    1.50
  -7   0   6   32.30    1.90
   7   0  -6   30.60    1.90
   6   0  -6   12.40    1.90
   6   0  -6   12.90    2.10
  -6   0   6   13.90    1.40
   5   0  -6   30.10    2.10
   5   0  -6   27.20    1.80
  -5   0   6   30.20    1.70
  -4   0   6    3.00    1.00
   4   0  -6   -0.50    0.90
   4   0  -6   -0.30    0.70
  -3   0   6   52.49    3.00
  -2   0   6   25.30    1.90
   2   0  -6   24.50    1.40
  -1   0   6  148.39    5.40
   1   0  -6  137.19    4.90
   0   0   6  233.08    7.80
   0   0  -6  214.88    7.30
   1   0   6   22.60    2.50
  -1   0  -6   23.90    1.40
   1   0   6   23.10    1.90
   2   0   6 1414.96   46.60
  -2   0  -6 1477.45   45.90
   2   0   6 1570.24   46.40
  -3   0  -6  752.72   24.20
  -3   0  -6  776.22   24.20
  -3   0  -6  789.82   24.30
  -4   0  -6  138.19    5.00
  -4   0  -6  137.99    5.00
  -4   0  -6  138.49    5.10
  -5   0  -6   33.00    2.00
  -5   0  -6   36.50    2.00
  -5   0  -6   34.90    2.00
  -6   0  -6  173.78    6.20
  -6   0  -6  170.48    6.10
  -6   0  -6  180.08    6.30
  -7   0  -6    1.00    0.60
  -7   0  -6    1.00    0.80
  -8   0  -6  130.39    4.60
  -8   0  -6  133.49    4.80
  -8   0  -6  131.69    4.80
  -9   0  -6    9.50    0.70
 -10  -1   6    2.70    0.80
 -10   1   6    3.40    1.00
   9  -1  -6   26.60    1.60
  -9  -1   6   31.90    2.10
  -9   1   6   29.00    2.20
   9   1  -6   27.50    1.80
  -8  -1   6    3.00    1.10
   8  -1  -6    3.20    1.10
  -8   1   6    3.30    1.10
   8   1  -6    5.70    1.40
   7  -1  -6   15.00    1.50
  -7  -1   6   16.90    1.40
  -7   1   6   15.20    1.60
   7   1  -6   16.50    1.60
  -6  -1   6   11.00    1.30
   6  -1  -6    9.80    2.00
   6  -1  -6   10.00    1.90
   6   1  -6   15.50    2.20
  -6   1   6   13.30    1.30
   6   1  -6   13.10    2.10
  -5  -1   6  371.36   11.80
   5  -1  -6  359.36   11.70
   5  -1  -6  351.66   11.70
  -5   1   6  362.16   11.80
   5   1  -6  377.86   11.80
   5   1  -6  345.17   11.80
  -4  -1   6   56.29    2.40
   4  -1  -6   56.79    2.50
   4  -1  -6   51.59    2.60
   4   1  -6   52.99    2.50
   4   1  -6   58.19    2.70
  -3  -1   6  407.26   13.80
  -3   1   6  410.56   13.70
   2  -1  -6   43.30    2.00
  -2  -1   6   41.60    2.40
  -2   1   6   38.30    2.40
   2   1  -6   40.90    2.00
   1  -1  -6  379.96   12.10
  -1  -1   6  376.76   12.60
  -1   1   6  394.06   12.60
   1   1  -6  366.56   12.10
   0  -1  -6   32.40    1.60
   0  -1   6   36.40    2.70
   0  -1   6   33.60    2.10
   0   1   6   36.30    2.10
   0   1  -6   32.20    1.80
   1  -1   6  351.86   12.10
  -1  -1  -6  361.26   11.50
   1  -1   6  379.96   11.90
   1   1   6  352.16   11.90
  -1   1  -6  346.97   11.40
  -2  -1  -6    1.50    0.60
   2  -1   6    0.50    1.20
   2   1   6    1.70    1.10
  -2   1  -6    1.00    0.60
  -3  -1  -6  256.77    8.90
  -3  -1  -6  265.87    8.90
  -3  -1  -6  274.57    8.90
  -3   1  -6  278.97    8.80
  -3   1  -6  271.37    8.90
  -3   1  -6  258.97    8.90
  -4  -1  -6    1.60    0.70
  -4  -1  -6    1.70    0.70
  -4  -1  -6    1.70    0.90
  -4   1  -6   -0.20    0.80
  -4   1  -6    1.90    0.80
  -4   1  -6    0.90    0.60
  -5  -1  -6  133.19    4.90
  -5  -1  -6  131.89    4.90
  -5  -1  -6  131.49    4.80
  -5   1  -6  130.79    4.80
  -5   1  -6  134.09    4.90
  -5   1  -6  127.59    4.80
  -6  -1  -6   11.10    1.30
  -6  -1  -6    9.90    1.20
  -6  -1  -6   10.80    1.40
  -6   1  -6    9.90    1.40
  -6   1  -6    9.70    1.20
  -6   1  -6   11.20    1.50
  -7  -1  -6    3.60    1.10
  -7  -1  -6    4.50    1.20
  -7  -1  -6    3.90    1.10
  -7   1  -6    3.30    1.00
  -7   1  -6    5.40    1.50
  -8  -1  -6    0.50    0.40
  -8  -1  -6    0.30    0.40
  -8   1  -6    0.10    0.40
  -8   1  -6    0.00    0.40
  -9  -1  -6   73.89    2.60
  -9   1  -6   76.09    2.60
 -10  -2   6    7.00    1.40
  10  -2  -6    6.50    1.20
 -10   2   6    5.40    1.00
  -9  -2   6    1.00    0.70
   9  -2  -6   -0.20    0.50
  -9   2   6    0.20    0.60
   8  -2  -6    6.70    1.20
  -8  -2   6    4.20    1.10
   8   2  -6    6.10    1.40
  -8   2   6    4.70    1.10
   7  -2  -6   -0.10    0.60
  -7  -2   6    1.00    0.70
   7   2  -6    0.40    0.70
   6  -2  -6    3.10    1.10
   6  -2  -6    2.40    1.10
  -6  -2   6    1.10    0.70
   6   2  -6    0.90    1.20
  -6   2   6    2.30    0.70
   5  -2  -6   12.80    1.40
   5  -2  -6   12.90    1.60
  -5  -2   6   11.60    1.30
  -5   2   6   10.10    1.30
   5   2  -6   14.10    1.50
   5   2  -6   11.40    1.90
  -4  -2   6    1.00    1.20
   4  -2  -6    0.40    0.70
   4  -2  -6    0.00    0.70
   4   2  -6    0.10    0.80
   4   2  -6    0.20    0.70
  -3  -2   6  104.89    4.70
  -3   2   6  105.89    4.70
   2  -2  -6  142.89    5.00
  -2  -2   6  139.89    5.60
  -2   2   6  147.29    5.50
   1  -2  -6   52.79    2.20
  -1  -2   6   52.29    2.60
   1   2  -6   46.60    2.40
  -1   2   6   52.09    2.60
   0  -2  -6  546.75   16.80
   0  -2   6  553.24   17.20
   0   2  -6  495.35   16.70
   1  -2   6  156.68    5.70
   1  -2   6  146.39    6.00
  -1  -2  -6  160.68    5.30
  -1   2  -6  148.69    5.30
   2  -2   6   72.89    3.90
  -2  -2  -6   79.99    3.10
  -2   2  -6   83.99    3.10
  -3  -2  -6   18.70    2.00
  -3  -2  -6   15.40    1.20
  -3  -2  -6   14.40    1.50
  -3   2  -6   13.50    1.50
  -3   2  -6   16.50    1.70
  -3   2  -6   14.30    1.50
  -4  -2  -6  837.12   26.90
  -4  -2  -6  854.21   27.00
  -4  -2  -6  883.51   27.10
  -4   2  -6  859.11   27.00
  -4   2  -6  875.11   26.90
  -4   2  -6  849.81   27.00
  -5  -2  -6   72.79    3.20
  -5  -2  -6   80.89    3.20
  -5  -2  -6   73.99    3.20
  -5   2  -6   74.19    3.10
  -5   2  -6   74.19    3.20
  -5   2  -6   74.59    3.20
  -6  -2  -6  160.88    6.00
  -6  -2  -6  175.98    5.90
  -6  -2  -6  171.18    5.90
  -6   2  -6  169.58    5.90
  -6   2  -6  169.38    5.90
  -6   2  -6  157.28    5.90
  -7  -2  -6   17.00    1.40
  -7  -2  -6   18.60    1.30
  -7  -2  -6   19.60    1.60
  -7   2  -6   18.80    1.50
  -7   2  -6   17.10    1.50
  -8  -2  -6    1.00    0.80
  -8  -2  -6    0.50    0.40
  -8   2  -6    0.10    0.40
  -8   2  -6    0.30    0.40
  -9  -2  -6   80.29    2.80
  -9   2  -6   84.09    2.80
  10  -3  -6    7.20    1.00
 -10   3   6    5.30    1.00
   9  -3  -6   23.00    1.40
  -9  -3   6   21.90    1.60
  -9   3   6   20.90    1.50
   8  -3  -6   19.60    1.50
  -8  -3   6   16.60    1.50
   8   3  -6   17.50    1.70
  -8   3   6   17.00    1.40
   7  -3  -6    5.10    1.10
  -7  -3   6    5.20    1.60
  -7   3   6    5.60    1.20
   7   3  -6    3.80    0.90
   6  -3  -6   21.60    1.60
  -6  -3   6   22.50    1.60
   6  -3  -6   17.00    2.50
   6   3  -6   22.50    1.80
   6   3  -6   22.80    3.60
  -6   3   6   20.30    1.60
   5  -3  -6   21.10    1.60
   5  -3  -6   22.90    1.80
  -5  -3   6   25.70    1.70
   5   3  -6   19.30    2.10
  -5   3   6   23.50    1.50
   5   3  -6   23.60    1.70
   4  -3  -6    0.30    0.70
   4  -3  -6    0.40    0.70
  -4  -3   6    0.00    0.80
   4   3  -6    0.00    0.70
   4   3  -6    2.10    0.90
   3  -3  -6  211.28    6.80
   3  -3  -6  197.98    6.80
  -3  -3   6  190.88    6.70
  -3   3   6  194.88    7.50
   3   3  -6  205.28    6.90
  -2  -3   6  174.48    6.60
   2  -3  -6  172.78    5.80
  -2   3   6  165.88    6.40
  -1  -3   6  205.68    7.40
   1  -3  -6  198.78    6.80
   0  -3   6    1.20    1.00
   0  -3  -6    2.90    0.80
   1  -3   6  287.77   11.20
   1  -3   6  345.87   11.10
  -1  -3  -6  348.17   11.00
  -2  -3  -6   12.80    1.60
  -2  -3  -6   13.50    1.10
  -2   3  -6   14.00    1.60
  -2   3  -6   12.20    1.60
  -3  -3  -6  120.19    4.30
  -3  -3  -6  104.49    4.50
  -3  -3  -6  118.59    4.30
  -3   3  -6  110.69    4.30
  -3   3  -6  109.69    4.60
  -3   3  -6  124.49    4.30
  -4  -3  -6   -0.60    0.90
  -4  -3  -6    0.30    0.70
  -4  -3  -6    0.50    0.60
  -4   3  -6    0.20    0.90
  -5  -3  -6   82.99    3.40
  -5  -3  -6   82.89    3.40
  -5  -3  -6   81.99    3.40
  -5   3  -6   78.79    3.30
  -6  -3  -6   32.60    1.90
  -6  -3  -6   36.00    1.90
  -6  -3  -6   33.70    1.90
  -6   3  -6   35.00    2.00
  -6   3  -6   34.60    1.90
  -7  -3  -6  184.58    6.40
  -7  -3  -6  189.28    6.60
  -7  -3  -6  186.78    6.30
  -7   3  -6  185.08    6.40
  -7   3  -6  186.08    6.40
  -8  -3  -6   18.30    1.40
  -8  -3  -6   18.00    1.10
  -8   3  -6   18.10    1.10
  -8   3  -6   20.00    1.10
  -9  -3  -6   59.89    2.10
  -9   3  -6   61.69    2.20
  10  -4  -6    0.50    0.50
 -10   4   6    1.70    0.80
   9  -4  -6    0.80    0.50
  -9  -4   6    1.40    0.90
  -9   4   6    1.00    0.60
  -8  -4   6   81.99    3.40
   8  -4  -6   87.39    3.30
   8   4  -6   66.29    4.30
  -8   4   6   79.09    3.40
  -7  -4   6    2.10    0.80
   7  -4  -6    0.40    0.80
   7  -4  -6   -1.80    1.50
   7   4  -6   -0.60    0.80
  -7   4   6    0.70    0.70
   6  -4  -6   -0.60    0.60
   6  -4  -6    0.50    0.90
  -6  -4   6   -0.50    0.80
  -6   4   6    0.00    0.70
   6   4  -6    1.20    0.70
   6   4  -6    0.80    1.00
   5  -4  -6   20.60    1.60
   5  -4  -6   24.10    1.70
  -5  -4   6   22.40    1.60
   5   4  -6   18.20    2.00
   5   4  -6   20.00    1.70
   5   4  -6   23.10    2.10
  -5   4   6   20.00    1.50
   4  -4  -6   53.89    2.50
  -4  -4   6   50.39    2.50
   4  -4  -6   53.59    2.50
   4   4  -6   53.09    2.70
   4   4  -6   53.59    2.50
   4   4  -6   44.60    2.80
   3  -4  -6  115.29    4.40
   3  -4  -6  120.99    4.50
   3  -4  -6  128.19    4.50
   3   4  -6  121.39    4.50
   3   4  -6  122.29    4.50
   2  -4  -6   55.49    2.40
  -1  -4   6   25.60    2.40
   0  -4   6   81.29    3.80
  -1  -4  -6  132.39    4.90
   1  -4   6  133.19    5.60
  -1   4  -6  159.48    5.80
  -2  -4  -6  728.93   23.00
  -2  -4  -6  740.33   23.00
  -2   4  -6  732.83   23.00
  -2   4  -6  714.63   23.00
  -2   4  -6  737.03   23.00
  -3  -4  -6   50.09    2.40
  -3  -4  -6   50.59    2.40
  -3   4  -6   47.70    2.70
  -3   4  -6   52.49    2.50
  -3   4  -6   52.99    2.50
  -4  -4  -6   71.49    3.00
  -4  -4  -6   72.29    3.00
  -4  -4  -6   61.29    3.00
  -4   4  -6   71.49    3.00
  -4   4  -6   71.29    3.40
  -4   4  -6   69.99    2.90
  -5  -4  -6    1.60    0.70
  -5  -4  -6    1.70    0.60
  -5   4  -6    2.10    0.70
  -5   4  -6    1.90    0.70
  -6  -4  -6   93.49    3.70
  -6  -4  -6   94.59    3.60
  -6  -4  -6   88.19    3.80
  -6   4  -6   93.99    3.60
  -6   4  -6   97.89    3.70
  -7  -4  -6   65.09    3.00
  -7  -4  -6   66.19    2.70
  -7   4  -6   69.69    2.80
  -7   4  -6   68.79    2.70
  -8  -4  -6  136.39    4.70
  -8  -4  -6  140.49    4.90
  -8   4  -6  141.39    4.80
  -8   4  -6  143.39    4.80
  10  -5  -6    4.80    0.80
   9  -5  -6    1.00    0.50
  -9   5   6    1.90    0.70
  -8  -5   6   42.50    2.40
   8  -5  -6   44.90    2.40
   8   5  -6   38.00    2.20
  -8   5   6   38.60    2.30
   7  -5  -6   26.80    1.70
  -7  -5   6   27.00    1.90
   7  -5  -6   28.10    2.10
   7   5  -6   29.40    1.80
   7   5  -6   22.40    2.00
  -7   5   6   24.70    1.80
  -6  -5   6    8.40    1.50
   6  -5  -6    7.80    1.50
   6  -5  -6    8.60    1.30
  -6   5   6    8.50    1.30
   6   5  -6    7.00    1.60
   6   5  -6    6.00    1.60
   5  -5  -6   11.20    1.40
   5  -5  -6   12.80    2.10
  -5  -5   6   12.60    1.80
   5   5  -6   15.40    1.70
   5   5  -6   11.10    1.90
   5   5  -6   12.70    1.60
  -5   5   6   12.70    1.50
   4  -5  -6   18.40    1.60
   4  -5  -6   19.50    1.60
   4   5  -6   15.90    1.90
   4   5  -6   17.40    1.70
   4   5  -6   16.10    1.80
   3  -5  -6    1.30    0.80
   3  -5  -6    1.70    0.70
   3  -5  -6    1.00    0.60
   3   5  -6    1.20    0.70
   3   5  -6    1.40    0.90
   3   5  -6    2.60    1.00
   2  -5  -6    2.50    0.80
   2   5  -6    2.80    0.90
   2   5  -6    2.10    0.70
   1  -5  -6  392.16   12.40
   1  -5  -6  406.16   12.50
  -1  -5   6  380.66   13.20
   1   5  -6  364.36   12.40
   1   5  -6  373.66   12.40
   0  -5  -6  759.02   23.90
   0  -5   6  755.02   24.60
   0   5  -6  724.33   23.90
   0   5  -6  703.93   23.90
   0   5  -6  866.71   24.50
   1  -5   6   26.90    3.00
  -1  -5  -6   31.60    1.70
  -1   5  -6   30.80    2.00
  -1   5  -6   30.50    1.90
  -1   5  -6   28.20    2.30
  -2  -5  -6    6.90    1.00
  -2  -5  -6    6.90    1.40
  -2   5  -6    9.80    1.60
  -2   5  -6    6.60    1.30
  -2   5  -6    6.30    1.40
  -2   5  -6    7.80    1.40
  -3  -5  -6   16.20    1.40
  -3  -5  -6   16.10    1.40
  -3   5  -6   19.80    1.60
  -3   5  -6   20.30    1.80
  -3   5  -6   19.20    1.50
  -4  -5  -6    2.40    0.70
  -4  -5  -6    3.10    1.00
  -4  -5  -6    2.70    0.80
  -4   5  -6    5.90    1.80
  -4   5  -6    4.90    1.20
  -4   5  -6    1.60    0.70
  -5  -5  -6  284.47    9.40
  -5  -5  -6  283.67    9.60
  -5  -5  -6  278.87    9.30
  -5   5  -6  278.57    9.40
  -5   5  -6  278.77    9.40
  -5   5  -6  284.27    9.40
  -6  -5  -6   33.00    2.00
  -6  -5  -6   32.20    1.80
  -6   5  -6   33.40    1.90
  -6   5  -6   33.10    1.80
  -7  -5  -6   77.59    3.60
  -7  -5  -6   70.79    2.80
  -7   5  -6   68.89    2.90
  -7   5  -6   69.69    2.90
  -8  -5  -6    3.60    0.80
  -8   5  -6    4.20    0.60
  -8   5  -6    3.60    0.70
  10  -6  -6    0.50    0.40
   9  -6  -6    2.80    0.80
  -9   6   6    5.10    1.00
   8  -6  -6    7.40    1.00
  -8   6   6    6.90    1.10
   8   6  -6   10.10    1.30
   7  -6  -6    1.80    0.60
   7  -6  -6    3.60    1.00
  -7   6   6    1.40    0.70
   7   6  -6    2.80    0.80
   6  -6  -6   73.19    3.10
   6  -6  -6   68.39    3.10
   6   6  -6   74.19    3.10
   6   6  -6   75.39    3.20
   5  -6  -6    1.40    0.70
   5  -6  -6    0.60    0.70
  -5   6   6    0.60    0.70
   5   6  -6    1.40    1.30
   5   6  -6    1.60    0.80
   4  -6  -6    9.60    1.40
   4  -6  -6   11.00    1.40
   4   6  -6    7.60    1.50
   4   6  -6   10.00    1.70
   4   6  -6    8.10    1.50
   3  -6  -6   62.69    2.70
   3  -6  -6   59.69    2.80
   3  -6  -6   62.19    2.70
   3   6  -6   61.79    2.90
   3   6  -6   63.29    2.80
   3   6  -6   63.99    2.80
   2  -6  -6    5.50    0.90
   2  -6  -6    8.00    1.40
   2   6  -6    5.80    1.40
   2   6  -6    5.10    1.40
   2   6  -6    5.40    1.40
   1  -6  -6  181.98    6.20
   1  -6  -6  184.68    6.30
   1   6  -6  179.58    6.30
   1   6  -6  180.08    6.30
   1   6  -6  176.98    6.20
   0  -6  -6  269.67    9.20
   0  -6  -6  291.77    9.30
   0  -6   6  267.97   10.20
   0   6  -6  274.67    9.20
   0   6  -6  282.77    9.30
   0   6  -6  283.47    9.20
  -1  -6  -6   78.29    3.20
  -1  -6  -6   77.99    3.30
  -1   6  -6   79.99    3.20
  -1   6  -6   77.19    3.30
  -1   6  -6   75.99    3.30
  -1   6  -6   82.29    3.50
  -2  -6  -6  100.19    3.90
  -2  -6  -6  111.09    4.00
  -2   6  -6   97.39    4.20
  -2   6  -6  101.29    4.00
  -2   6  -6  102.59    4.10
  -2   6  -6  106.49    4.00
  -3  -6  -6  131.09    5.30
  -3  -6  -6  125.39    4.70
  -3   6  -6  123.79    5.30
  -3   6  -6  127.09    5.00
  -4  -6  -6   24.10    1.70
  -4  -6  -6   23.30    1.60
  -4   6  -6   23.10    1.60
  -4   6  -6   23.60    1.70
  -4   6  -6   22.00    2.00
  -5  -6  -6  259.47    8.70
  -5  -6  -6  256.77    8.90
  -5   6  -6  261.07    8.60
  -5   6  -6  251.97    8.60
  -5   6  -6  245.18    8.60
  -6  -6  -6  256.87    8.60
  -6  -6  -6  269.07    9.60
  -6   6  -6  254.67    8.60
  -6   6  -6  242.38    8.60
  -7  -6  -6    6.10    1.00
  -7  -6  -6    6.50    0.80
  -7   6  -6    6.30    0.80
  -7   6  -6    7.70    1.00
  -8  -6  -6    9.70    0.80
  -8  -6  -6   12.10    1.20
  -8   6  -6   10.20    0.80
  -8   6  -6    9.00    0.80
   8   6   6   11.10    1.00
   9  -7  -6    1.30    0.40
  -9   7   6    1.40    0.80
   8  -7  -6   20.40    1.30
   8   7  -6   20.00    1.40
  -8   7   6   22.70    1.60
   7  -7  -6   38.00    2.00
   7  -7  -6   37.20    2.20
   7   7  -6   37.90    2.00
  -7   7   6   36.40    2.10
   6  -7  -6  911.41   28.30
   6  -7  -6  898.51   28.40
   6   7  -6  893.61   28.30
  -6   7   6  886.71   28.50
   6   7  -6  927.61   28.30
   5  -7  -6  103.29    4.00
   5  -7  -6  101.79    4.00
   5   7  -6  101.19    4.10
   5   7  -6   96.59    4.20
  -5   7   6  109.19    4.10
   5   7  -6  104.19    4.00
   4  -7  -6  251.77    8.50
   4   7  -6  248.78    8.40
   4   7  -6  253.67    8.50
   4   7  -6  247.08    8.50
   3  -7  -6   70.09    3.20
   3  -7  -6   75.29    3.10
   3  -7  -6   74.99    3.10
   3   7  -6   77.09    3.10
   3   7  -6   75.69    3.30
   3   7  -6   74.59    3.20
   2  -7  -6   76.49    3.20
   2  -7  -6   73.89    3.10
   2   7  -6   79.59    3.20
   2   7  -6   75.59    3.30
   2   7  -6   74.69    3.20
   1  -7  -6    3.50    0.90
   1  -7  -6    4.90    1.00
   1   7  -6    4.40    1.20
   1   7  -6    5.30    1.40
   0  -7  -6    6.60    1.00
   0  -7  -6   10.50    1.50
   0   7  -6    7.20    1.40
   0   7  -6    8.20    1.40
   0   7  -6    5.60    1.10
   0   7  -6    8.30    1.60
  -1  -7  -6    1.60    0.80
  -1  -7  -6    2.30    1.10
  -1  -7  -6    2.50    0.90
  -1   7  -6    1.30    0.90
  -1   7  -6    1.10    0.70
  -1   7  -6    2.40    0.80
  -1   7  -6    1.60    0.80
  -2  -7  -6  321.67   10.80
  -2  -7  -6  344.57   11.00
  -2   7  -6  326.47   11.00
  -2   7  -6  331.87   11.00
  -2   7  -6  327.07   10.80
  -2   7  -6  331.27   10.80
  -3  -7  -6  112.49    4.30
  -3  -7  -6  115.39    4.40
  -3   7  -6  116.69    4.30
  -3   7  -6  111.39    4.30
  -3   7  -6  116.49    4.50
  -4  -7  -6    1.50    0.60
  -4   7  -6    2.00    0.70
  -4   7  -6    4.60    1.40
  -4   7  -6    0.90    0.60
  -5  -7  -6   12.40    1.30
  -5  -7  -6    7.40    1.20
  -5   7  -6    9.30    1.10
  -5   7  -6   10.40    1.30
  -5   7  -6    5.70    1.40
  -6  -7  -6   98.99    3.70
  -6  -7  -6   96.89    3.90
  -6   7  -6  102.09    3.80
  -6   7  -6  102.59    3.80
  -7  -7  -6  190.78    6.40
  -7  -7  -6  193.38    6.60
  -7   7  -6  194.98    6.40
  -7   7  -6  190.08    6.40
   7   7   6  198.98    6.40
  -8   7  -6    2.80    0.60
   8   7   6    2.50    1.00
   9  -8  -6    1.50    0.60
   8  -8  -6   11.00    1.00
  -8   8   6   12.50    1.40
   8   8  -6   13.20    1.10
   7  -8  -6    1.60    0.80
   7  -8  -6    2.00    0.60
   7   8  -6    1.80    0.70
  -7   8   6    3.30    1.10
   6  -8  -6   50.19    2.40
   6  -8  -6   55.09    2.50
  -6   8   6   49.40    2.50
   6   8  -6   51.29    2.40
   5  -8  -6   32.30    1.90
   5  -8  -6   32.50    1.90
   5   8  -6   28.90    2.20
   5   8  -6   32.10    2.30
  -5   8   6   35.90    2.70
   5   8  -6   31.40    1.90
   4  -8  -6  209.18    7.40
   4   8  -6  223.28    7.40
   4   8  -6  219.58    7.60
   4   8  -6  217.58    7.50
   3  -8  -6   14.80    1.80
   3   8  -6   16.80    1.70
   3   8  -6   15.30    1.70
   3   8  -6   15.10    1.80
   2  -8  -6   22.80    1.60
   2  -8  -6   21.10    1.60
   2   8  -6   19.10    1.60
   2   8  -6   21.30    1.70
   2   8  -6   22.90    1.80
   1  -8  -6   75.19    3.20
   1  -8  -6   75.79    3.20
   1   8  -6   81.39    3.30
   1   8  -6   77.09    3.10
   1   8  -6   76.49    3.20
   0  -8  -6   -0.10    0.80
   0   8  -6    0.20    0.70
   0   8  -6    1.40    0.70
   0   8  -6    0.10    0.70
   0   8  -6    0.20    0.90
  -1  -8  -6  173.88    6.50
  -1  -8  -6  188.38    6.50
  -1   8  -6  187.78    6.60
  -1   8  -6  180.08    6.40
  -1   8  -6  188.18    6.50
  -1   8  -6  189.58    6.40
  -2  -8  -6   15.60    1.50
  -2  -8  -6   13.50    1.40
  -2   8  -6   17.10    1.60
  -2   8  -6   14.90    1.70
  -2   8  -6   15.60    1.50
  -2   8  -6   17.90    1.60
  -3  -8  -6  245.38    8.20
  -3  -8  -6  233.68    8.00
  -3   8  -6  234.68    8.10
  -3   8  -6  234.48    8.00
  -3   8  -6  234.28    8.00
  -4  -8  -6  435.16   14.80
  -4  -8  -6  464.55   14.70
  -4   8  -6  460.85   14.70
  -4   8  -6  464.45   14.80
  -4   8  -6  457.25   15.20
  -5  -8  -6   34.80    2.10
  -5  -8  -6   42.40    2.00
  -5   8  -6   38.50    2.00
  -5   8  -6   41.70    2.10
  -5   8  -6   41.90    2.00
   5   8   6   36.50    2.40
  -6  -8  -6    3.60    0.80
  -6  -8  -6    1.70    0.70
  -6   8  -6    1.70    0.60
  -6   8  -6    2.70    0.80
   6   8   6    2.00    0.80
  -7  -8  -6    0.60    0.70
   7   8   6   -0.60    0.70
  -7   8  -6    0.10    0.40
  -7   8  -6    1.00    0.50
  -8   8  -6    0.30    0.30
  -8   8  -6    0.10    0.30
   9  -9  -6   10.10    0.80
   8  -9  -6  133.59    4.70
  -8   9   6  139.99    5.00
   8   9  -6  140.19    4.70
   7  -9  -6   47.30    2.20
   7  -9  -6   47.20    2.20
   7   9  -6   51.19    2.20
  -7   9   6   45.40    2.40
   6  -9  -6  185.48    6.20
   6  -9  -6  180.18    6.20
   6   9  -6  179.98    6.20
  -6   9   6  169.98    6.30
   5  -9  -6    6.30    1.20
   5  -9  -6    5.40    1.20
   5   9  -6    7.70    1.20
  -5   9   6    7.30    1.30
   5   9  -6    6.80    1.70
   5   9  -6    7.30    1.80
   4  -9  -6  326.07   10.80
   4  -9  -6  311.47   10.80
   4   9  -6  326.57   10.90
   4   9  -6  337.97   10.80
   4   9  -6  339.77   11.00
   3  -9  -6   79.69    3.30
   3  -9  -6   76.69    3.40
   3   9  -6   83.49    3.50
   3   9  -6   82.09    3.30
   3   9  -6   83.19    3.40
   2  -9  -6  332.57   11.00
   2  -9  -6  336.07   10.90
   2   9  -6  336.57   11.00
   2   9  -6  333.37   10.80
   2   9  -6  311.97   10.90
   1  -9  -6   16.10    1.50
   1  -9  -6   17.80    2.40
   1   9  -6   14.70    2.10
   1   9  -6   16.90    1.70
   1   9  -6   20.30    2.20
   1   9  -6   16.70    1.40
   0  -9  -6  257.87    8.60
   0   9  -6  249.58    8.60
   0   9  -6  243.78    8.40
   0   9  -6  247.08    8.40
   0   9  -6  252.27    8.50
  -1  -9  -6    0.60    0.70
  -1   9  -6    0.60    0.60
  -1   9  -6    0.80    0.80
  -1   9  -6    0.80    0.70
  -1   9  -6    1.60    0.70
  -2  -9  -6    1.50    0.70
  -2   9  -6    2.70    0.80
  -2   9  -6    2.50    0.80
  -2   9  -6    1.70    0.70
  -2   9  -6    4.50    1.60
  -3  -9  -6   55.79    2.70
  -3  -9  -6   55.49    2.60
  -3   9  -6   55.19    2.70
  -3   9  -6   57.69    2.60
  -3   9  -6   56.39    2.60
  -4  -9  -6   -1.10    0.50
  -4  -9  -6   -0.40    0.70
  -4   9  -6   -0.50    0.60
  -4   9  -6    0.40    0.50
  -4   9  -6    1.20    0.70
  -5  -9  -6  113.99    4.70
  -5  -9  -6  117.79    4.70
  -5   9  -6  102.09    4.70
  -5   9  -6  125.29    5.00
  -6  -9  -6   12.70    1.90
  -6   9  -6   18.20    1.20
  -6   9  -6   16.60    1.10
  -7  -9  -6   35.00    1.90
  -7   9  -6   38.80    1.80
  -7   9  -6   35.80    1.50
   8 -10  -6   37.30    1.70
   7 -10  -6    1.30    0.50
   7 -10  -6    2.00    0.70
   7  10  -6    1.20    0.50
  -7  10   6    2.30    0.90
   6 -10  -6   16.30    1.50
  -6  10   6   11.70    1.60
   6  10  -6   13.60    1.80
   5 -10  -6    4.60    1.10
  -5  10   6    3.80    1.00
   5  10  -6    5.00    1.10
   5  10  -6    5.20    1.10
   4 -10  -6    4.70    1.10
   4 -10  -6    6.60    1.40
   4  10  -6    4.80    1.70
   4  10  -6    5.00    1.60
  -4  10   6    6.10    1.40
   3 -10  -6  261.87    8.90
   3 -10  -6  265.87    8.90
   3  10  -6  264.47    9.10
   3  10  -6  264.57    9.00
   3  10  -6  274.57    8.90
   2 -10  -6   97.69    3.90
   2 -10  -6  103.69    4.10
   2  10  -6  101.99    4.00
   2  10  -6   99.19    4.50
   2  10  -6  105.39    4.00
   1 -10  -6    0.40    0.70
   1 -10  -6    0.10    0.60
   1  10  -6    0.00    0.70
  -1  10   6   -1.70    0.90
   1  10  -6   -0.70    0.70
   1  10  -6    0.50    0.70
   1  10  -6   -0.20    1.00
   0 -10  -6    6.50    1.40
   0 -10  -6    9.20    1.30
   0  10  -6   10.90    1.50
   0  10  -6    7.40    1.40
   0  10   6    4.20    1.00
   0  10  -6    7.10    1.30
   0  10  -6    6.60    1.30
  -1 -10  -6  123.29    4.70
  -1 -10  -6  128.29    4.80
  -1  10  -6  124.69    4.70
  -1  10  -6  121.19    4.80
  -1  10  -6  128.19    4.60
  -1  10  -6  125.39    4.80
  -2 -10  -6  138.29    5.30
  -2  10  -6  145.59    5.30
  -2  10  -6  145.69    5.20
  -2  10  -6  142.49    5.20
  -3 -10  -6    1.20    0.70
  -3  10  -6    0.80    0.60
  -3  10  -6    0.10    0.70
  -3  10  -6   -1.30    0.70
  -4 -10  -6   36.50    2.10
  -4  10  -6   39.70    2.20
  -4  10  -6   40.00    2.00
  -4  10  -6   41.00    2.00
  -5 -10  -6   31.10    1.80
  -5  10  -6   30.20    1.60
  -5  10  -6   31.10    1.70
  -6 -10  -6    5.80    1.20
  -6  10  -6    5.50    0.90
  -6  10  -6    5.20    0.70
  -7  10  -6    3.20    0.60
  -7  10  -6    4.00    0.70
   8 -11  -6    4.70    0.70
   8  11  -6    3.90    0.80
   7 -11  -6    4.60    0.80
   7 -11  -6    3.90    1.10
   7  11  -6    3.70    0.80
   6 -11  -6    0.30    0.50
   6 -11  -6   -0.20    0.50
   6  11  -6   -0.10    0.50
  -6  11   6   -0.60    1.10
   5 -11  -6   15.90    1.30
   5  11  -6   13.50    1.20
  -5  11   6   12.00    1.70
   5  11  -6   10.50    2.00
   4 -11  -6  236.28    7.60
   4 -11  -6  220.98    7.50
  -4  11   6  203.58    7.60
   4  11  -6  230.58    7.70
   4  11  -6  230.88    7.60
   4  11  -6  216.28    7.70
   3 -11  -6  197.38    6.90
   3  11  -6  204.08    7.30
   3  11  -6  204.28    7.10
   3  11  -6  198.98    7.00
   2 -11  -6    0.90    0.60
   2  11  -6    0.50    0.60
   2  11  -6    0.00    0.70
   2  11  -6    1.50    0.70
   1 -11  -6    2.10    0.70
   1  11  -6    2.20    0.70
   1  11  -6    4.50    1.40
   1  11  -6    4.90    1.50
  -1  11   6    2.60    0.90
   1  11  -6    2.40    0.70
   0 -11  -6  208.78    7.60
   0 -11  -6  221.28    7.40
   0  11  -6  218.78    7.60
   0  11  -6  218.48    7.50
   0  11  -6  216.88    7.60
   0  11  -6  224.98    7.40
   0  11   6  209.98    7.40
  -1 -11  -6    6.10    1.60
  -1 -11  -6    3.60    1.20
  -1  11  -6    4.30    1.20
  -1  11  -6    2.60    1.40
  -1  11  -6    5.90    1.30
  -1  11  -6    3.00    0.80
  -2 -11  -6   49.60    2.50
  -2  11  -6   47.60    2.30
  -2  11  -6   51.99    2.50
  -2  11  -6   45.20    2.80
  -3 -11  -6    4.40    1.20
  -3  11  -6    3.90    1.10
  -3  11  -6    6.90    1.30
  -3  11  -6    6.50    1.20
  -4 -11  -6    4.40    1.20
  -4  11  -6    6.20    1.10
  -4  11  -6    6.60    1.10
  -4  11  -6    4.50    0.90
  -5 -11  -6   52.19    2.50
  -5  11  -6   53.59    2.20
  -5  11  -6   52.09    2.20
  -6  11  -6    5.30    0.70
   7 -12  -6    5.00    1.20
   7  12  -6    4.40    0.70
   6 -12  -6    3.10    0.90
   6 -12  -6    2.00    0.50
   6  12  -6    1.10    0.50
   5 -12  -6   58.39    2.50
   5 -12  -6   59.19    2.50
   5  12  -6   58.39    2.50
   4 -12  -6   46.90    2.20
   4 -12  -6   44.90    2.40
   4  12  -6   49.60    2.20
  -4  12   6   46.10    2.70
   4  12  -6   52.79    3.40
   3 -12  -6    0.50    1.00
   3  12  -6    2.40    0.90
   3  12  -6    2.00    0.80
   3  12  -6    1.10    0.60
   2 -12  -6   18.80    1.50
   2  12  -6   22.90    1.80
   2  12  -6   23.20    1.70
   2  12  -6   21.10    1.50
   1 -12  -6  229.38    8.10
   1 -12  -6  238.28    8.00
   1  12  -6  240.88    8.20
   1  12  -6  237.58    8.00
   1  12  -6  234.98    8.10
   1  12  -6  240.28    8.00
  -1  12   6  232.28    8.00
   0 -12  -6   22.00    1.80
   0 -12  -6   25.10    1.70
   0  12  -6   25.00    1.80
   0  12  -6   22.20    1.90
   0  12   6   24.40    1.70
   0  12  -6   21.30    1.60
   0  12  -6   21.30    1.70
  -1 -12  -6  137.39    5.30
  -1 -12  -6  140.09    5.10
  -1  12  -6  149.09    5.30
  -1  12  -6  139.79    5.10
   1  12   6  145.49    5.20
  -1  12  -6  143.59    5.30
  -2 -12  -6   16.30    1.60
  -2  12  -6   16.20    1.40
  -2  12  -6   17.60    1.40
  -2  12  -6   17.90    1.60
  -3 -12  -6   34.60    2.00
  -3  12  -6   35.20    1.80
  -3  12  -6   35.00    2.00
  -3  12  -6   36.20    1.80
  -4 -12  -6    3.70    1.00
  -4  12  -6    3.90    0.80
  -4  12  -6    3.40    0.90
  -5 -12  -6   -0.10    1.00
  -5  12  -6    0.30    0.40
  -5  12  -6   -0.40    0.40
   6 -12   6   16.40    1.00
  -6  12  -6   14.30    1.00
   6  12   6   15.90    0.90
  -6  12  -6   14.10    0.90
   7 -13  -6    8.70    1.00
   7  13  -6   10.30    0.80
   6 -13  -6   -0.40    0.60
   6 -13  -6    0.40    0.50
   6  13  -6    0.50    0.40
   5 -13  -6    3.70    0.80
   5 -13  -6    1.90    0.70
   5  13  -6    3.50    0.80
   4 -13  -6   47.00    2.10
   4  13  -6   48.20    2.10
   3  13  -6   -0.10    0.80
   3  13  -6    1.00    0.90
   2 -13  -6  337.97   11.10
   2  13  -6  342.97   11.10
   1 -13  -6  146.89    5.20
   1  13  -6  148.39    5.30
   1  13  -6  146.69    5.30
   0 -13  -6    3.20    1.20
   0  13   6    3.00    0.90
   0  13  -6    5.00    1.10
   0  13  -6    1.40    0.70
  -1 -13  -6    0.90    1.20
  -1 -13  -6    4.00    1.40
   1  13   6   -0.60    0.50
  -1  13  -6    0.50    0.60
  -1  13  -6    0.90    0.60
  -1  13  -6    0.60    0.70
  -2 -13  -6   96.79    4.00
  -2  13  -6   99.59    3.80
  -2  13  -6   98.89    3.70
   2  13   6   99.59    3.70
  -2  13  -6  100.39    3.70
   3 -13   6   -0.10    0.60
  -3  13  -6    1.00    0.50
  -3  13  -6    0.00    0.40
   3  13   6    0.80    0.50
  -3  13  -6    1.00    0.50
   4  13   6   28.10    1.40
  -4  13  -6   28.70    1.40
  -4  13  -6   26.00    1.40
   5  13   6    1.30    0.40
  -5  13  -6    2.80    0.70
  -5  13  -6    1.50    0.50
   6 -14  -6   22.90    1.20
   6  14  -6   24.70    1.20
   5 -14  -6    0.10    0.50
   5  14  -6    0.00    0.40
   4 -14  -6    6.00    0.80
   4  14  -6    6.30    0.80
   3 -14  -6   89.89    3.40
   3  14  -6   88.19    3.30
   2 -14  -6    0.10    0.50
   2  14  -6   -0.30    0.50
   2  14  -6   -0.50    0.80
   1 -14  -6   87.39    3.30
  -1  14   6   84.29    3.40
   1  14  -6   87.59    3.30
   1  14  -6   85.39    3.30
   1  14  -6   85.69    3.40
   0  14   6    3.50    1.10
   0  14  -6    1.70    0.60
   0  14  -6    3.10    1.00
  -1  14  -6  113.39    4.20
  -1  14  -6  119.09    4.30
  -1  14  -6  116.99    4.20
   1  14   6  118.19    4.20
   2 -14   6   -0.10    0.50
  -2  14  -6    0.20    0.50
   2  14   6   -0.40    0.50
  -2  14  -6    0.00    0.50
  -2  14  -6    0.40    0.50
   3 -14   6   19.60    1.30
   3  14   6   18.90    1.20
  -3  14  -6   23.10    1.30
  -3  14  -6   20.40    1.20
  -4  14  -6    8.60    0.80
  -4  14  -6    8.00    0.90
   4  14   6    8.90    0.80
   5 -15  -6    0.50    0.40
   5  15  -6    0.00    0.40
   4 -15  -6   23.90    1.30
  -4 -15   6   25.70    1.40
   4  15  -6   24.20    1.30
   3 -15  -6   10.60    0.90
   3  15  -6   12.60    1.20
   2 -15  -6    0.20    0.40
   2  15  -6    0.30    0.40
   1 -15  -6    2.50    0.80
   1  15  -6    1.40    0.70
   1  15  -6    4.50    0.80
  -1  15   6    3.20    0.90
   1  15  -6    2.50    0.80
   0 -15  -6  262.97    8.50
   0  15   6  264.57    8.50
   0  15  -6  267.07    8.50
   0  15  -6  249.68    8.40
   0  15  -6  262.67    8.60
   1 -15   6   51.89    2.20
  -1  15  -6   52.59    2.10
  -1  15  -6   50.99    2.20
   1  15   6   53.19    2.10
  -1  15  -6   51.29    2.20
   2 -15   6   -0.60    0.40
  -2  15  -6    0.50    0.40
  -2  15  -6   -1.00    0.50
   2  15   6    0.10    0.40
   3 -15   6    6.60    1.10
  -3  15  -6    9.20    0.80
  -3  15  -6    8.70    0.90
   3  15   6    9.30    0.80
   4  15   6   50.79    1.90
  -4  15  -6   48.90    1.80
   4 -16  -6   11.00    0.80
   4  16  -6   10.30    0.80
  -3 -16   6   22.70    1.20
   2 -16  -6    0.30    0.40
  -2 -16   6    0.90    0.40
   2  16  -6    0.30    0.40
  -1 -16   6   47.00    2.00
   1 -16  -6   48.90    2.40
   1  16  -6   52.99    2.20
   0 -16   6    1.90    0.70
   0 -16  -6    1.30    0.70
   0  16  -6    1.50    0.60
   0  16   6    0.30    0.70
   0  16  -6    1.70    0.50
   1 -16   6   13.40    0.90
  -1  16  -6    8.40    1.30
   1  16   6   12.70    1.00
  -1  16  -6   11.70    1.00
   2 -16   6   16.00    1.00
  -2  16  -6   15.20    0.90
   2  16   6   16.20    1.00
  -2  16  -6   13.60    1.10
  -2 -17   6   19.50    1.10
   2 -17  -6   19.20    1.10
   2  17  -6   20.90    1.10
  -1 -17   6   12.20    0.90
   1  17  -6   12.40    0.90
   0 -17   6   18.80    1.00
   0  17  -6   18.30    1.10
  -9   0   7    0.50    0.60
   9   0  -7    0.40    0.50
  -8   0   7   -0.70    0.70
   8   0  -7   -0.70    0.60
   7   0  -7   -0.10    0.60
  -7   0   7   -0.30    0.70
   6   0  -7    1.00    0.90
  -6   0   7   -0.40    0.70
   6   0  -7   -0.60    0.60
   5   0  -7    1.70    0.80
  -5   0   7    1.20    0.70
   5   0  -7   -0.10    0.60
   4   0  -7   -0.50    0.60
   4   0  -7   -1.10    0.70
   3   0  -7    0.60    0.80
   3   0  -7   -0.40    0.70
   2   0  -7    0.50    0.80
   2   0  -7    0.60    0.70
   2   0  -7    0.50    0.60
  -1   0   7    3.60    1.30
   0   0   7    2.20    1.30
   1   0   7    1.20    1.50
  -2   0  -7    0.10    0.60
  -2   0  -7    0.80    0.90
  -2   0  -7    0.90    1.20
  -3   0  -7    0.50    0.60
  -3   0  -7    2.10    1.00
  -3   0  -7    0.20    0.70
  -4   0  -7    1.00    0.80
  -4   0  -7    0.70    0.60
  -4   0  -7   -1.00    0.70
  -5   0  -7   -0.70    0.60
  -5   0  -7    1.10    0.80
  -5   0  -7    0.30    0.80
  -6   0  -7   -0.30    0.60
  -6   0  -7   -0.30    0.80
  -6   0  -7    0.60    0.50
  -7   0  -7   -0.20    0.40
  -7   0  -7   -0.90    1.10
  -7   0  -7    0.00    0.40
  -8   0  -7    0.70    0.40
  10  -1  -7   -0.40    0.70
 -10   1   7   -1.20    0.80
   9  -1  -7    3.30    1.00
  -9  -1   7    5.80    1.80
  -9   1   7    4.20    1.00
   9   1  -7    4.60    1.10
   8  -1  -7   51.09    2.30
  -8  -1   7   45.50    2.40
   8   1  -7   46.70    2.30
  -8   1   7   46.10    2.50
  -7  -1   7    9.20    1.30
   7  -1  -7    7.30    1.90
   7  -1  -7    6.60    1.20
  -7   1   7    8.10    1.20
   7   1  -7    4.50    1.20
   6  -1  -7   23.20    1.70
  -6  -1   7   24.70    1.70
   6  -1  -7   21.80    1.90
   6   1  -7   24.90    1.70
   6   1  -7   20.40    2.00
  -6   1   7   22.40    1.70
   5  -1  -7   35.20    2.00
  -5  -1   7   36.10    2.00
   5  -1  -7   35.40    2.10
   5   1  -7   34.90    2.00
   5   1  -7   34.80    2.10
  -5   1   7   36.20    2.00
   4  -1  -7   50.99    2.40
   4  -1  -7   45.00    2.30
  -4  -1   7   48.40    2.30
   4   1  -7   49.60    2.40
   4   1  -7   48.90    2.40
   3  -1  -7    3.90    1.20
   3  -1  -7    4.60    1.30
   3   1  -7    4.00    1.30
   3   1  -7    5.70    1.30
   2  -1  -7   23.50    1.60
   2  -1  -7   21.60    1.60
   2   1  -7   24.10    1.70
   2   1  -7   23.90    1.60
   2   1  -7   20.20    1.70
   1  -1  -7   87.99    3.30
  -1  -1   7   84.09    4.20
   1   1  -7   84.79    3.30
   0  -1   7  184.08    7.20
   0  -1  -7  197.98    6.60
   0   1  -7  188.98    6.40
   0   1   7  187.08    7.20
  -1  -1  -7    0.20    0.60
   1  -1   7   -0.20    1.60
  -1   1  -7   -1.10    0.70
   1   1   7    2.20    1.50
  -2  -1  -7   45.20    2.40
  -2  -1  -7   45.10    2.10
  -2   1  -7   41.30    2.30
  -2   1  -7   38.00    2.50
  -2   1  -7   43.30    2.10
  -3  -1  -7    3.20    0.90
  -3  -1  -7    2.50    1.10
  -3  -1  -7    4.20    1.40
  -3   1  -7    4.20    1.20
  -3   1  -7    5.90    1.30
  -3   1  -7    2.60    0.80
  -4  -1  -7    8.40    1.60
  -4  -1  -7    6.50    1.20
  -4  -1  -7   10.00    1.30
  -4   1  -7    6.80    1.40
  -4   1  -7   10.10    1.30
  -4   1  -7    5.50    1.30
  -5  -1  -7   11.60    1.50
  -5  -1  -7   14.30    1.40
  -5  -1  -7   11.50    1.30
  -5   1  -7   11.10    1.40
  -5   1  -7   15.10    1.60
  -5   1  -7   11.90    1.30
  -6  -1  -7   21.40    1.60
  -6  -1  -7   20.80    1.40
  -6  -1  -7   19.10    1.60
  -6   1  -7   20.60    1.50
  -6   1  -7   17.50    1.80
  -6   1  -7   23.00    1.50
  -7  -1  -7   53.89    2.60
  -7  -1  -7   54.59    2.30
  -7  -1  -7   54.29    2.30
  -7   1  -7   55.79    2.30
  -7   1  -7   54.09    2.30
  -8  -1  -7    0.30    0.40
  -8   1  -7   -0.60    0.30
  -8   1  -7   -0.30    0.40
  10  -2  -7   14.10    1.20
 -10   2   7   13.00    1.70
  -9  -2   7   25.00    1.70
   9  -2  -7   26.80    1.40
   9   2  -7   22.20    1.60
  -9   2   7   22.00    1.70
   8  -2  -7    0.00    0.50
  -8  -2   7   -0.20    0.70
   8   2  -7   -0.30    0.70
  -8   2   7   -0.10    0.60
   7  -2  -7    3.10    0.70
   7  -2  -7    3.60    1.00
  -7  -2   7    3.20    0.90
   7   2  -7    3.10    0.80
  -7   2   7    3.00    1.10
   6  -2  -7    3.00    0.70
  -6  -2   7    3.60    1.20
   6  -2  -7    2.90    0.90
  -6   2   7    3.90    1.10
   6   2  -7    1.70    0.70
   6   2  -7    1.90    1.00
   5  -2  -7    7.60    1.30
   5  -2  -7    6.10    1.40
  -5  -2   7    7.30    1.30
   5   2  -7    7.60    1.30
   5   2  -7    6.10    1.50
  -5   2   7    8.70    1.20
   4  -2  -7  151.18    5.20
   4  -2  -7  141.59    5.10
  -4  -2   7  144.39    5.20
   4   2  -7  144.69    5.20
   4   2  -7  137.09    5.20
   3  -2  -7  195.68    6.70
   3  -2  -7  196.18    6.60
   3   2  -7  192.08    6.70
   3   2  -7  194.28    6.70
   2  -2  -7  187.68    6.50
   2  -2  -7  198.98    6.50
   2   2  -7  184.08    6.50
   2   2  -7  186.28    6.50
   1  -2  -7   31.20    1.60
  -1  -2   7   27.00    3.90
   1  -2  -7   30.50    1.90
   1   2  -7   29.00    2.00
   1   2  -7   25.90    1.90
   1   2  -7   29.70    1.90
   0  -2   7    1.40    1.30
   0  -2  -7    2.30    0.90
   0   2  -7    0.70    1.00
   0   2  -7   -0.10    1.00
   1  -2   7    7.80    1.90
  -1  -2  -7    7.50    1.00
  -1   2  -7   11.40    2.80
  -2  -2  -7  197.98    6.60
  -2  -2  -7  197.38    6.60
  -2   2  -7  186.38    6.80
  -2   2  -7  187.18    6.70
  -2   2  -7  189.18    6.60
  -3  -2  -7    3.00    1.20
  -3  -2  -7    5.10    1.00
  -3  -2  -7    3.80    1.30
  -3   2  -7    7.50    1.50
  -3   2  -7    5.00    1.60
  -3   2  -7    7.10    1.20
  -4  -2  -7   14.30    1.80
  -4  -2  -7   13.10    1.40
  -4  -2  -7   13.90    1.40
  -4   2  -7   15.30    1.40
  -4   2  -7   13.30    1.40
  -4   2  -7   12.30    2.00
  -5  -2  -7  220.18    7.60
  -5  -2  -7  220.38    7.60
  -5  -2  -7  217.08    7.70
  -5   2  -7  236.78    7.80
  -5   2  -7  223.98    7.60
  -6  -2  -7    1.00    0.70
  -6  -2  -7    0.40    0.50
  -6  -2  -7   -0.20    0.60
  -6   2  -7   -0.40    0.70
  -6   2  -7    0.70    0.60
  -7  -2  -7   15.40    1.10
  -7  -2  -7   15.60    1.40
  -7  -2  -7   14.60    1.10
  -7   2  -7   15.20    1.10
  -7   2  -7   15.10    1.10
  -8  -2  -7    3.40    0.60
  -8   2  -7    2.00    0.60
  -8   2  -7    2.30    0.60
  10  -3  -7   73.39    2.70
  -9  -3   7    2.70    1.00
   9  -3  -7   -0.40    0.40
  -9   3   7    0.40    0.60
   8  -3  -7   -0.30    0.50
  -8  -3   7    1.20    0.80
  -8   3   7    0.50    0.70
   8   3  -7    1.90    0.70
   7  -3  -7   15.80    1.40
  -7  -3   7   15.90    1.60
   7  -3  -7   16.40    1.90
  -7   3   7   18.50    1.90
   7   3  -7   18.50    1.60
   6  -3  -7    0.40    0.80
   6  -3  -7    0.20    0.60
   6   3  -7    1.00    1.00
   6   3  -7    0.50    0.60
  -6   3   7   -0.10    0.70
   5  -3  -7   21.00    1.70
  -5  -3   7   20.90    1.70
   5  -3  -7   22.20    1.70
   5   3  -7   22.40    1.90
   5   3  -7   15.00    2.30
  -5   3   7   24.80    1.70
  -4  -3   7   22.50    1.80
   4  -3  -7   22.90    1.60
   4  -3  -7   21.20    1.70
   4   3  -7   25.50    1.80
   4   3  -7   23.70    1.70
   3  -3  -7  143.69    5.30
   3  -3  -7  151.28    5.30
  -3  -3   7  138.79    5.20
   3  -3  -7  158.08    5.30
   3   3  -7  152.08    5.30
   3   3  -7  147.29    5.30
   2  -3  -7    3.50    0.80
   2  -3  -7    7.30    1.70
   2  -3  -7    5.90    0.90
   2   3  -7    7.60    1.40
   2   3  -7    5.10    0.90
   1  -3  -7   51.79    2.40
   1  -3  -7   50.19    2.20
   1   3  -7   48.20    2.50
   1   3  -7   49.50    2.50
   0  -3  -7   11.20    1.10
   0  -3   7   11.60    2.90
   0  -3  -7   12.40    1.70
   0   3  -7    9.80    1.60
   0   3  -7   11.70    1.70
  -1  -3  -7   80.99    3.10
  -1   3  -7   78.89    3.40
  -1   3  -7   73.79    3.40
  -1   3  -7   78.39    3.30
  -2  -3  -7  156.18    5.50
  -2  -3  -7  151.38    5.50
  -2   3  -7  157.78    5.50
  -2   3  -7  155.28    5.60
  -2   3  -7  153.58    5.50
  -3  -3  -7    2.00    0.70
  -3  -3  -7    4.00    1.00
  -3   3  -7    2.30    0.80
  -3   3  -7    1.80    0.70
  -3   3  -7    1.50    1.10
  -4  -3  -7   -0.20    0.70
  -4  -3  -7   -0.20    0.60
  -4  -3  -7    0.60    1.00
  -4   3  -7    0.80    0.50
  -5  -3  -7    1.20    0.70
  -5  -3  -7    0.80    0.60
  -5  -3  -7    1.10    0.80
  -5   3  -7    1.20    0.60
  -5   3  -7    0.90    0.80
  -6  -3  -7    1.70    0.50
  -6  -3  -7    1.60    0.90
  -6  -3  -7    4.20    1.10
  -6   3  -7    2.90    0.90
  -7  -3  -7  130.39    4.70
  -7  -3  -7  124.59    4.50
  -7   3  -7  126.69    4.60
  -7   3  -7  129.39    4.50
  -8  -3  -7  146.99    4.80
  -8   3  -7  140.99    4.90
  -8   3  -7  150.48    4.90
  10  -4  -7    3.30    0.80
   9  -4  -7   -0.40    0.40
  -9   4   7    0.40    0.60
   8  -4  -7    0.90    0.50
  -8  -4   7    0.60    0.90
   8   4  -7    1.10    0.70
  -8   4   7    2.00    1.00
  -7  -4   7    1.20    0.90
   7  -4  -7    1.30    0.60
   7  -4  -7   -0.20    0.90
   7   4  -7    0.50    0.70
  -7   4   7    0.50    0.70
   6  -4  -7   40.10    2.30
  -6  -4   7   45.00    2.50
   6  -4  -7   44.50    2.20
   6   4  -7   41.60    2.30
   6   4  -7   42.10    2.60
  -6   4   7   46.70    2.40
  -5  -4   7   32.40    2.20
   5  -4  -7   33.60    2.00
   5  -4  -7   38.00    2.00
   5   4  -7   34.90    2.00
  -5   4   7   32.30    2.00
   4  -4  -7  302.77    9.80
   4  -4  -7  292.87    9.80
   4   4  -7  298.17    9.90
   4   4  -7  295.07    9.80
   3  -4  -7   15.50    1.30
   3  -4  -7   13.00    1.40
   3  -4  -7   12.60    1.70
   3   4  -7   15.80    1.50
   3   4  -7   15.30    1.60
   2  -4  -7  112.29    4.50
   2  -4  -7  120.49    4.30
   2  -4  -7  116.99    4.30
   2   4  -7  118.79    4.40
   2   4  -7  115.39    4.40
   1  -4  -7  265.97    8.80
   1   4  -7  265.57    8.80
   1   4  -7  269.17    8.80
   1   4  -7  256.07    8.90
   0  -4  -7  182.88    6.50
   0  -4  -7  196.78    6.50
   0   4  -7  186.78    6.60
   0   4  -7  192.38    6.50
   0   4  -7  182.38    6.50
  -1  -4  -7   16.30    1.30
  -1   4  -7   14.40    1.90
  -1   4  -7   11.70    1.80
  -1   4  -7   15.50    1.60
  -1   4  -7   17.10    2.10
  -2  -4  -7    0.80    0.70
  -2   4  -7    5.90    1.50
  -2   4  -7    2.10    0.80
  -2   4  -7    0.80    0.80
  -3  -4  -7  107.69    4.10
  -3  -4  -7  109.99    4.20
  -3   4  -7  112.09    4.20
  -3   4  -7  111.69    4.20
  -3   4  -7  107.59    4.40
  -4  -4  -7   13.80    1.80
  -4  -4  -7   15.70    1.30
  -4  -4  -7   16.30    1.40
  -4   4  -7   19.10    1.50
  -4   4  -7   18.70    2.30
  -4   4  -7   16.00    1.40
  -5  -4  -7   22.10    1.50
  -5  -4  -7   19.30    1.60
  -5  -4  -7   22.80    1.70
  -5   4  -7   22.30    1.60
  -5   4  -7   22.70    1.50
  -6  -4  -7  129.49    4.80
  -6   4  -7  129.49    5.30
  -7  -4  -7   90.99    3.50
  -7  -4  -7   90.39    3.30
  -7   4  -7   92.39    3.30
  -7   4  -7   86.69    3.30
  -8  -4  -7   26.50    1.20
  -8   4  -7   27.00    1.20
  -8   4  -7   27.40    1.20
  10  -5  -7    1.30    0.50
   9  -5  -7    2.80    0.70
  -9   5   7    3.00    1.00
   8  -5  -7   11.50    1.80
   8   5  -7   10.30    2.20
  -8   5   7   12.10    1.30
   7  -5  -7  148.39    5.40
   7  -5  -7  149.49    5.40
   7   5  -7  149.79    5.40
  -7   5   7  151.38    5.80
   6  -5  -7   60.79    2.80
   6  -5  -7   61.29    3.40
  -6   5   7   58.29    2.90
   6   5  -7   65.99    3.20
   6   5  -7   63.69    2.90
   5  -5  -7   -0.30    0.60
   5  -5  -7    0.10    0.70
   5   5  -7    0.20    1.00
   5   5  -7    0.90    0.70
  -5   5   7    1.00    0.70
   5   5  -7    0.40    0.90
   4  -5  -7  282.57    9.20
   4  -5  -7  282.47    9.20
   4   5  -7  258.07    9.20
   4   5  -7  282.67    9.30
   4   5  -7  278.87    9.30
   3  -5  -7  148.29    5.60
   3  -5  -7  161.48    5.60
   3  -5  -7  163.38    6.50
   3   5  -7  163.48    5.70
   3   5  -7  151.88    5.70
   3   5  -7  160.18    5.70
   2  -5  -7   68.29    3.40
   2  -5  -7   75.79    3.20
   2  -5  -7   74.49    3.10
   2   5  -7   83.09    3.20
   2   5  -7   79.59    3.30
   2   5  -7   79.79    3.30
   1  -5  -7   24.90    1.80
   1  -5  -7   25.10    1.50
   1   5  -7   23.70    1.80
   1   5  -7   20.10    2.00
   1   5  -7   25.10    1.70
   0  -5  -7   92.49    3.80
   0  -5  -7  102.09    3.80
   0   5  -7   97.59    3.80
   0   5  -7   95.59    3.80
   0   5  -7   96.69    3.80
  -1  -5  -7  119.49    4.60
  -1  -5  -7  123.99    4.50
  -1   5  -7  126.29    4.60
  -1   5  -7  116.39    4.50
  -1   5  -7  121.59    4.70
  -1   5  -7  117.49    4.50
  -2  -5  -7   13.90    1.30
  -2  -5  -7   15.00    1.50
  -2   5  -7   12.30    1.50
  -2   5  -7   10.70    2.20
  -2   5  -7   14.00    1.60
  -2   5  -7    9.60    1.40
  -3  -5  -7   32.10    1.90
  -3  -5  -7   28.40    1.90
  -3   5  -7   31.20    2.10
  -3   5  -7   35.20    1.90
  -3   5  -7   31.10    1.80
  -4  -5  -7   16.20    1.40
  -4  -5  -7   14.90    1.40
  -4   5  -7   17.10    2.00
  -4   5  -7   18.10    1.50
  -4   5  -7   17.50    1.40
  -5  -5  -7  150.28    5.30
  -5  -5  -7  137.19    5.30
  -5   5  -7  146.79    5.20
  -5   5  -7  146.59    5.20
  -6  -5  -7   58.39    2.50
  -6  -5  -7   56.79    2.60
  -6   5  -7   60.69    2.50
  -6   5  -7   56.09    2.50
  -7  -5  -7   67.69    2.60
  -7  -5  -7   70.79    2.80
  -7   5  -7   67.89    2.60
  -7   5  -7   65.69    2.60
  -8  -5  -7   28.50    1.20
  -8   5  -7   26.00    1.20
  -8   5  -7   27.70    1.20
   9  -6  -7    5.10    0.80
  -9   6   7    6.20    1.10
   8  -6  -7    1.00    0.60
  -8   6   7    0.60    0.60
   7  -6  -7   11.70    1.30
   7  -6  -7   15.60    1.60
   7   6  -7   14.90    1.70
  -7   6   7   11.50    1.40
   7   6  -7   12.60    1.80
   6  -6  -7  462.65   14.70
   6  -6  -7  468.15   15.70
   6   6  -7  454.35   14.60
   6   6  -7  459.45   14.70
   6   6  -7  449.95   14.80
  -6   6   7  447.56   14.90
   5  -6  -7   20.80    1.60
   5  -6  -7   20.10    2.00
  -5   6   7   20.30    1.70
   5   6  -7   21.40    1.90
   5   6  -7   22.40    1.90
   5   6  -7   22.80    1.80
   4  -6  -7   36.70    2.00
   4  -6  -7   36.00    2.10
   4   6  -7   38.90    2.10
   4   6  -7   35.90    2.20
   4   6  -7   29.80    3.10
   3  -6  -7   -0.50    0.70
   3  -6  -7   -1.10    0.80
   3  -6  -7    1.30    1.10
   3   6  -7    0.70    0.70
   3   6  -7   -1.50    0.90
   3   6  -7   -0.40    0.70
   2  -6  -7    2.30    1.20
   2  -6  -7    0.50    0.50
   2  -6  -7   -0.90    0.70
   2   6  -7   -0.70    0.80
   2   6  -7    0.90    0.80
   2   6  -7    0.60    0.70
   1  -6  -7   12.00    1.50
   1  -6  -7   14.30    1.30
   1   6  -7   16.20    1.50
   1   6  -7   15.90    1.60
   1   6  -7   10.30    1.70
   0  -6  -7   75.59    3.20
   0  -6  -7   76.69    3.30
   0   6  -7   76.49    3.20
   0   6  -7   76.09    3.30
   0   6  -7   76.79    3.20
  -1  -6  -7  176.28    6.10
  -1  -6  -7  160.08    5.90
  -1   6  -7  172.38    6.00
  -1   6  -7  172.68    6.10
  -1   6  -7  166.38    6.00
  -1   6  -7  169.28    6.00
  -2  -6  -7  184.28    6.60
  -2  -6  -7  168.68    5.90
  -2   6  -7  158.18    5.90
  -2   6  -7  153.38    6.00
  -2   6  -7  157.48    5.80
  -3  -6  -7   13.20    1.40
  -3  -6  -7   13.40    1.40
  -3   6  -7   13.60    1.40
  -3   6  -7   11.10    1.40
  -3   6  -7    9.40    1.60
  -4  -6  -7  102.99    4.30
  -4  -6  -7  112.09    4.20
  -4   6  -7  115.19    4.40
  -4   6  -7  112.89    4.30
  -4   6  -7  115.39    4.40
  -5  -6  -7   11.80    1.30
  -5  -6  -7   13.50    1.30
  -5   6  -7   14.30    1.30
  -5   6  -7   15.20    1.30
  -5   6  -7   11.40    1.70
  -6  -6  -7   73.89    3.10
  -6  -6  -7   75.19    2.90
  -6   6  -7   73.09    2.90
  -6   6  -7   73.39    2.90
  -7  -6  -7   30.50    1.50
  -7  -6  -7   33.30    1.80
   7   6   7   33.60    1.60
  -7   6  -7   32.00    1.50
  -7   6  -7   33.10    1.50
  -8   6  -7   61.89    2.20
   9  -7  -7    0.30    0.40
   8  -7  -7    2.60    0.80
  -8   7   7    1.90    0.70
   7  -7  -7    9.00    1.10
   7  -7  -7    7.20    1.40
   7   7  -7    7.40    1.30
   7   7  -7   11.30    2.90
  -7   7   7    6.90    1.20
   6  -7  -7   43.20    2.10
   6  -7  -7   39.40    2.10
  -6   7   7   36.10    2.30
   6   7  -7   41.70    2.30
   6   7  -7   41.70    2.20
   6   7  -7   40.60    2.50
   5  -7  -7  266.67    9.20
   5  -7  -7  267.37    9.20
   5   7  -7  283.07    9.20
   5   7  -7  286.37    9.30
   5   7  -7  288.07    9.40
  -5   7   7  269.57    9.40
   4  -7  -7   47.90    2.50
   4  -7  -7   47.10    2.40
   4   7  -7   49.10    2.40
   4   7  -7   51.99    2.60
   4   7  -7   53.19    2.50
   3  -7  -7    3.70    1.10
   3  -7  -7    5.60    1.50
   3   7  -7    2.50    0.70
   3   7  -7    4.10    1.40
   2  -7  -7    7.40    1.30
   2  -7  -7    3.90    1.10
   2   7  -7    5.50    1.40
   2   7  -7    5.10    1.30
   2   7  -7    5.80    1.30
   1  -7  -7   14.60    1.40
   1  -7  -7   18.70    1.50
   1   7  -7   15.10    1.60
   1   7  -7   18.00    1.70
   1   7  -7   12.20    1.40
   0  -7  -7   88.49    3.70
   0   7  -7   92.49    3.70
   0   7  -7   96.09    3.80
   0   7  -7   90.89    3.70
  -1  -7  -7   32.30    2.50
  -1  -7  -7   36.10    2.00
  -1  -7  -7   33.90    2.10
  -1   7  -7   32.20    2.00
  -1   7  -7   32.40    2.10
  -1   7  -7   35.10    2.00
  -2  -7  -7   14.50    1.50
  -2  -7  -7   14.40    1.40
  -2   7  -7   16.90    1.50
  -2   7  -7   15.40    1.80
  -2   7  -7   13.20    1.50
  -2   7  -7   15.90    1.50
  -3  -7  -7   17.70    1.40
  -3   7  -7   13.30    1.40
  -3   7  -7   16.80    1.60
  -3   7  -7   14.90    1.40
  -4  -7  -7    6.70    1.10
  -4   7  -7    2.90    0.80
  -4   7  -7    4.60    1.10
  -4   7  -7    4.40    1.20
  -5  -7  -7   69.09    3.10
  -5  -7  -7   76.49    3.00
  -5   7  -7   74.89    3.00
  -5   7  -7   76.29    3.00
  -6  -7  -7   13.30    1.30
  -6  -7  -7   13.70    1.00
  -6   7  -7   13.00    1.10
  -6   7  -7   12.90    1.00
  -7  -7  -7   28.90    1.60
  -7  -7  -7   27.30    1.30
  -7   7  -7   27.30    1.30
  -7   7  -7   28.10    1.30
   9  -8  -7   21.90    1.10
   8  -8  -7   94.79    3.40
   8   8  -7   87.89    3.70
  -8   8   7   99.89    3.70
   7  -8  -7   34.30    1.80
   7  -8  -7   36.60    1.90
   7   8  -7   33.40    1.80
  -7   8   7   36.20    2.00
   6  -8  -7   21.00    1.50
   6  -8  -7   18.00    1.50
   6   8  -7   18.60    2.00
  -6   8   7   21.50    1.60
   6   8  -7   17.70    1.80
   6   8  -7   19.20    1.50
   5  -8  -7    0.60    0.60
   5  -8  -7    0.40    0.60
   5   8  -7   -0.70    0.80
  -5   8   7    0.80    0.70
   5   8  -7    2.00    0.80
   5   8  -7    0.50    0.70
   4  -8  -7  151.88    6.10
   4  -8  -7  152.68    5.60
   4   8  -7  160.18    5.80
   4   8  -7  155.78    5.50
   4   8  -7  159.58    5.70
   3  -8  -7  114.29    4.60
   3  -8  -7  123.69    4.60
   3   8  -7  125.79    4.70
   3   8  -7  123.99    4.50
   3   8  -7  124.09    4.70
   2  -8  -7   22.30    1.70
   2  -8  -7   25.10    1.70
   2   8  -7   23.60    1.70
   2   8  -7   23.90    1.80
   2   8  -7   18.60    2.20
   1  -8  -7   32.80    1.90
   1  -8  -7   30.20    1.90
   1   8  -7   29.30    1.90
   1   8  -7   28.50    2.00
   1   8  -7   31.30    1.90
   0  -8  -7   30.20    1.80
   0  -8  -7   28.30    2.00
   0   8  -7   26.30    1.90
   0   8  -7   29.00    1.90
   0   8  -7   27.80    1.80
   0   8  -7   30.20    2.30
  -1  -8  -7   73.69    3.30
  -1  -8  -7   65.79    3.30
  -1   8  -7   69.29    3.10
  -1   8  -7   73.59    3.10
  -1   8  -7   73.09    3.20
  -1   8  -7   72.29    3.10
  -2  -8  -7  137.99    5.10
  -2  -8  -7  134.19    4.90
  -2   8  -7  128.89    5.10
  -2   8  -7  134.79    5.00
  -2   8  -7  139.89    5.10
  -2   8  -7  139.19    5.00
  -3  -8  -7   40.10    2.00
  -3  -8  -7   33.30    2.10
  -3   8  -7   38.30    2.00
  -3   8  -7   40.70    2.20
  -3   8  -7   36.40    2.00
  -4  -8  -7    1.00    0.60
  -4  -8  -7    1.30    0.70
  -4   8  -7    1.10    0.70
  -4   8  -7    1.00    0.60
  -4   8  -7    1.80    1.20
  -5  -8  -7   36.40    2.10
  -5  -8  -7   37.80    1.80
  -5   8  -7   35.70    1.80
  -5   8  -7   36.80    1.80
  -6  -8  -7   16.50    1.10
  -6  -8  -7   19.30    1.40
  -6   8  -7   16.40    1.10
  -6   8  -7   14.90    1.10
  -7   8  -7   -0.10    0.40
  -7   8  -7   -0.40    0.40
   9  -9  -7    4.40    0.70
   8  -9  -7   85.39    3.30
  -8   9   7   83.49    3.90
   8   9  -7   80.59    3.00
   7  -9  -7    0.80    0.50
   7  -9  -7    0.90    0.60
   7   9  -7    1.70    0.60
  -7   9   7    1.00    0.80
  -6   9   7    7.80    1.30
   6   9  -7   10.30    2.00
   5  -9  -7   13.60    1.40
   5  -9  -7   13.00    1.40
   5   9  -7   18.30    1.60
  -5   9   7   15.50    1.50
   5   9  -7   12.10    1.60
   5   9  -7   13.60    1.40
   4  -9  -7  350.16   11.80
   4  -9  -7  361.16   11.90
   4   9  -7  376.06   11.90
   4   9  -7  368.46   12.00
   4   9  -7  364.96   11.90
   3  -9  -7   11.30    1.30
   3  -9  -7   12.20    1.90
   3   9  -7   11.70    1.40
   3   9  -7   10.80    1.40
   3   9  -7   11.20    1.40
   2  -9  -7    6.90    1.20
   2  -9  -7    5.10    1.20
   2   9  -7    5.10    1.30
   2   9  -7    6.60    1.20
   1  -9  -7   38.20    2.10
   1  -9  -7   38.10    2.10
   1   9  -7   39.70    2.10
   1   9  -7   36.00    2.10
   1   9  -7   38.90    2.20
   0  -9  -7   88.99    3.60
   0  -9  -7   89.09    3.70
   0   9  -7   91.39    3.70
   0   9  -7   90.19    3.60
   0   9  -7   91.99    3.70
   0   9  -7   86.59    3.70
  -1  -9  -7    4.50    1.20
  -1   9  -7    6.70    1.30
  -1   9  -7    7.50    1.30
  -1   9  -7    6.90    1.40
  -1   9  -7    6.60    1.40
  -2  -9  -7    4.90    1.20
  -2   9  -7    7.40    1.60
  -2   9  -7    9.10    1.30
  -2   9  -7    7.10    1.40
  -2   9  -7    7.70    1.30
  -3  -9  -7   44.20    2.40
  -3   9  -7   52.19    2.40
  -3   9  -7   51.49    2.60
  -3   9  -7   50.79    2.40
  -4  -9  -7   23.40    1.70
  -4   9  -7   25.40    1.50
  -4   9  -7   24.60    1.60
  -4   9  -7   31.40    2.50
  -5  -9  -7   16.40    1.40
  -5   9  -7   14.70    1.10
  -5   9  -7   14.70    1.20
  -6  -9  -7    0.10    0.70
  -6   9  -7    0.10    0.40
  -6   9  -7    0.00    0.70
  -7   9  -7    0.50    0.40
  -7   9  -7   -0.10    0.30
   8 -10  -7   22.70    1.40
   7 -10  -7   34.10    1.60
   7 -10  -7   36.60    1.70
   7  10  -7   34.90    1.70
  -7  10   7   33.80    2.00
   6 -10  -7   16.80    1.30
   6 -10  -7   17.10    1.30
  -6  10   7   18.90    1.60
   6  10  -7   18.30    1.30
   5 -10  -7   18.90    1.80
   5 -10  -7   17.70    1.40
   5  10  -7   20.70    1.80
   5  10  -7   17.00    1.40
   5  10  -7   19.00    2.20
  -5  10   7   14.00    1.60
   4 -10  -7   20.20    1.50
   4 -10  -7   19.30    1.60
   4  10  -7   20.50    1.60
   4  10  -7   19.90    1.70
   4  10  -7   22.30    1.80
   3 -10  -7    9.30    1.30
   3  10  -7    9.90    1.50
   3  10  -7   10.80    1.40
   3  10  -7   10.00    1.30
   2 -10  -7   10.70    1.40
   2 -10  -7   13.00    1.30
   2  10  -7   13.80    1.40
   2  10  -7   11.20    1.50
   2  10  -7   12.90    1.40
   1 -10  -7  135.49    4.80
   1 -10  -7  122.39    4.80
   1  10  -7  127.59    4.90
   1  10  -7  128.69    4.80
   1  10  -7  122.49    4.70
   0 -10  -7   24.00    1.80
   0 -10  -7   24.40    1.70
   0  10  -7   24.90    1.80
   0  10  -7   24.90    1.80
   0  10  -7   25.20    1.70
   0  10  -7   27.70    2.00
   0  10   7   22.10    2.00
  -1 -10  -7   21.60    1.60
  -1 -10  -7   24.90    2.00
  -1  10  -7   23.00    1.70
  -1  10  -7   20.20    1.70
  -1  10  -7   23.80    1.80
  -1  10  -7   22.30    1.70
  -2 -10  -7    0.30    0.70
  -2  10  -7    0.20    0.60
  -2  10  -7    0.40    0.70
  -2  10  -7   -0.40    0.60
  -3 -10  -7  203.68    7.60
  -3  10  -7  223.78    7.50
  -3  10  -7  219.18    7.40
  -3  10  -7  221.88    7.50
  -4 -10  -7   21.40    1.60
  -4  10  -7   22.20    1.40
  -4  10  -7   22.30    1.40
  -4  10  -7   21.30    1.50
  -5 -10  -7    2.60    0.80
  -5  10  -7    3.90    0.80
  -5  10  -7    3.60    0.70
   6 -10   7   17.10    1.30
  -6  10  -7   13.60    1.00
  -6  10  -7   15.80    0.90
   8 -11  -7    0.20    0.40
   7 -11  -7    0.30    0.40
   7 -11  -7    0.10    0.60
   7  11  -7    1.30    0.70
   6 -11  -7    4.70    0.90
   6 -11  -7    2.90    1.00
  -6  11   7    6.70    1.70
   6  11  -7    3.90    0.90
   5 -11  -7    0.70    0.50
   5 -11  -7    0.40    0.60
   5  11  -7   -0.30    0.50
  -5  11   7    1.60    1.00
   5  11  -7    1.90    0.80
   4 -11  -7   14.20    1.70
   4 -11  -7   14.90    1.30
  -4  11   7   12.70    1.60
   4  11  -7   16.20    1.50
   4  11  -7   12.70    1.30
   3 -11  -7    7.70    1.10
   3  11  -7    8.30    1.40
   3  11  -7    5.90    1.40
   3  11  -7    4.70    1.10
   2 -11  -7  579.44   18.50
   2  11  -7  578.64   18.50
   2  11  -7  571.04   18.40
   2  11  -7  570.44   18.30
   1 -11  -7   72.19    3.30
   1 -11  -7   76.69    3.20
   1  11  -7   79.09    3.30
   1  11  -7   78.59    3.30
   1  11  -7   77.19    3.20
   0 -11  -7    0.90    0.70
   0 -11  -7    0.40    0.70
   0  11  -7    0.40    0.80
   0  11  -7    1.40    0.70
   0  11   7    0.90    0.80
   0  11  -7    0.80    0.70
   0  11  -7    0.30    0.70
  -1 -11  -7   29.20    1.90
  -1  11  -7   34.30    2.80
  -1  11  -7   35.80    1.90
   1  11   7   33.20    1.90
  -1  11  -7   31.00    1.90
  -1  11  -7   36.10    2.10
  -2 -11  -7    1.00    0.70
  -2  11  -7    0.10    0.60
  -2  11  -7    0.80    0.70
  -3 -11  -7    2.50    0.80
  -3  11  -7    1.60    0.70
  -3  11  -7    2.80    0.90
  -3  11  -7    4.70    1.00
  -4 -11  -7   10.80    1.50
  -4  11  -7    7.90    1.00
  -4  11  -7    7.20    0.90
  -4  11  -7    7.50    1.00
  -5 -11  -7   -0.80    0.80
  -5  11  -7    0.20    0.40
  -5  11  -7    0.20    0.60
  -6  11  -7   13.00    0.90
  -6  11  -7   13.00    0.80
   7 -12  -7    9.00    1.30
   7 -12  -7   10.00    0.90
   6 -12  -7   -0.60    0.40
   6 -12  -7   -0.10    0.50
   6  12  -7    0.60    0.40
   5 -12  -7    4.00    1.20
   5 -12  -7    3.40    0.80
   5  12  -7    2.40    0.80
   4 -12  -7    2.00    0.60
   4  12  -7    2.30    0.70
   4  12  -7    1.40    0.50
  -4  12   7    3.20    1.40
   4  12  -7    3.10    0.90
   3 -12  -7  227.88    7.60
   3  12  -7  204.78    8.10
   3  12  -7  208.78    7.60
   3  12  -7  256.67    8.30
   2 -12  -7   25.00    1.60
   2  12  -7   27.80    1.80
   2  12  -7   24.90    1.80
   2  12  -7   24.40    1.60
   1 -12  -7   -0.10    0.60
   1 -12  -7   -0.40    0.90
   1  12  -7    0.30    0.60
   1  12  -7    0.30    0.60
   1  12  -7    1.70    0.70
   0 -12  -7    9.80    1.80
   0 -12  -7    5.90    1.30
   0  12  -7    9.20    1.20
   0  12  -7   10.60    1.30
   0  12  -7    5.50    1.40
   0  12  -7    6.90    1.30
  -1 -12  -7    1.60    0.80
  -1  12  -7    2.50    0.70
  -1  12  -7    3.20    1.10
  -1  12  -7    3.20    1.10
   1  12   7    3.40    1.10
  -2 -12  -7    2.30    0.80
  -2  12  -7    3.10    1.00
  -2  12  -7    1.70    0.60
  -2  12  -7    2.00    0.60
   2  12   7    3.10    1.00
   3 -12   7   11.40    1.30
  -3 -12  -7    9.80    1.40
  -3  12  -7   10.30    1.00
   3  12   7   11.20    1.10
  -3  12  -7    9.20    1.00
  -3  12  -7   10.00    1.10
  -4 -12  -7    1.70    0.90
  -4  12  -7    1.00    0.50
   4  12   7    2.60    0.80
  -4  12  -7    1.40    0.40
  -5  12  -7   29.20    1.30
   5  12   7   29.90    1.40
  -5  12  -7   28.90    1.40
   6 -13  -7   26.60    1.30
   6  13  -7   25.40    1.30
   5 -13  -7    0.50    0.70
   5  13  -7    0.70    0.50
   4 -13  -7    6.00    0.90
   3 -13  -7    0.30    0.50
   3  13  -7   -0.30    0.50
   3  13  -7    0.10    0.70
   2 -13  -7    8.30    1.00
   2  13  -7    7.40    1.30
   2  13  -7    6.50    1.00
   1 -13  -7  222.68    7.50
   1  13  -7  226.18    7.60
   1  13  -7  224.98    7.60
   0 -13  -7   71.79    3.00
   0 -13  -7   74.19    3.30
   0  13  -7   76.59    3.00
   0  13  -7   75.69    3.00
   0  13   7   72.89    3.00
   0  13  -7   74.19    3.10
  -1  13  -7   22.60    1.40
  -1  13  -7   21.30    1.40
  -1  13  -7   22.20    1.70
   1  13   7   22.10    1.50
  -2 -13  -7    5.10    1.50
  -2  13  -7    4.00    1.00
  -2  13  -7    2.90    0.90
  -2  13  -7    4.60    0.90
   2  13   7    5.00    0.90
   3 -13   7    5.80    1.70
  -3 -13  -7    6.70    1.70
  -3  13  -7    3.60    0.80
  -3  13  -7    3.30    0.80
  -3  13  -7    4.20    0.80
   3  13   7    4.40    0.80
  -4  13  -7   31.70    1.40
   5  13   7    5.30    0.70
   6 -14  -7    4.10    1.20
   5 -14  -7   41.00    1.70
   4 -14  -7    0.40    0.50
   4  14  -7    0.50    0.80
   3 -14  -7    7.60    0.90
   3  14  -7    6.10    0.90
   2 -14  -7   -0.60    0.40
   2  14  -7   -1.10    0.70
   2  14  -7    0.40    0.50
   1 -14  -7   98.99    3.50
   1  14  -7   93.79    3.50
   1  14  -7   93.99    3.60
   0 -14  -7   35.50    1.70
   0  14  -7   32.70    1.70
   0  14   7   33.60    1.90
   0  14  -7   33.30    1.90
   0  14  -7   35.20    1.80
  -1  14  -7    3.50    0.80
  -1  14  -7    3.80    0.90
   1  14   7    3.40    1.00
  -1  14  -7    3.80    1.10
  -2  14  -7    0.20    0.50
  -2  14  -7    0.00    0.50
  -2  14  -7    0.10    0.40
   2  14   7    0.30    0.50
  -3  14  -7   20.60    1.10
  -3  14  -7   21.30    1.20
   3  14   7   22.50    1.20
  -4  14  -7   19.20    1.00
   4  14   7   21.60    1.10
   5 -15  -7   25.40    1.20
  -4 -15   7    7.80    1.70
   4 -15  -7    4.70    0.70
   4  15  -7    4.90    0.70
   3 -15  -7    9.30    0.80
   3  15  -7    9.50    0.90
   2 -15  -7    0.00    0.40
   2  15  -7    0.10    0.40
   1 -15  -7    0.90    0.50
   1  15  -7    1.50    0.90
   1  15  -7    0.80    0.50
   0  15  -7   14.00    1.20
   0  15  -7   13.60    1.30
   1 -15   7  139.79    4.70
   1  15   7  133.39    4.60
  -1  15  -7  136.19    4.60
  -1  15  -7  141.39    4.70
   2 -15   7    6.10    0.90
  -2  15  -7    5.40    0.80
  -2  15  -7    5.80    0.90
   2  15   7    6.10    0.90
  -3  15  -7    4.20    0.70
   3 -16  -7   16.10    0.90
   2 -16  -7    1.10    0.40
  -2 -16   7    2.10    0.70
   2  16  -7    0.30    0.40
   1 -16  -7    5.70    1.40
  -1 -16   7    6.90    0.70
   1  16  -7    6.20    0.70
   0 -16   7    0.20    0.40
   0  16  -7    0.00    0.40
   1 -16   7  120.59    4.00
  -1  16  -7  116.79    3.90
   9   0  -8  103.89    3.70
  -9   0   8  100.39    3.90
  -8   0   8  339.37   11.40
   8   0  -8  355.16   11.30
  -7   0   8  132.59    5.10
   7   0  -8  141.39    5.00
   7   0  -8  132.29    5.00
   6   0  -8    1.60    0.80
   6   0  -8   -0.20    0.60
   5   0  -8    3.70    1.30
  -5   0   8    3.30    1.20
   5   0  -8    5.20    1.20
   4   0  -8   38.90    2.10
   4   0  -8   34.90    2.00
  -4   0   8   37.10    2.10
   3   0  -8    5.70    1.20
   3   0  -8    6.00    1.30
   2   0  -8  159.78    5.80
   2   0  -8  164.68    5.80
   2   0  -8  174.18    5.90
   1   0  -8  306.47   10.00
   1   0  -8  302.77   10.00
   1   0  -8  302.17   10.00
   0   0  -8  282.27    9.40
   0   0  -8  291.17    9.40
   0   0  -8  276.47    9.40
  -1   0  -8    1.10    1.20
  -1   0  -8    0.30    0.70
  -2   0  -8   15.10    1.80
  -2   0  -8   15.80    1.40
  -3   0  -8    5.30    1.30
  -3   0  -8    5.20    1.70
  -3   0  -8    4.80    1.30
  -4   0  -8  243.68    8.30
  -4   0  -8  253.97    8.30
  -4   0  -8  240.78    8.20
  -5   0  -8  109.89    4.00
  -5   0  -8  107.59    4.00
  -5   0  -8   99.69    4.10
  -6   0  -8    1.10    1.20
  -6   0  -8    1.90    0.70
  -6   0  -8    2.90    0.80
  -7   0  -8   14.40    1.40
  -7   0  -8   14.10    1.00
  -8   0  -8   31.80    1.30
   9  -1  -8    1.30    0.50
  -9  -1   8    4.20    1.20
   9   1  -8    1.40    0.60
  -9   1   8    2.90    1.00
  -8  -1   8   17.80    1.60
   8  -1  -8   19.10    1.40
  -8   1   8   18.40    1.50
   8   1  -8   19.40    1.40
   7  -1  -8    0.90    0.60
   7  -1  -8    1.30    1.00
  -7  -1   8    0.40    0.70
   7   1  -8    0.50    0.60
  -7   1   8    0.40    0.70
   7   1  -8    0.00    0.90
   6  -1  -8   24.80    1.70
   6  -1  -8   25.50    1.90
   6   1  -8   24.20    1.90
   6   1  -8   22.70    1.70
  -6   1   8   26.30    2.50
   5  -1  -8    1.50    0.70
   5  -1  -8    1.80    0.70
  -5  -1   8    1.40    0.80
  -5   1   8    4.00    1.20
   5   1  -8    0.50    0.70
   5   1  -8    1.40    0.70
   4  -1  -8    0.70    0.70
   4  -1  -8    0.60    0.60
  -4  -1   8    0.60    0.70
   4   1  -8   -0.70    0.60
   4   1  -8   -0.60    0.60
   3  -1  -8   81.59    3.30
   3  -1  -8   78.69    3.30
   3   1  -8   79.69    3.30
   3   1  -8   80.49    3.30
   2  -1  -8  211.08    7.10
   2  -1  -8  210.38    7.10
   2  -1  -8  204.38    7.10
   2   1  -8  205.28    7.10
   2   1  -8  201.98    7.10
   1  -1  -8  207.28    7.30
   1  -1  -8  229.88    7.40
   1  -1  -8  208.58    7.40
   1   1  -8  221.98    7.30
   1   1  -8  214.38    7.30
   1   1  -8  211.48    7.40
   0  -1  -8   21.30    1.90
   0  -1  -8   22.00    1.50
   0  -1  -8   15.70    3.70
   0   1  -8   19.80    1.60
   0   1  -8   20.50    2.00
   0   1  -8   18.60    1.90
  -1  -1  -8   13.70    2.20
  -1  -1  -8    9.50    1.20
  -1   1  -8    7.70    1.90
  -1   1  -8    7.70    1.30
  -1   1  -8   12.50    1.50
  -2  -1  -8    1.40    0.70
  -2  -1  -8    0.00    1.00
  -2   1  -8    1.70    0.90
  -2   1  -8    1.30    1.10
  -2   1  -8    1.20    0.90
  -3  -1  -8    4.70    1.20
  -3  -1  -8    4.80    1.40
  -3  -1  -8    3.90    1.20
  -3   1  -8    5.20    1.00
  -3   1  -8    5.90    1.30
  -3   1  -8    4.10    1.00
  -4  -1  -8   12.10    1.60
  -4  -1  -8   11.70    1.40
  -4  -1  -8   13.20    1.30
  -4   1  -8   12.50    1.80
  -4   1  -8   11.10    1.50
  -4   1  -8   12.30    1.30
  -5  -1  -8    6.50    1.30
  -5  -1  -8    8.30    1.40
  -5  -1  -8    8.00    1.10
  -5   1  -8   11.30    1.20
  -5   1  -8    9.70    1.40
  -6  -1  -8    8.00    1.60
  -6  -1  -8    9.30    1.00
  -6  -1  -8    9.20    1.00
  -6   1  -8   11.60    1.10
  -6   1  -8    8.40    0.90
  -7  -1  -8    0.50    0.40
  -7  -1  -8   -0.10    0.50
  -7   1  -8    0.60    0.40
  -7   1  -8   -0.10    0.40
  -8  -1  -8    0.90    0.40
  -8   1  -8    2.10    0.50
  -9  -2   8   30.80    2.00
   9  -2  -8   33.20    1.70
  -9   2   8   36.70    1.80
   9   2  -8   31.60    1.70
  -8  -2   8   14.50    1.50
   8  -2  -8   15.50    1.20
   8   2  -8   16.20    1.30
   7  -2  -8   65.79    3.00
  -7  -2   8   68.09    3.00
   7  -2  -8   69.19    2.90
  -7   2   8   66.99    3.00
   7   2  -8   66.99    3.10
   7   2  -8   70.59    2.90
   6  -2  -8   64.39    2.90
   6  -2  -8   64.29    3.60
  -6  -2   8   63.29    3.50
  -6   2   8   58.49    2.90
   6   2  -8   65.39    2.80
   6   2  -8   60.39    2.90
   5  -2  -8   43.30    2.40
  -5  -2   8   48.30    2.50
   5  -2  -8   47.30    2.30
   5   2  -8   48.00    2.40
  -5   2   8   50.19    2.40
   5   2  -8   51.39    2.50
  -4  -2   8   45.90    2.30
   4  -2  -8   39.40    2.50
   4  -2  -8   42.50    2.30
   4   2  -8   43.20    2.30
   3  -2  -8   40.30    2.20
   3  -2  -8   41.80    2.10
   3   2  -8   37.60    2.10
   3   2  -8   40.20    2.10
   2  -2  -8  171.18    6.00
   2  -2  -8  166.18    5.90
   2  -2  -8  163.58    5.90
   2   2  -8  168.48    6.00
   2   2  -8  173.68    6.00
   1  -2  -8    0.50    0.80
   1  -2  -8    0.10    0.60
   1  -2  -8   -0.90    0.90
   1   2  -8    0.20    0.70
   1   2  -8   -0.30    0.80
   0  -2  -8    1.40    0.60
   0  -2  -8    1.70    0.90
   0   2  -8    2.00    0.90
   0   2  -8    0.80    0.80
  -1  -2  -8   75.69    2.90
  -1  -2  -8   62.49    3.70
  -1   2  -8   68.89    3.10
  -1   2  -8   65.19    3.40
  -1   2  -8   68.79    3.30
  -2  -2  -8   32.40    2.20
  -2  -2  -8   39.20    2.00
  -2   2  -8   36.10    2.30
  -2   2  -8   32.80    2.40
  -2   2  -8   35.00    2.20
  -3  -2  -8   66.39    2.90
  -3  -2  -8   64.49    2.80
  -3   2  -8   66.29    2.90
  -3   2  -8   64.79    2.90
  -4  -2  -8    0.50    0.60
  -4  -2  -8   -0.50    0.70
  -4  -2  -8    0.10    0.90
  -4   2  -8    1.60    0.60
  -4   2  -8    0.10    0.70
  -5  -2  -8    0.80    0.70
  -5  -2  -8   -0.30    0.50
  -5  -2  -8   -0.10    0.70
  -5   2  -8    0.00    0.60
  -5   2  -8    0.10    0.60
  -6  -2  -8   52.69    2.50
  -6  -2  -8   51.39    2.20
  -6  -2  -8   47.40    2.20
  -6   2  -8   53.79    2.20
  -6   2  -8   51.09    2.20
  -7  -2  -8   -0.20    0.30
  -7   2  -8    0.10    0.40
  -7   2  -8    0.10    0.40
  -8  -2  -8    0.50    0.30
  -8   2  -8    0.00    0.30
   9  -3  -8    2.20    0.80
   9   3  -8    2.00    0.80
  -9   3   8    4.00    1.00
   8  -3  -8    0.50    0.50
  -8  -3   8   -1.10    1.10
   8   3  -8   -0.20    0.60
  -8   3   8    0.30    0.70
   7  -3  -8   14.50    1.70
   7  -3  -8   12.00    1.30
  -7  -3   8   15.00    1.60
   7   3  -8   15.40    2.30
  -7   3   8   11.00    1.30
   7   3  -8   14.10    1.30
   6  -3  -8   21.90    1.60
   6  -3  -8   20.60    1.70
  -6  -3   8   19.20    1.70
  -6   3   8   21.60    1.70
   6   3  -8   22.30    1.60
   6   3  -8   19.80    1.90
  -5  -3   8   94.19    3.90
   5  -3  -8   93.49    3.80
   5  -3  -8   94.19    3.80
  -5   3   8  102.39    3.90
   5   3  -8   93.79    3.80
   5   3  -8   94.59    3.90
   4  -3  -8  111.29    4.10
   4  -3  -8  114.89    4.20
  -4  -3   8  101.29    4.20
   4   3  -8  109.79    4.10
   4   3  -8  100.69    4.60
   3  -3  -8  305.97   10.10
   3  -3  -8  318.77   10.20
   3   3  -8  301.37   10.20
   3   3  -8  301.47   10.10
   2  -3  -8  283.77    9.30
   2  -3  -8  269.97    9.20
   2  -3  -8  275.17    9.20
   2   3  -8  279.87    9.30
   2   3  -8  278.37    9.30
   1  -3  -8  183.38    6.20
   1  -3  -8  172.98    6.20
   1   3  -8  176.68    6.30
   1   3  -8  177.68    6.20
   0  -3  -8    1.30    0.60
   0  -3  -8   -0.10    0.90
   0   3  -8    1.60    0.70
   0   3  -8    0.40    0.90
   0   3  -8    1.30    1.30
  -1  -3  -8   99.69    3.80
  -1   3  -8   86.99    3.80
  -1   3  -8   91.59    3.80
  -1   3  -8   90.79    3.70
  -2  -3  -8    8.30    1.20
  -2  -3  -8    8.40    1.50
  -2   3  -8   10.30    1.50
  -2   3  -8    9.00    1.80
  -3  -3  -8   31.60    1.90
  -3  -3  -8   35.10    2.00
  -3   3  -8   35.90    2.80
  -3   3  -8   38.20    2.00
  -3   3  -8   34.50    2.00
  -4  -3  -8   25.00    1.70
  -4  -3  -8   23.70    2.00
  -4  -3  -8   28.20    1.70
  -4   3  -8   27.40    1.80
  -4   3  -8   27.00    1.70
  -5  -3  -8    7.10    1.00
  -5  -3  -8    5.90    1.20
  -5   3  -8    4.50    1.10
  -5   3  -8    7.30    1.10
  -6  -3  -8    2.00    0.50
  -6  -3  -8    0.50    0.70
  -6   3  -8    2.10    0.60
  -6   3  -8    2.60    0.80
  -7  -3  -8    6.20    0.80
  -7  -3  -8    4.40    1.40
  -7   3  -8    5.90    0.70
  -7   3  -8    6.70    0.80
   9  -4  -8   41.30    1.80
  -9   4   8   46.60    2.10
   8  -4  -8    6.90    1.00
   8   4  -8    9.00    1.20
  -8   4   8    6.30    1.60
   7  -4  -8   38.90    2.10
   7  -4  -8   35.80    1.90
  -7   4   8   31.80    2.00
   7   4  -8   38.70    2.00
   6  -4  -8    4.00    0.90
   6  -4  -8    7.50    1.40
  -6   4   8    5.90    1.20
   6   4  -8    3.80    1.20
   6   4  -8    4.40    1.00
   5  -4  -8    0.80    0.70
   5  -4  -8    0.90    0.70
   5   4  -8    1.20    0.80
   5   4  -8    2.00    0.70
  -5   4   8    1.90    0.80
   4  -4  -8  205.78    7.20
   4  -4  -8  211.68    7.20
   4   4  -8  204.98    7.20
   4   4  -8  209.28    7.20
   3  -4  -8   23.40    1.60
   3  -4  -8   25.70    1.80
   3   4  -8   24.00    1.70
   3   4  -8   21.90    1.70
   2  -4  -8   30.90    2.20
   2  -4  -8   31.40    1.80
   2  -4  -8   30.40    1.90
   2   4  -8   28.80    1.90
   2   4  -8   31.00    1.90
   1  -4  -8    0.20    0.70
   1  -4  -8    2.30    1.20
   1   4  -8    0.00    0.70
   1   4  -8    0.60    0.80
   1   4  -8    1.30    1.20
   0  -4  -8    5.40    1.00
   0  -4  -8    4.80    1.50
   0   4  -8    5.00    1.80
  -1  -4  -8   11.40    1.20
  -1   4  -8   11.10    1.80
  -1   4  -8   15.20    1.60
  -1   4  -8   11.90    1.70
  -2  -4  -8   13.80    1.70
  -2  -4  -8   16.50    1.40
  -2   4  -8   12.30    1.50
  -2   4  -8    9.40    1.60
  -2   4  -8   12.70    1.70
  -3  -4  -8    3.90    1.10
  -3  -4  -8    0.50    0.60
  -3   4  -8    1.90    1.00
  -3   4  -8    1.30    0.80
  -3   4  -8    1.70    0.70
  -4  -4  -8   13.10    1.40
  -4  -4  -8   15.50    1.40
  -4   4  -8   17.30    1.50
  -4   4  -8   17.30    1.40
  -5  -4  -8    7.70    1.20
  -5  -4  -8    9.20    1.10
  -5   4  -8    9.10    1.20
  -5   4  -8    7.00    1.10
  -6  -4  -8   -0.10    0.90
  -6  -4  -8    0.50    0.40
  -6   4  -8   -0.10    0.40
  -6   4  -8   -0.20    0.50
  -7  -4  -8   54.99    2.70
  -7  -4  -8   54.39    2.10
  -7   4  -8   54.99    2.10
  -7   4  -8   52.89    2.10
   9  -5  -8   15.90    1.00
  -9   5   8   15.60    1.30
   8  -5  -8    9.70    1.00
  -8   5   8   10.80    1.20
   8   5  -8    8.70    1.40
   7  -5  -8    0.30    0.50
   7  -5  -8    0.30    0.70
  -7   5   8   -0.80    0.90
   6  -5  -8   86.59    3.50
   6  -5  -8   89.29    3.50
   6   5  -8   87.59    3.60
   6   5  -8   86.79    3.50
  -6   5   8   82.39    3.70
   5  -5  -8  302.47    9.70
   5  -5  -8  280.47    9.60
   5   5  -8  283.27    9.60
   5   5  -8  285.17    9.70
   4  -5  -8  127.29    4.90
   4  -5  -8  134.99    4.90
   4   5  -8  132.89    5.00
   4   5  -8  137.59    5.00
   3  -5  -8   73.79    3.20
   3  -5  -8   74.29    3.10
   3  -5  -8   71.19    3.50
   3   5  -8   75.19    3.40
   3   5  -8   76.29    3.20
   3   5  -8   75.19    3.20
   2  -5  -8    0.10    0.60
   2  -5  -8    1.30    1.00
   2  -5  -8    1.00    0.70
   2   5  -8    0.50    0.70
   2   5  -8    1.10    1.00
   2   5  -8    0.80    0.70
   1  -5  -8   67.99    2.80
   1  -5  -8   68.49    3.30
   1   5  -8   64.39    3.00
   1   5  -8   60.99    2.90
   1   5  -8   63.89    2.90
   0  -5  -8   33.90    2.00
   0  -5  -8   31.60    2.10
   0   5  -8   36.10    2.10
   0   5  -8   34.80    2.00
   0   5  -8   31.20    2.20
  -1  -5  -8    1.60    0.70
  -1   5  -8    1.30    0.70
  -1   5  -8    4.70    1.50
  -2  -5  -8   49.50    2.40
  -2  -5  -8   47.00    2.40
  -2   5  -8   43.90    2.90
  -2   5  -8   45.80    2.40
  -2   5  -8   47.00    2.40
  -2   5  -8   48.60    2.40
  -3  -5  -8    6.50    1.10
  -3  -5  -8    8.60    1.30
  -3   5  -8    6.00    1.30
  -3   5  -8    9.20    1.30
  -4  -5  -8   11.00    1.30
  -4  -5  -8   11.20    1.20
  -4   5  -8   11.40    1.30
  -4   5  -8    9.70    1.70
  -4   5  -8    8.60    1.10
  -5  -5  -8    0.80    0.70
  -5  -5  -8    0.90    0.50
  -5   5  -8    3.50    1.10
  -5   5  -8    0.40    0.50
  -6  -5  -8    5.40    0.80
  -6  -5  -8    5.00    1.10
  -6   5  -8    5.40    0.80
  -6   5  -8    6.80    1.30
  -7  -5  -8   12.40    0.80
  -7   5  -8   13.90    0.90
  -7   5  -8   12.70    0.90
   9  -6  -8   16.20    1.00
   8  -6  -8   33.50    1.70
  -8   6   8   34.70    1.90
   7  -6  -8    3.40    1.20
   7  -6  -8    1.50    0.50
   7   6  -8    0.40    0.70
  -7   6   8    1.50    0.80
   6  -6  -8  217.08    7.40
   6  -6  -8  229.38    8.20
   6   6  -8  222.88    7.50
   6   6  -8  221.98    7.60
  -6   6   8  204.78    7.70
   5  -6  -8  264.97    8.70
   5  -6  -8  258.77    8.70
   5   6  -8  258.77    8.70
   5   6  -8  256.27    8.70
  -5   6   8  247.38    8.80
   5   6  -8  255.77    8.60
   4  -6  -8  185.88    6.40
   4  -6  -8  184.68    6.40
   4   6  -8  185.18    6.50
   4   6  -8  182.78    6.50
   4   6  -8  182.68    6.50
   3  -6  -8   20.50    1.90
   3  -6  -8   21.70    1.60
   3   6  -8   21.20    1.90
   3   6  -8   23.70    1.70
   3   6  -8   23.30    1.70
   2  -6  -8    5.50    1.20
   2  -6  -8    6.10    1.10
   2   6  -8    4.30    1.30
   2   6  -8    6.00    1.30
   1  -6  -8    4.10    1.00
   1  -6  -8    5.40    1.30
   1   6  -8    3.10    0.80
   1   6  -8    2.10    0.70
   0  -6  -8    5.30    1.50
   0  -6  -8    4.50    1.00
   0   6  -8    4.10    1.40
   0   6  -8    5.50    1.20
   0   6  -8    6.20    1.40
  -1  -6  -8   55.79    2.70
  -1   6  -8   61.89    2.80
  -1   6  -8   61.79    2.90
  -1   6  -8   62.69    2.70
  -1   6  -8   55.09    2.90
  -2  -6  -8    0.70    0.80
  -2  -6  -8    0.30    0.60
  -2   6  -8    0.90    0.70
  -2   6  -8    1.90    0.80
  -2   6  -8    1.40    0.70
  -2   6  -8   -1.80    0.90
  -3  -6  -8    4.00    1.30
  -3  -6  -8    0.60    0.60
  -3   6  -8    1.20    0.70
  -3   6  -8    0.10    0.70
  -4  -6  -8   -0.30    0.60
  -4  -6  -8    1.00    0.60
  -4   6  -8   -0.90    0.80
  -4   6  -8    0.30    0.60
  -4   6  -8    1.20    0.70
  -5  -6  -8   20.60    1.50
  -5  -6  -8   21.00    1.30
  -5   6  -8   21.20    1.30
  -5   6  -8   20.20    1.40
  -6  -6  -8    2.50    0.70
  -6  -6  -8    3.70    1.00
  -6   6  -8    3.40    0.80
  -6   6  -8    2.20    0.70
  -7  -6  -8   32.20    1.40
  -7   6  -8   32.40    1.40
  -7   6  -8   33.70    1.40
   9  -7  -8    6.20    0.70
   8  -7  -8   49.99    2.10
  -8   7   8   50.49    2.30
   7  -7  -8  122.99    4.40
   7  -7  -8  124.19    4.50
  -7   7   8  122.59    4.60
   7   7  -8  126.59    4.50
   6  -7  -8   66.19    2.80
   6  -7  -8   66.19    2.80
   6   7  -8   65.49    2.90
   6   7  -8   66.99    2.90
   6   7  -8   69.89    3.10
  -6   7   8   62.49    3.00
   5  -7  -8   41.80    2.20
   5  -7  -8   42.40    2.20
   5   7  -8   41.60    2.20
   5   7  -8   40.20    2.20
   5   7  -8   44.20    2.40
   4  -7  -8   75.49    3.20
   4  -7  -8   77.29    3.20
   4   7  -8   75.79    3.30
   4   7  -8   78.79    3.40
   4   7  -8   78.19    3.30
   3  -7  -8   39.40    2.30
   3  -7  -8   37.50    2.10
   3   7  -8   38.00    2.10
   3   7  -8   36.40    2.10
   3   7  -8   37.80    2.20
   2  -7  -8   19.60    1.60
   2  -7  -8   22.10    1.60
   2   7  -8   17.40    1.80
   2   7  -8   16.60    1.60
   2   7  -8   15.50    1.50
   1  -7  -8   53.29    2.50
   1  -7  -8   56.79    2.60
   1   7  -8   54.89    2.60
   1   7  -8   53.39    2.60
   1   7  -8   51.79    2.70
   0  -7  -8   69.99    3.10
   0   7  -8   72.49    3.10
   0   7  -8   73.69    3.10
   0   7  -8   72.89    3.20
  -1  -7  -8   36.90    2.10
  -1   7  -8   33.80    2.20
  -1   7  -8   35.40    2.10
  -1   7  -8   37.20    2.20
  -1   7  -8   33.90    2.00
  -2  -7  -8    4.40    1.10
  -2  -7  -8    4.70    1.40
  -2   7  -8    4.60    1.60
  -2   7  -8    5.50    1.20
  -2   7  -8    4.90    1.30
  -3  -7  -8    0.10    0.60
  -3  -7  -8    0.40    0.60
  -3   7  -8    0.40    0.60
  -3   7  -8    0.80    0.70
  -3   7  -8    0.40    0.70
  -4  -7  -8   15.60    1.40
  -4  -7  -8   16.40    1.30
  -4   7  -8   16.40    1.30
  -4   7  -8   12.60    1.70
  -4   7  -8   15.60    1.30
  -5  -7  -8   49.40    2.10
  -5  -7  -8   50.39    2.50
  -5   7  -8   49.80    2.40
  -5   7  -8   48.70    2.10
  -6  -7  -8    1.10    0.40
  -6  -7  -8    1.40    0.70
  -6   7  -8    0.20    0.40
  -6   7  -8   -0.20    0.40
  -7   7  -8    4.30    0.60
  -7   7  -8    3.00    0.60
   8  -8  -8  185.38    6.20
  -8   8   8  184.78    6.30
   7  -8  -8  198.78    6.50
   7  -8  -8  193.28    6.40
  -7   8   8  183.48    7.30
   6  -8  -8   86.59    3.40
   6  -8  -8   84.89    3.40
   6   8  -8   90.39    3.50
   6   8  -8   88.79    3.50
   6   8  -8   84.29    3.40
  -6   8   8   89.59    3.90
   5  -8  -8  127.89    4.60
   5  -8  -8  125.49    4.60
   5   8  -8  128.09    4.70
   5   8  -8  127.79    4.60
   5   8  -8  129.69    4.70
  -5   8   8  116.19    4.80
   4  -8  -8   41.60    2.20
   4  -8  -8   46.00    2.30
   4   8  -8   41.30    2.30
   4   8  -8   44.50    2.30
   4   8  -8   43.00    2.40
   3  -8  -8   62.19    3.10
   3  -8  -8   65.99    2.90
   3   8  -8   67.39    3.00
   3   8  -8   69.99    2.90
   3   8  -8   68.99    3.00
   2  -8  -8  110.29    4.30
   2  -8  -8  110.49    4.10
   2   8  -8  104.49    4.20
   2   8  -8  104.39    4.10
   2   8  -8  107.39    4.10
   1  -8  -8   19.10    1.60
   1  -8  -8   19.30    1.50
   1   8  -8   18.40    1.60
   1   8  -8   16.20    1.60
   1   8  -8   14.00    1.50
   0  -8  -8    2.60    0.80
   0   8  -8    5.30    1.30
   0   8  -8    4.20    1.30
  -1  -8  -8   47.90    2.50
  -1   8  -8   49.40    2.40
  -1   8  -8   48.30    2.50
  -1   8  -8   46.60    2.50
  -1   8  -8   51.39    2.50
  -2  -8  -8   -0.20    0.70
  -2   8  -8    0.70    0.70
  -2   8  -8   -0.60    0.60
  -2   8  -8    0.80    0.60
  -2   8  -8    1.40    0.90
  -3  -8  -8   90.39    3.90
  -3   8  -8  100.59    3.70
  -3   8  -8  100.29    3.80
  -3   8  -8   98.39    3.90
  -4  -8  -8    3.10    1.00
  -4   8  -8    3.60    0.90
  -4   8  -8    3.70    1.20
  -5  -8  -8   36.80    2.00
  -5   8  -8   40.20    1.80
  -5   8  -8   40.80    1.80
  -6  -8  -8   25.50    1.60
  -6   8  -8   24.40    1.20
  -6   8  -8   23.70    1.20
   8  -9  -8   10.60    0.90
   7  -9  -8    9.40    0.90
   7  -9  -8    9.00    1.10
  -7   9   8    7.90    1.30
   7   9  -8    7.40    2.00
   6  -9  -8   74.09    2.90
   6  -9  -8   70.89    2.90
   6   9  -8   68.39    3.00
   6   9  -8   72.59    3.10
   6   9  -8   75.29    2.90
  -6   9   8   71.29    3.10
   5  -9  -8   20.10    1.80
   5  -9  -8   25.20    1.50
   5   9  -8   18.50    1.80
  -5   9   8   23.50    1.70
   5   9  -8   22.30    1.80
   4  -9  -8   13.30    1.80
   4  -9  -8   12.30    1.60
   4   9  -8    8.90    1.40
   4   9  -8    8.00    1.30
   4   9  -8   11.80    1.40
   3  -9  -8   78.29    3.60
   3   9  -8   86.59    3.30
   3   9  -8   79.09    3.50
   3   9  -8   82.49    3.40
   2  -9  -8   19.80    1.60
   2  -9  -8   21.40    1.70
   2   9  -8   21.90    2.10
   2   9  -8   21.40    1.70
   2   9  -8   20.70    1.60
   1  -9  -8   15.20    1.50
   1  -9  -8   16.00    1.50
   1   9  -8   18.70    1.50
   1   9  -8   16.90    1.60
   1   9  -8   18.20    1.90
   0  -9  -8   14.80    1.40
   0  -9  -8   15.00    1.50
   0   9  -8   12.30    1.60
   0   9  -8   10.90    1.50
   0   9  -8   13.40    1.40
  -1  -9  -8   18.50    1.50
  -1   9  -8   19.30    1.70
  -1   9  -8   16.60    1.60
  -1   9  -8   20.80    1.60
  -1   9  -8   21.50    1.70
  -2  -9  -8   49.80    2.60
  -2   9  -8   52.89    2.60
  -2   9  -8   56.29    2.50
  -2   9  -8   53.79    2.70
  -2   9  -8   52.09    2.50
  -3  -9  -8    1.00    0.70
  -3   9  -8   -0.30    0.50
  -3   9  -8    1.20    0.70
  -4  -9  -8    3.30    1.00
  -4   9  -8    0.70    0.50
  -4   9  -8    1.10    0.50
  -4   9  -8    0.90    0.60
  -5  -9  -8   10.40    1.20
  -5   9  -8    5.00    1.30
  -5   9  -8    7.90    0.80
  -6   9  -8   21.50    1.10
  -6   9  -8   21.50    1.10
   8 -10  -8    5.50    0.80
   7 -10  -8   13.60    1.00
   6 -10  -8    1.70    0.60
   6 -10  -8    2.00    0.60
   6  10  -8    2.20    0.60
  -6  10   8    3.50    1.20
   6  10  -8    3.40    1.00
   5 -10  -8   24.80    1.50
   5 -10  -8   26.40    1.70
   5  10  -8   25.40    1.70
   5  10  -8   23.50    1.70
  -5  10   8   27.40    1.80
   5  10  -8   24.40    1.50
   4 -10  -8    2.10    0.60
   4 -10  -8    5.40    1.50
   4  10  -8    3.60    1.30
  -4  10   8    2.40    0.90
   4  10  -8    1.50    0.70
   4  10  -8    0.60    0.70
   3 -10  -8  187.68    6.60
   3  10  -8  190.38    6.80
   3  10  -8  193.48    6.70
   3  10  -8  197.58    6.60
   2 -10  -8   65.89    2.90
   2  10  -8   67.89    2.90
   2  10  -8   63.89    3.00
   2  10  -8   70.79    3.20
   1 -10  -8    0.60    0.70
   1 -10  -8    1.30    0.70
   1  10  -8    0.50    0.60
   1  10  -8    1.20    0.70
   1  10  -8    0.90    0.60
   0 -10  -8    7.30    1.20
   0 -10  -8    9.80    1.40
   0  10  -8    8.50    1.30
   0  10  -8    7.90    1.30
   0  10  -8    9.20    1.40
  -1 -10  -8    1.10    0.70
  -1  10  -8    1.80    0.70
  -1  10  -8    1.60    0.70
  -1  10  -8    2.20    0.60
  -1  10  -8    1.20    0.70
  -2 -10  -8    6.70    1.10
  -2  10  -8    5.90    1.20
  -2  10  -8    7.60    1.30
  -2  10  -8    7.30    1.10
  -3 -10  -8    6.10    1.10
  -3  10  -8    5.40    1.00
  -3  10  -8    4.10    1.10
  -3  10  -8    4.20    1.00
  -4 -10  -8   15.70    1.40
  -4  10  -8   14.60    1.10
  -4  10  -8   15.00    1.20
  -4  10  -8   17.10    1.10
  -5 -10  -8    1.60    0.80
  -5  10  -8    3.90    0.70
  -5  10  -8    2.70    0.60
   7 -11  -8   13.50    1.10
   7 -11  -8   14.40    1.10
   6 -11  -8    3.70    1.00
   6 -11  -8    2.40    0.80
   6  11  -8    2.60    0.90
  -6  11   8    6.90    1.70
   5 -11  -8    5.00    0.80
   5 -11  -8    3.60    1.20
   5  11  -8    2.60    0.90
   5  11  -8    5.50    1.20
  -5  11   8    4.00    1.00
   5  11  -8    3.90    0.90
   4 -11  -8   27.10    1.60
  -4  11   8   24.00    1.80
   4  11  -8   27.00    1.70
   4  11  -8   27.30    1.60
   4  11  -8   26.60    1.70
   3 -11  -8    1.60    0.70
   3  11  -8    1.50    0.80
   3  11  -8    2.00    0.70
   3  11  -8    1.30    0.70
   2 -11  -8  167.28    5.60
   2  11  -8  157.38    5.70
   2  11  -8  145.39    6.10
   2  11  -8  163.28    5.60
   1 -11  -8    9.90    1.40
   1 -11  -8    9.10    1.20
   1  11  -8    9.80    1.30
   1  11  -8    9.70    1.30
   1  11  -8    9.90    1.50
   0 -11  -8   61.49    2.90
   0 -11  -8   63.99    2.80
   0  11  -8   64.39    2.90
   0  11  -8   67.29    2.80
   0  11  -8   64.29    2.80
  -1 -11  -8    4.10    1.20
  -1  11  -8    4.60    1.20
  -1  11  -8    6.80    1.20
  -1  11  -8    4.00    1.00
   1  11   8    5.20    1.40
  -2 -11  -8    1.80    0.80
  -2  11  -8    2.20    0.60
   2  11   8    1.40    0.60
  -2  11  -8    1.40    0.60
  -3 -11  -8   14.30    1.30
  -3  11  -8   15.30    1.10
  -3  11  -8   13.90    1.30
  -4 -11  -8   24.20    1.60
  -4  11  -8   23.50    1.30
  -4  11  -8   25.00    1.30
  -5  11  -8   12.20    0.80
   5  11   8   12.50    0.90
  -5  11  -8   11.10    0.80
   6 -12  -8    0.40    0.60
   6  12  -8    0.10    0.50
   5 -12  -8    0.20    0.40
   5  12  -8    0.50    0.50
  -5  12   8    1.80    1.50
   4 -12  -8    7.20    0.90
   4  12  -8    3.80    1.30
   4  12  -8    6.70    1.00
  -4  12   8    6.60    1.60
   4  12  -8    7.10    1.10
   3 -12  -8   -0.20    0.50
   3  12  -8    0.10    0.60
   3  12  -8    0.60    0.50
   3  12  -8    0.10    0.50
   2 -12  -8   37.60    1.90
   2  12  -8   38.50    2.00
   2  12  -8   39.00    1.90
   2  12  -8   38.80    2.00
   1 -12  -8   67.79    2.70
   1  12  -8   66.69    2.70
   1  12  -8   67.09    2.80
   1  12  -8   64.29    2.90
   0 -12  -8    2.40    0.80
   0 -12  -8    1.80    0.70
   0  12  -8    3.50    1.00
   0  12  -8    1.60    0.60
  -1 -12  -8    2.00    0.90
   1  12   8    2.20    0.80
  -1  12  -8    0.30    0.70
  -1  12  -8    1.60    0.60
  -1  12  -8    2.00    0.60
  -2 -12  -8    5.50    1.30
   2  12   8    3.50    1.00
  -2  12  -8    5.00    1.00
  -2  12  -8    3.20    0.90
  -2  12  -8    3.70    1.00
  -3 -12  -8    3.80    1.30
  -3  12  -8    0.70    0.50
  -3  12  -8    2.50    0.80
  -3  12  -8   -0.50    0.50
   3  12   8    1.20    0.50
  -4  12  -8   16.70    1.00
  -4  12  -8   18.10    1.10
   4  12   8   18.90    1.10
   6 -13  -8    5.60    0.80
   5 -13  -8    5.90    0.70
   5  13  -8    5.50    0.80
   4 -13  -8   53.69    2.50
   4  13  -8   49.10    2.10
   3 -13  -8    3.40    0.80
   3  13  -8    2.20    0.70
   3  13  -8    3.90    0.80
   2 -13  -8   43.80    1.90
   2  13  -8   41.60    2.00
   2  13  -8   45.40    2.60
   1 -13  -8    0.20    0.50
   1  13  -8    1.40    0.60
   1  13  -8    0.90    0.50
   0 -13  -8  165.18    5.60
   0  13  -8  169.58    5.70
   0  13  -8  165.58    5.70
  -1 -13  -8   25.90    2.00
  -1  13  -8   27.00    1.40
  -1  13  -8   27.40    1.50
  -1  13  -8   30.70    1.90
  -2 -13  -8    9.10    1.60
  -2  13  -8   10.20    0.90
   2  13   8   10.80    1.10
  -2  13  -8    8.80    1.00
  -2  13  -8    7.90    1.00
   3  13   8    6.60    0.90
  -3  13  -8    5.20    0.90
  -3  13  -8    5.40    0.70
  -4  13  -8    7.30    0.70
   5 -14  -8   36.00    1.50
   5  14  -8   35.70    1.50
   4 -14  -8   -0.70    0.50
   4  14  -8   -0.50    0.40
   3 -14  -8    9.40    0.90
   3  14  -8    8.90    0.90
   2 -14  -8   -0.10    0.40
   2  14  -8    0.50    0.70
   2  14  -8    0.00    0.60
   1 -14  -8   26.50    1.40
   1  14  -8   26.00    1.50
   1  14  -8   25.70    1.30
   0  14  -8   50.39    2.00
   0  14  -8   49.20    2.10
  -1  14  -8   23.60    1.40
  -1  14  -8   20.10    1.30
  -2  14  -8    3.40    0.80
  -2  14  -8    3.60    0.80
  -3  14  -8    6.60    0.70
   3 -15  -8   14.30    0.90
   3  15  -8   11.00    0.90
   2 -15  -8   24.20    1.20
   2  15  -8   22.10    1.20
   1 -15  -8    4.50    1.10
   1  15  -8    2.50    0.80
   1  15  -8    3.10    1.10
   0 -15   8    0.70    0.40
   0  15  -8    0.80    0.50
   0  15  -8    0.70    0.40
   1 -15   8   42.60    1.70
  -1  15  -8   41.30    1.70
   9   0  -9   -0.10    0.40
   8   0  -9   -0.20    0.40
  -8   0   9    0.10    0.90
   7   0  -9    0.30    0.60
   7   0  -9    0.30    0.80
  -7   0   9    0.00    0.90
   6   0  -9    0.10    0.50
   6   0  -9   -1.40    0.70
  -6   0   9   -0.10    0.80
   5   0  -9   -0.50    0.50
  -5   0   9    1.70    1.10
   5   0  -9   -0.40    0.60
   4   0  -9    0.50    0.60
  -4   0   9    0.20    0.80
   4   0  -9    0.40    0.70
   3   0  -9    0.10    0.60
   3   0  -9    0.60    0.70
   2   0  -9   -0.60    0.70
   1   0  -9    0.80    0.70
   1   0  -9   -0.90    0.80
   1   0  -9    0.20    0.80
   0   0  -9    0.20    0.80
   0   0  -9    0.30    0.90
   0   0  -9   -1.40    0.80
  -1   0  -9   -0.30    0.80
  -2   0  -9   -0.70    1.00
  -2   0  -9    0.90    0.90
  -3   0  -9   -0.90    0.90
  -3   0  -9    1.20    1.10
  -3   0  -9    1.40    0.70
  -4   0  -9    0.80    0.60
  -4   0  -9   -0.30    0.80
  -4   0  -9    1.60    1.00
  -5   0  -9   -0.10    0.70
  -5   0  -9    0.70    0.50
  -6   0  -9   -0.20    0.30
  -6   0  -9   -0.50    0.50
  -7   0  -9    0.00    0.30
   9  -1  -9   17.10    1.10
  -9   1   9   16.60    1.40
   9   1  -9   12.20    1.60
  -8  -1   9   41.90    2.20
   8  -1  -9   42.10    2.40
   8   1  -9   40.00    1.90
  -8   1   9   42.40    3.10
   7  -1  -9   52.89    2.30
  -7  -1   9   48.60    2.50
   7  -1  -9   48.80    2.40
  -7   1   9   49.10    2.50
   7   1  -9   56.19    2.40
   7   1  -9   49.80    2.40
  -6  -1   9    5.40    1.40
   6  -1  -9    4.80    1.10
   6  -1  -9    3.70    1.20
  -6   1   9    4.30    1.30
   6   1  -9    6.00    1.40
   6   1  -9    6.00    1.20
   5  -1  -9  227.58    7.80
   5  -1  -9  225.98    7.90
  -5  -1   9  244.78    8.60
   5   1  -9  219.78    7.80
   5   1  -9  225.48    7.90
   4  -1  -9   46.40    2.30
  -4  -1   9   48.90    2.50
   4  -1  -9   44.30    2.30
   4   1  -9   48.70    2.40
   4   1  -9   46.80    2.30
   3  -1  -9    1.20    0.60
   3  -1  -9    1.40    0.70
   3   1  -9    1.00    0.60
   3   1  -9    2.20    0.70
   2  -1  -9  226.28    7.40
   2  -1  -9  215.78    7.30
   2  -1  -9  206.18    7.60
   2   1  -9  205.28    7.80
   1  -1  -9  146.59    5.40
   1  -1  -9  146.49    5.50
   1  -1  -9  154.98    5.40
   1   1  -9  150.78    5.70
   1   1  -9  153.48    5.50
   1   1  -9  150.58    5.40
   0  -1  -9  566.94   16.70
   0  -1  -9  505.55   16.70
   0   1  -9  524.85   16.60
   0   1  -9  487.05   17.00
   0   1  -9  511.75   16.60
  -1  -1  -9    4.30    1.20
  -1  -1  -9    3.00    1.70
  -1   1  -9    6.80    1.90
  -1   1  -9    5.00    1.20
  -1   1  -9    2.90    1.30
  -2  -1  -9    1.00    0.80
  -2   1  -9    2.50    1.00
  -3  -1  -9   25.40    1.80
  -3  -1  -9   26.90    1.70
  -3   1  -9   24.00    1.70
  -3   1  -9   21.10    1.90
  -4  -1  -9   16.70    1.40
  -4  -1  -9   15.90    1.90
  -4  -1  -9   16.30    1.60
  -4   1  -9   16.60    1.40
  -4   1  -9   17.60    1.60
  -5  -1  -9    0.00    0.70
  -5  -1  -9    1.70    1.00
  -5  -1  -9    0.30    0.50
  -5   1  -9   -0.30    0.50
  -5   1  -9    0.80    0.60
  -6  -1  -9    8.50    0.80
  -6  -1  -9    8.60    1.10
  -6   1  -9   10.90    0.90
  -6   1  -9   10.00    0.90
  -7  -1  -9    0.60    0.40
  -7   1  -9    0.30    0.40
   9  -2  -9    7.90    1.10
  -9   2   9    8.80    1.20
   9   2  -9    7.60    1.00
   8  -2  -9   -0.40    0.40
  -8  -2   9    0.00    1.00
   8   2  -9    0.80    0.50
   7  -2  -9    6.60    1.30
  -7  -2   9    3.70    1.00
   7  -2  -9    6.40    1.10
   7   2  -9    5.70    1.50
  -7   2   9    5.30    1.20
   7   2  -9    5.50    1.50
  -6  -2   9  338.67   11.80
   6  -2  -9  369.26   11.80
   6  -2  -9  376.56   11.80
   6   2  -9  368.26   11.80
  -6   2   9  340.47   11.90
   6   2  -9  365.26   11.80
   5  -2  -9    5.70    1.30
   5  -2  -9    6.20    1.20
   5   2  -9    6.40    1.30
  -5   2   9    6.60    1.30
   5   2  -9    5.20    1.20
  -4  -2   9  177.68    6.20
   4  -2  -9  170.28    6.10
   4  -2  -9  169.38    6.40
   4   2  -9  167.58    6.10
   4   2  -9  172.58    6.10
  -3  -2   9    5.50    1.20
   3  -2  -9    5.30    1.20
   3  -2  -9    7.40    1.30
   3   2  -9    6.10    1.20
   3   2  -9    5.20    1.30
   2  -2  -9  368.06   11.90
   2  -2  -9  359.26   11.80
   2  -2  -9  342.37   11.80
   2   2  -9  362.36   11.80
   2   2  -9  364.76   11.80
   1  -2  -9    0.70    0.60
   1  -2  -9   -0.60    0.90
   1   2  -9    0.30    1.10
   0  -2  -9   30.60    1.80
   0   2  -9   24.90    2.40
   0   2  -9   26.90    2.00
  -1  -2  -9    1.90    0.80
  -1  -2  -9    0.20    1.40
  -1   2  -9    0.20    0.90
  -1   2  -9   -0.60    0.90
  -2  -2  -9   -0.50    0.70
  -2  -2  -9   -0.20    0.90
  -2   2  -9    1.60    1.00
  -2   2  -9    1.20    0.90
  -3  -2  -9    3.80    1.20
  -3  -2  -9    4.60    1.20
  -3   2  -9    2.30    0.80
  -3   2  -9    5.40    1.50
  -4  -2  -9   32.90    1.90
  -4  -2  -9   31.20    1.80
  -4   2  -9   32.70    1.90
  -4   2  -9   33.20    1.80
  -5  -2  -9    1.50    0.50
  -5  -2  -9    3.60    1.30
  -5  -2  -9    3.10    0.90
  -5   2  -9    2.30    0.60
  -5   2  -9    2.30    0.60
  -6  -2  -9    1.50    0.40
  -6  -2  -9    1.60    1.20
  -6   2  -9    3.30    0.70
  -6   2  -9    2.90    0.90
  -7  -2  -9   15.10    0.90
  -7   2  -9   14.70    1.00
  -7   2  -9   15.70    0.90
   9  -3  -9    5.40    0.70
  -9   3   9    4.80    1.10
   9   3  -9    5.30    1.20
   8  -3  -9   20.60    1.30
   8   3  -9   22.30    1.30
  -8   3   9   19.00    1.40
   7  -3  -9   72.89    3.60
   7  -3  -9   79.29    3.20
   7   3  -9   82.99    3.40
  -7   3   9   83.59    3.50
   7   3  -9   84.09    3.30
   6  -3  -9    5.70    1.70
   6  -3  -9    5.20    1.20
  -6  -3   9    4.40    1.70
   6   3  -9    5.90    1.40
  -6   3   9    4.70    1.70
   5  -3  -9    2.20    0.70
   5  -3  -9    1.60    0.70
   5   3  -9    3.60    1.30
   5   3  -9    1.90    0.80
   4  -3  -9  213.48    7.40
   4  -3  -9  215.18    7.40
   4   3  -9  216.68    7.70
   4   3  -9  215.48    7.50
   3  -3  -9  999.10   31.60
   3  -3  -9  986.90   31.70
   3   3  -9 1019.30   31.70
   3   3  -9 1045.20   31.80
   2  -3  -9   90.29    3.70
   2  -3  -9   92.89    3.70
   2   3  -9   93.29    3.70
   2   3  -9   91.69    3.70
   1  -3  -9    9.70    1.50
   1  -3  -9    7.70    1.20
   1   3  -9   10.30    1.40
   0  -3  -9   41.40    2.30
   0  -3  -9   41.90    2.20
   0   3  -9   39.20    2.20
   0   3  -9   41.40    2.40
  -1  -3  -9  115.59    4.30
  -1   3  -9  106.19    4.20
  -1   3  -9  105.09    4.30
  -1   3  -9  106.39    4.30
  -2  -3  -9   31.80    2.20
  -2   3  -9   40.60    2.20
  -2   3  -9   35.40    2.30
  -2   3  -9   30.50    2.30
  -3  -3  -9   11.30    1.50
  -3  -3  -9   14.50    1.40
  -3   3  -9   14.20    1.50
  -3   3  -9   13.90    1.40
  -4  -3  -9    6.60    1.20
  -4  -3  -9    9.00    1.20
  -4   3  -9    6.00    1.20
  -4   3  -9    9.50    1.30
  -5  -3  -9   25.00    1.60
  -5  -3  -9   23.80    1.40
  -5   3  -9   24.80    1.50
  -5   3  -9   25.90    1.40
  -6  -3  -9   15.60    1.00
  -6  -3  -9   14.50    1.60
  -6   3  -9   18.20    1.10
  -6   3  -9   17.20    1.10
  -7  -3  -9    0.10    0.30
  -7   3  -9    0.10    0.30
   9  -4  -9    0.40    0.50
   8  -4  -9  104.39    3.80
   8   4  -9  105.39    3.80
   7  -4  -9    5.50    1.20
   7  -4  -9    4.60    1.00
   7   4  -9    2.90    1.00
  -7   4   9    4.80    1.20
   7   4  -9    5.00    1.00
   6  -4  -9   95.09    3.70
   6  -4  -9   95.89    3.70
  -6   4   9   88.99    3.90
   6   4  -9   97.29    3.80
   6   4  -9   98.79    3.80
   5  -4  -9   43.10    2.20
   5  -4  -9   42.60    2.20
  -5   4   9   44.40    2.40
   5   4  -9   46.00    2.30
   5   4  -9   42.70    2.30
   4  -4  -9  532.75   17.80
   4  -4  -9  543.85   17.40
   4   4  -9  558.14   17.70
   4   4  -9  544.25   17.50
   3  -4  -9   38.30    2.00
   3  -4  -9   37.00    2.10
   3   4  -9   37.00    2.10
   3   4  -9   35.90    2.10
   2  -4  -9  545.45   17.00
   2  -4  -9  509.85   16.70
   2  -4  -9  504.95   16.70
   2   4  -9  520.65   16.80
   2   4  -9  527.95   16.80
   1  -4  -9    7.60    1.40
   1  -4  -9    7.90    1.20
   1   4  -9    7.20    1.30
   1   4  -9    8.80    1.40
   0  -4  -9   67.29    2.90
   0  -4  -9   66.79    3.00
   0   4  -9   64.69    2.90
   0   4  -9   66.89    2.90
   0   4  -9   60.39    3.10
  -1  -4  -9    0.60    0.70
  -1   4  -9   -0.10    0.90
  -1   4  -9    0.10    0.70
  -2  -4  -9   61.99    2.90
  -2  -4  -9   66.49    3.00
  -2   4  -9   65.59    2.90
  -2   4  -9   64.69    2.90
  -2   4  -9   65.79    3.00
  -3  -4  -9    9.20    1.20
  -3  -4  -9    6.50    1.30
  -3   4  -9    7.60    1.90
  -3   4  -9    8.60    1.40
  -3   4  -9    8.40    1.40
  -4  -4  -9    4.70    1.10
  -4   4  -9    6.80    1.80
  -5  -4  -9    4.10    1.10
  -5  -4  -9    2.70    0.90
  -5   4  -9    2.60    0.80
  -5   4  -9    2.80    0.90
  -6  -4  -9    1.50    0.90
  -6  -4  -9    0.60    0.40
  -6   4  -9    1.00    0.40
  -6   4  -9    0.90    0.50
  -7  -4  -9    1.70    0.60
  -7   4  -9    0.30    0.30
  -7   4  -9    0.70    0.40
   9  -5  -9    0.40    0.40
   8  -5  -9    0.60    0.40
   8   5  -9    1.00    0.60
  -8   5   9   -0.30    0.60
   7  -5  -9    0.30    0.60
   7  -5  -9    0.80    0.50
  -7   5   9    0.80    0.80
   7   5  -9    1.00    0.60
   7   5  -9    0.40    1.00
   6  -5  -9  423.36   13.30
   6  -5  -9  415.66   13.30
   6   5  -9  413.16   13.30
  -6   5   9  384.66   13.50
   6   5  -9  417.56   13.30
   5  -5  -9  641.54   20.00
   5  -5  -9  640.14   20.00
  -5   5   9  591.94   20.30
   5   5  -9  631.64   20.10
   5   5  -9  640.54   20.10
   4  -5  -9   -0.10    0.60
   4  -5  -9   -0.40    0.60
   4   5  -9    0.00    0.70
   4   5  -9    0.80    0.60
   3  -5  -9    1.30    0.60
   3  -5  -9    2.20    0.80
   3   5  -9    4.40    1.20
   3   5  -9    3.70    1.20
   2  -5  -9   -1.90    1.10
   2  -5  -9    0.40    0.70
   2  -5  -9    0.20    0.60
   2   5  -9    0.00    0.60
   2   5  -9    3.30    1.20
   1  -5  -9   15.40    1.40
   1  -5  -9   14.50    1.40
   1   5  -9   12.90    1.40
   1   5  -9   11.20    1.40
   1   5  -9   18.00    2.10
   0  -5  -9   63.99    3.00
   0  -5  -9   64.99    2.90
   0   5  -9   60.39    2.90
   0   5  -9   61.89    2.80
   0   5  -9   61.39    2.90
  -1   5  -9   37.80    2.10
  -1   5  -9   35.50    2.10
  -1   5  -9   34.50    2.30
  -2  -5  -9   68.99    3.00
  -2  -5  -9   64.79    3.00
  -2   5  -9   67.59    3.00
  -2   5  -9   68.49    3.00
  -2   5  -9   69.59    3.00
  -3  -5  -9  299.87   10.40
  -3  -5  -9  324.67   10.20
  -3   5  -9  309.57   10.20
  -3   5  -9  311.97   10.30
  -3   5  -9  316.37   10.30
  -4  -5  -9    0.40    0.60
  -4  -5  -9    1.40    0.70
  -4   5  -9    1.00    0.60
  -4   5  -9    1.70    0.60
  -5  -5  -9    0.50    0.80
  -5  -5  -9   -0.20    0.40
  -5   5  -9    0.00    0.50
  -5   5  -9    0.10    0.50
  -6  -5  -9    6.90    0.70
  -6  -5  -9    6.40    1.30
  -6   5  -9    6.40    0.80
  -6   5  -9    6.80    0.70
   8  -6  -9    2.00    0.70
  -8   6   9   -0.30    0.60
   7  -6  -9   13.60    1.20
   7  -6  -9   14.30    1.10
   7   6  -9   15.60    1.30
  -7   6   9   13.20    1.40
   6   6  -9  100.89    3.80
  -6   6   9   96.49    4.00
   6   6  -9   98.69    4.50
   5  -6  -9   85.49    3.40
   5  -6  -9   84.49    3.40
  -5   6   9   81.69    3.60
   5   6  -9   84.19    3.50
   5   6  -9   86.79    3.50
   4  -6  -9  362.86   11.80
   4   6  -9  364.16   12.00
   4   6  -9  361.26   12.00
   3  -6  -9  147.09    5.30
   3  -6  -9  148.99    5.50
   3   6  -9  143.39    5.40
   3   6  -9  145.89    5.40
   3   6  -9  142.79    5.30
   2  -6  -9   64.59    3.30
   2  -6  -9   58.59    2.70
   2   6  -9   58.29    2.90
   2   6  -9   59.29    2.70
   2   6  -9   55.69    2.80
   1  -6  -9    1.40    0.70
   1  -6  -9    0.90    0.70
   1   6  -9    1.00    0.70
   1   6  -9    1.00    0.70
   1   6  -9    2.30    1.00
   0  -6  -9   11.20    1.60
   0   6  -9    8.20    1.30
   0   6  -9    9.40    1.50
   0   6  -9    9.00    1.60
  -1  -6  -9   46.00    2.50
  -1   6  -9   55.19    2.70
  -1   6  -9   53.59    2.50
  -1   6  -9   55.49    2.60
  -2  -6  -9   61.69    3.00
  -2  -6  -9   65.59    2.90
  -2   6  -9   63.59    2.80
  -2   6  -9   62.79    2.80
  -2   6  -9   58.79    3.10
  -2   6  -9   66.79    2.90
  -3  -6  -9    3.20    0.70
  -3  -6  -9    1.90    0.80
  -3   6  -9    1.80    0.70
  -3   6  -9    2.00    0.60
  -3   6  -9    2.80    0.80
  -4  -6  -9   15.90    1.30
  -4  -6  -9   16.70    1.20
  -4   6  -9   15.00    1.70
  -4   6  -9   15.80    1.20
  -4   6  -9   16.90    1.20
  -5  -6  -9    4.60    1.00
  -5  -6  -9    3.00    0.80
  -5   6  -9    3.00    0.80
  -5   6  -9    3.90    0.80
  -6   6  -9    0.70    0.70
  -6   6  -9    0.80    0.40
   8  -7  -9  267.57    8.70
  -8   7   9  270.57    8.90
   7  -7  -9  106.69    3.80
   7  -7  -9  102.09    3.80
   7   7  -9  103.69    3.80
  -7   7   9  107.09    4.00
   6  -7  -9   -0.40    0.50
   6  -7  -9    0.80    0.60
   6   7  -9    0.20    0.60
  -6   7   9   -0.10    0.80
   6   7  -9    0.20    0.70
   5  -7  -9    5.10    1.30
   5  -7  -9    4.00    1.10
   5   7  -9    6.40    1.30
   5   7  -9    6.70    1.20
  -5   7   9    3.90    1.10
   4  -7  -9   70.49    3.00
   4  -7  -9   66.19    2.90
   4   7  -9   70.39    3.00
   4   7  -9   71.99    3.10
   4   7  -9   65.69    3.10
   3  -7  -9   84.19    3.60
   3  -7  -9   82.79    3.40
   3   7  -9   81.89    3.50
   3   7  -9   81.19    3.50
   3   7  -9   85.69    4.00
   2  -7  -9   20.70    1.50
   2  -7  -9   17.70    1.60
   2   7  -9   18.60    1.80
   2   7  -9   20.70    1.70
   2   7  -9   20.40    1.70
   1  -7  -9    0.20    0.70
   1  -7  -9   -0.10    0.60
   1   7  -9    0.30    0.80
   1   7  -9    0.90    0.70
   1   7  -9    0.50    0.80
   0  -7  -9   67.59    3.00
   0  -7  -9   62.69    3.00
   0   7  -9   74.59    3.50
   0   7  -9   69.69    3.00
   0   7  -9   67.39    3.10
  -1  -7  -9   81.19    3.60
  -1   7  -9   91.09    3.50
  -1   7  -9   92.19    3.60
  -1   7  -9   86.39    3.60
  -2  -7  -9   61.89    2.90
  -2   7  -9   66.19    2.90
  -2   7  -9   67.19    2.90
  -2   7  -9   63.79    3.10
  -2   7  -9   67.49    2.90
  -3  -7  -9    6.90    1.20
  -3   7  -9    5.80    1.30
  -3   7  -9    6.20    1.10
  -4  -7  -9   21.60    1.90
  -4  -7  -9   18.80    1.30
  -4   7  -9   17.90    1.60
  -4   7  -9   20.40    1.30
  -4   7  -9   18.20    1.20
  -5  -7  -9   25.40    1.60
  -5   7  -9   25.10    1.30
  -5   7  -9   24.90    1.30
  -6   7  -9    1.30    0.40
  -6   7  -9    2.20    0.70
   8  -8  -9   13.20    0.90
   7  -8  -9    8.40    1.00
   7  -8  -9    7.50    0.90
   7   8  -9    7.30    1.90
  -7   8   9    7.00    1.20
   6  -8  -9    8.10    1.00
   6  -8  -9    6.60    1.00
   6   8  -9    9.40    1.20
  -6   8   9    8.70    1.30
   6   8  -9    6.60    1.10
   5  -8  -9   20.60    1.50
  -5   8   9   22.30    2.30
   5   8  -9   26.10    1.60
   5   8  -9   24.00    1.60
   5   8  -9   20.40    1.80
   4  -8  -9   14.20    1.30
   4  -8  -9   13.40    1.70
   4   8  -9   12.50    1.70
   4   8  -9   12.00    1.40
   4   8  -9   13.40    1.30
   3  -8  -9    3.40    1.00
   3   8  -9    3.50    1.20
   3   8  -9    3.00    0.90
   3   8  -9    4.60    1.10
   2  -8  -9    0.50    0.90
   2  -8  -9    0.40    0.60
   2   8  -9    0.60    0.60
   2   8  -9    1.70    0.80
   2   8  -9    1.40    0.70
   1  -8  -9   66.79    3.20
   1  -8  -9   75.29    3.00
   1   8  -9   72.29    3.20
   1   8  -9   71.09    3.00
   1   8  -9   71.19    3.10
   0  -8  -9  130.09    4.60
   0  -8  -9  114.99    4.90
   0   8  -9  125.59    4.60
   0   8  -9  125.49    4.70
   0   8  -9  117.29    4.90
  -1  -8  -9   12.10    1.30
  -1   8  -9   14.30    1.40
  -1   8  -9   15.20    1.60
  -1   8  -9   14.30    1.70
  -2  -8  -9    2.70    0.90
  -2   8  -9    4.90    1.20
  -2   8  -9    2.00    0.70
  -2   8  -9    3.40    1.00
  -3  -8  -9   29.20    1.80
  -3   8  -9   34.00    1.80
  -3   8  -9   32.90    1.70
  -3   8  -9   30.60    1.70
  -4  -8  -9    7.90    1.20
  -4   8  -9    9.70    0.90
  -4   8  -9    8.40    0.90
  -4   8  -9    8.80    1.20
  -5  -8  -9    7.70    1.10
  -5   8  -9    7.60    0.80
  -5   8  -9    8.60    0.80
   8  -9  -9    0.00    0.40
   7  -9  -9    0.40    0.40
   7  -9  -9    1.40    0.70
  -7   9   9    1.60    0.90
   6  -9  -9  122.99    4.30
   6  -9  -9  121.49    4.30
   6   9  -9  122.59    4.40
   6   9  -9  119.19    4.30
  -6   9   9  127.89    4.60
   5  -9  -9    8.30    1.20
   5  -9  -9    8.80    1.00
   5   9  -9   10.10    1.20
  -5   9   9    8.40    1.20
   5   9  -9   10.10    1.40
   5   9  -9   10.40    1.20
   4  -9  -9    9.70    1.20
   4  -9  -9   10.50    1.70
   4   9  -9    8.20    1.30
   4   9  -9    7.80    1.70
   3  -9  -9   44.20    2.20
   3   9  -9   43.70    2.30
   3   9  -9   48.10    2.30
   3   9  -9   50.29    2.30
   2  -9  -9   76.09    3.10
   2  -9  -9   69.59    3.30
   2   9  -9   76.79    3.20
   2   9  -9   73.99    3.10
   2   9  -9   78.19    3.20
   1  -9  -9    0.20    0.70
   1  -9  -9    0.10    0.60
   1   9  -9    0.80    0.50
   1   9  -9   -1.20    0.70
   1   9  -9    1.10    0.60
   0  -9  -9    0.70    0.60
   0   9  -9    0.40    0.70
   0   9  -9    1.20    0.60
   0   9  -9    0.60    0.70
  -1  -9  -9   36.90    2.10
  -1   9  -9   40.00    2.00
  -1   9  -9   39.40    2.10
  -2  -9  -9   17.10    1.70
  -2   9  -9   16.80    1.40
  -2   9  -9   17.70    1.40
  -2   9  -9   19.40    1.50
  -3  -9  -9    1.80    0.70
  -3   9  -9    2.10    0.60
  -3   9  -9    2.20    0.60
  -3   9  -9    4.50    1.00
  -4  -9  -9    1.60    0.70
  -4   9  -9    0.90    0.40
  -4   9  -9    2.00    0.50
  -5   9  -9    0.60    0.40
  -5   9  -9   -0.20    0.40
   7 -10  -9   81.69    2.90
   7 -10  -9   80.49    2.90
   6 -10  -9    0.70    0.40
  -6  10   9   -0.70    0.80
   6  10  -9   -0.10    0.90
   5 -10  -9   26.40    1.40
   5 -10  -9   24.10    1.70
   5  10  -9   29.20    1.60
  -5  10   9   28.00    1.70
   5  10  -9   24.50    1.50
   5  10  -9   27.20    1.60
   4 -10  -9   11.30    1.10
  -4  10   9   13.70    1.40
   4  10  -9   12.40    1.20
   4  10  -9   10.40    1.20
   4  10  -9   14.00    1.30
   3 -10  -9    0.30    0.50
   3  10  -9    1.20    0.60
   3  10  -9    0.30    0.50
   3  10  -9    0.10    0.50
   2  10  -9  189.28    6.50
   2  10  -9  173.38    6.30
   2  10  -9  183.18    6.40
   1 -10  -9   36.10    2.10
   1 -10  -9   38.40    2.10
   1  10  -9   40.10    2.10
   1  10  -9   38.40    2.10
   0 -10  -9   47.90    2.40
   0 -10  -9   49.10    2.30
   0  10  -9   50.09    2.30
   0  10  -9   50.49    2.40
  -1 -10  -9    7.80    1.30
  -1  10  -9    7.60    1.10
  -1  10  -9    6.70    1.20
  -1  10  -9    8.10    1.20
  -2 -10  -9   33.60    2.10
   2  10   9   32.00    1.90
  -2  10  -9   32.90    1.80
  -2  10  -9   34.90    1.90
  -2  10  -9   33.50    1.80
  -3 -10  -9    2.00    0.70
  -3  10  -9    1.60    0.50
  -3  10  -9    2.00    0.60
  -3  10  -9    2.50    0.80
  -4 -10  -9    0.00    0.70
  -4  10  -9   -0.30    0.40
  -4  10  -9   -0.40    0.50
  -5  10  -9   51.29    1.90
   5 -11  -9    1.40    0.50
  -5  11   9    2.10    1.00
   5  11  -9    2.20    0.60
   5  11  -9    3.70    1.00
   4 -11  -9    1.00    0.50
   4  11  -9    0.90    0.60
   4  11  -9    0.80    0.50
  -4  11   9    1.50    0.80
   4  11  -9    1.00    0.50
   3 -11  -9   11.70    1.20
   3  11  -9   12.70    1.20
   3  11  -9   13.40    1.20
   3  11  -9   12.30    1.20
   2 -11  -9   20.90    1.30
   2  11  -9   20.40    1.50
   2  11  -9   21.20    1.70
   2  11  -9   22.70    1.40
   1 -11  -9   39.20    2.10
   1 -11  -9   40.80    1.90
   1  11  -9   38.90    1.90
   1  11  -9   41.90    2.10
   1  11  -9   40.40    2.00
   0 -11  -9   20.60    1.60
   0 -11  -9   22.50    1.60
   0  11  -9   21.10    1.40
   0  11  -9   21.40    1.50
   0  11  -9   20.40    1.40
  -1 -11  -9    1.00    0.80
  -1  11  -9   -0.20    0.50
  -1  11  -9   -0.20    0.50
  -2 -11  -9    9.60    1.20
  -2  11  -9    7.50    1.00
  -2  11  -9    9.20    1.00
  -3 -11  -9   26.10    1.70
  -3  11  -9   27.50    1.40
   3  11   9   26.40    1.50
  -3  11  -9   25.10    1.40
  -3  11  -9   25.80    1.30
  -4  11  -9    7.30    1.30
  -4  11  -9    4.30    0.70
   6 -12  -9    4.80    0.80
   5 -12  -9  106.69    3.90
   5  12  -9  111.19    3.70
  -4  12   9   15.00    1.80
   4  12  -9   18.10    1.60
   4  12  -9   14.30    1.10
   4  12  -9   14.10    1.20
   3 -12  -9   19.10    1.20
   3  12  -9   18.40    1.40
   3  12  -9   18.60    1.30
  -3  12   9   21.50    1.80
   3  12  -9   19.20    1.30
   2 -12  -9    0.90    0.50
   2  12  -9    1.20    0.50
   2  12  -9    0.90    0.50
   2  12  -9    1.30    0.50
   1 -12  -9   24.50    1.40
   1  12  -9   27.30    1.50
   1  12  -9   25.20    1.40
   1  12  -9   23.80    1.50
   0 -12  -9  116.59    4.20
   0  12  -9  112.79    4.00
   0  12  -9  107.29    4.10
  -1 -12  -9   -0.40    0.80
  -1  12  -9   -0.10    0.40
  -1  12  -9   -0.40    0.50
  -2 -12  -9    5.40    1.30
  -2  12  -9    6.90    0.90
  -2  12  -9    7.40    1.20
  -3  12  -9   31.60    1.40
   5 -13  -9    0.20    0.40
   4 -13  -9   16.80    1.10
   4  13  -9   19.30    1.10
   3 -13  -9    3.40    0.70
   3  13  -9    1.80    0.60
   3  13  -9    1.50    0.50
   2 -13  -9    1.10    0.50
   2  13  -9    0.30    0.50
   2  13  -9    2.50    0.90
   1  13  -9   24.80    1.30
   1  13  -9   24.20    1.40
   0  13  -9    0.20    0.50
   0  13  -9    0.10    0.40
  -1  13  -9    0.10    0.40
  -1  13  -9   -0.30    0.40
  -2  13  -9    5.10    0.70
  -2  13  -9    4.30    0.70
   4 -14  -9    2.60    0.70
   3 -14  -9   15.20    0.90
   2 -14  -9   30.40    1.40
   2  14  -9   28.70    1.50
   2  14  -9   30.00    1.30
   1  14  -9    3.60    0.90
   1  14  -9    4.50    0.70
   0  14  -9   17.60    1.10
   0  14  -9   19.40    1.10
   1 -14   9   -0.40    0.50
  -1  14  -9   -0.10    0.40
  -1  14  -9   -0.40    0.40
   9   0 -10    0.00    0.40
  -8   0  10    4.30    1.40
  -7   0  10    8.70    1.40
   7   0 -10    8.20    1.00
   7   0 -10    6.40    1.20
   6   0 -10   36.60    1.90
   6   0 -10   32.10    1.90
  -6   0  10   30.90    2.00
   5   0 -10    8.10    1.20
  -5   0  10   11.60    1.60
   5   0 -10    9.30    1.30
   4   0 -10  368.96   12.10
  -4   0  10  363.56   12.10
   4   0 -10  368.96   12.10
   3   0 -10   37.60    2.10
   3   0 -10   38.60    3.10
   2   0 -10 2733.73   83.99
   2   0 -10 2716.93   83.89
   1   0 -10  956.30   29.80
   1   0 -10  949.71   29.80
   1   0 -10  944.91   29.80
   0   0 -10  357.06   12.10
   0   0 -10  362.66   12.10
   0   0 -10  387.16   12.20
  -1   0 -10    2.60    1.20
  -1   0 -10    0.10    1.10
  -2   0 -10  511.75   16.50
  -4   0 -10   22.70    1.40
  -5   0 -10    6.30    0.90
  -6   0 -10   57.19    2.10
   9  -1 -10   20.30    1.10
   9   1 -10   19.10    1.10
   8  -1 -10   15.90    1.10
   8   1 -10   14.00    1.10
  -8   1  10   16.00    1.50
   7  -1 -10   40.40    2.10
   7  -1 -10   42.70    2.00
  -7  -1  10   46.30    2.50
   7   1 -10   44.10    2.10
  -7   1  10   42.40    2.30
   7   1 -10   41.80    2.00
   6  -1 -10   48.00    2.30
  -6  -1  10   49.50    2.50
   6  -1 -10   50.49    2.40
  -6   1  10   46.40    2.40
   6   1 -10   51.19    2.40
   6   1 -10   52.69    2.40
  -5  -1  10   11.00    1.60
   5  -1 -10    8.20    1.30
   5  -1 -10    8.40    1.30
   5   1 -10   12.90    1.30
  -5   1  10   12.60    1.50
   5   1 -10    9.50    1.30
   4  -1 -10   14.80    1.80
  -4  -1  10   12.80    1.70
   4  -1 -10   15.60    1.50
   4   1 -10   16.00    1.50
  -4   1  10   15.90    1.70
   4   1 -10   15.00    1.50
  -3  -1  10  186.28    6.60
   3  -1 -10  181.08    6.50
   3  -1 -10  184.58    6.50
   3   1 -10  181.18    6.70
   3   1 -10  187.38    6.50
   2  -1 -10   39.80    2.20
   2  -1 -10   40.10    2.20
   2   1 -10   37.00    2.20
   2   1 -10   40.60    2.20
   1  -1 -10  546.55   17.50
   1  -1 -10  544.95   17.50
   1  -1 -10  571.14   17.60
   1   1 -10  529.45   17.40
   1   1 -10  539.05   17.50
   0  -1 -10    7.10    1.60
   0  -1 -10   10.30    1.40
   0   1 -10    7.90    1.50
   0   1 -10    7.60    1.60
  -1  -1 -10  240.08    8.40
  -1   1 -10  253.97    8.40
  -2  -1 -10   70.89    3.10
  -3  -1 -10   -0.10    0.80
  -3  -1 -10    0.10    0.90
  -3   1 -10    0.50    0.90
  -4  -1 -10   41.20    1.90
  -4   1 -10   42.70    2.20
  -4   1 -10   39.50    1.90
  -5  -1 -10   -0.40    0.40
  -5   1 -10    0.70    0.80
  -5   1 -10    0.10    0.40
  -6  -1 -10   11.50    0.90
  -6   1 -10   12.60    0.90
   9  -2 -10    0.90    0.40
   8  -2 -10    2.30    0.80
  -8   2  10    2.00    0.90
   8   2 -10    2.10    0.80
   7  -2 -10   -0.30    0.60
   7  -2 -10    0.10    0.60
  -7   2  10    0.30    0.70
   7   2 -10    0.40    0.70
   7   2 -10    0.70    0.50
   6  -2 -10   13.10    1.30
   6  -2 -10   13.90    1.40
   6   2 -10   15.60    1.30
   5  -2 -10    0.10    0.60
   5  -2 -10    0.60    0.90
  -5   2  10    2.10    0.80
   5   2 -10    0.20    0.50
   5   2 -10    0.20    0.60
   4  -2 -10  784.32   24.30
   4  -2 -10  737.73   24.40
   4   2 -10  790.22   24.40
   4   2 -10  766.82   24.40
   3  -2 -10  152.88    5.40
   3  -2 -10  142.39    5.70
   3   2 -10  150.38    5.40
   3   2 -10  147.39    5.40
   2  -2 -10  126.89    4.80
   2  -2 -10  132.09    4.80
   2   2 -10  127.59    4.90
   2   2 -10  129.29    4.80
   1  -2 -10    2.00    0.90
   1  -2 -10    1.80    0.70
   1  -2 -10    0.80    1.00
   1   2 -10    0.50    0.70
   1   2 -10    0.70    0.70
   0  -2 -10 1870.41   57.89
   0   2 -10 1866.41   57.89
   0   2 -10 1883.51   57.99
  -1  -2 -10  214.28    7.50
  -1   2 -10  215.88    7.50
  -1   2 -10  217.08    7.40
  -2  -2 -10  101.89    4.00
  -3  -2 -10   -1.00    0.80
  -3  -2 -10   -0.20    0.70
  -3   2 -10   -0.50    0.80
  -3   2 -10   -0.10    0.90
  -4  -2 -10    0.50    0.60
  -4   2 -10    0.90    0.60
  -4   2 -10    1.10    0.70
  -5  -2 -10   35.80    1.60
  -5   2 -10   38.30    1.70
  -5   2 -10   35.70    1.80
  -6  -2 -10    0.20    0.40
  -6   2 -10    0.20    0.40
   9  -3 -10    0.10    0.40
   8  -3 -10    2.30    0.70
   8   3 -10    2.30    0.80
  -8   3  10    1.30    0.80
   7  -3 -10   56.69    2.40
   7  -3 -10   54.89    2.40
  -7   3  10   58.89    2.60
   7   3 -10   55.99    2.40
   7   3 -10   55.39    2.50
   6  -3 -10   27.30    1.90
   6   3 -10   27.60    1.70
  -6   3  10   28.10    1.80
   5  -3 -10    5.10    1.20
   5  -3 -10    5.30    1.20
  -5   3  10    4.80    1.20
   5   3 -10    4.90    1.20
   5   3 -10    5.30    1.10
   4  -3 -10  148.59    5.50
   4  -3 -10  151.48    5.50
   4   3 -10  147.59    5.50
   4   3 -10  155.18    5.50
   3  -3 -10   64.59    2.80
   3  -3 -10   61.39    2.80
   3   3 -10   59.99    3.00
   3   3 -10   60.19    2.80
   2  -3 -10   11.40    1.40
   2  -3 -10   11.80    1.40
   2   3 -10   11.20    1.40
   2   3 -10    9.30    1.30
   1  -3 -10   98.19    5.00
   1  -3 -10  115.29    4.40
   1   3 -10  126.09    4.50
   1   3 -10  122.19    4.50
   0  -3 -10   22.10    1.80
   0  -3 -10   23.10    1.70
   0   3 -10   19.40    1.70
   0   3 -10   22.70    1.70
  -1  -3 -10    6.20    1.20
  -1   3 -10    5.50    1.50
  -1   3 -10    6.90    1.70
  -2  -3 -10  253.47    8.60
  -2   3 -10  248.28    8.40
  -2   3 -10  252.27    8.50
  -3  -3 -10   38.40    2.10
  -3  -3 -10   40.80    2.20
  -3   3 -10   40.10    2.10
  -3   3 -10   41.90    2.10
  -4  -3 -10   17.40    1.30
  -4  -3 -10   17.60    2.10
  -4   3 -10   17.40    1.40
  -4   3 -10   16.70    1.30
  -5  -3 -10   13.00    1.60
  -5  -3 -10   10.60    1.00
  -5   3 -10   12.40    1.10
  -5   3 -10   11.30    1.00
  -6  -3 -10   21.80    1.10
  -6   3 -10   19.20    1.10
   8  -4 -10    0.00    0.40
  -8   4  10   -0.40    0.70
   8   4 -10    0.30    0.60
   7  -4 -10   -0.80    0.60
   7  -4 -10   -0.40    0.40
   7   4 -10   -1.10    0.70
  -7   4  10    0.40    1.10
   7   4 -10    0.70    0.50
   6  -4 -10   59.59    2.50
   6  -4 -10   58.79    2.50
  -6   4  10   58.69    2.80
   6   4 -10   55.59    2.60
   6   4 -10   56.79    2.50
   5  -4 -10   21.90    1.50
   5  -4 -10   21.50    1.50
   5   4 -10   19.50    1.50
   5   4 -10   23.00    1.60
  -5   4  10   20.60    1.80
   4  -4 -10   73.59    3.10
   4  -4 -10   71.69    3.10
   4   4 -10   73.59    3.80
   4   4 -10   73.79    3.20
   3  -4 -10  139.19    5.00
   3  -4 -10  137.99    5.00
   3   4 -10  132.59    5.10
   3   4 -10  134.69    5.10
   2  -4 -10  763.12   23.30
   2  -4 -10  730.33   23.20
   2  -4 -10  710.03   23.40
   2   4 -10  747.33   23.30
   2   4 -10  731.73   23.40
   1  -4 -10    5.80    1.30
   1  -4 -10    3.50    1.20
   1   4 -10    4.10    1.20
   1   4 -10    5.20    1.20
   0  -4 -10    1.10    0.70
   0  -4 -10    2.00    0.90
   0   4 -10    1.80    0.70
   0   4 -10    0.20    0.80
  -1  -4 -10    4.00    1.10
  -1   4 -10    6.10    1.60
  -1   4 -10    5.80    1.80
  -2  -4 -10  200.28    7.40
  -2   4 -10  223.78    7.30
  -2   4 -10  217.68    7.30
  -3  -4 -10    7.20    1.40
  -3  -4 -10    4.60    1.20
  -3   4 -10    4.80    1.30
  -3   4 -10    5.10    1.30
  -4  -4 -10   33.50    2.30
  -4  -4 -10   32.50    1.60
  -4   4 -10   32.60    1.70
  -4   4 -10   34.10    1.70
  -5  -4 -10    1.00    0.90
  -5  -4 -10    0.20    0.50
  -5   4 -10    0.60    0.50
  -5   4 -10    0.30    0.50
  -6   4 -10    0.50    0.50
   8  -5 -10    7.10    0.80
   8   5 -10    8.30    1.00
   7  -5 -10    4.20    1.00
   7  -5 -10    4.10    0.80
   7   5 -10    4.80    1.40
   7   5 -10    3.50    0.90
   6  -5 -10   15.80    1.30
   6  -5 -10   14.40    1.20
  -6   5  10   14.90    1.60
   6   5 -10   18.40    1.30
   6   5 -10   14.70    1.40
   5  -5 -10    0.60    0.60
   5  -5 -10    0.30    0.50
   5   5 -10    1.40    0.60
  -5   5  10    1.70    1.30
   5   5 -10    0.60    0.50
   4  -5 -10    5.80    1.20
   4  -5 -10    5.30    1.30
   4   5 -10    7.70    1.20
   4   5 -10    6.40    1.10
   3  -5 -10    7.80    1.50
   3  -5 -10    7.50    1.30
   3   5 -10    8.60    1.30
   3   5 -10    8.80    1.30
   2  -5 -10    7.70    1.30
   2  -5 -10    5.90    1.20
   2   5 -10    5.80    1.20
   2   5 -10    5.60    1.30
   1  -5 -10   55.79    2.60
   1  -5 -10   55.39    2.70
   1   5 -10   54.59    2.60
   1   5 -10   49.10    2.70
   0  -5 -10   41.60    2.20
   0  -5 -10   40.60    2.30
   0   5 -10   41.40    2.50
   0   5 -10   43.60    2.30
   0   5 -10   39.10    2.20
  -1  -5 -10   62.69    2.90
  -1   5 -10   67.89    3.00
  -1   5 -10   70.79    3.00
  -1   5 -10   65.39    3.00
  -2  -5 -10    4.80    1.10
  -2   5 -10    5.90    1.80
  -2   5 -10    8.20    1.80
  -3  -5 -10   -0.60    0.80
  -3  -5 -10   -0.10    0.60
  -3   5 -10   -0.30    0.70
  -3   5 -10    0.00    0.90
  -3   5 -10    0.90    0.60
  -4  -5 -10  104.29    3.90
  -4  -5 -10   98.59    3.70
  -4   5 -10  103.39    3.70
  -4   5 -10  106.39    3.70
  -5  -5 -10    6.20    1.30
  -5  -5 -10   10.00    0.90
  -5   5 -10   12.40    1.50
  -5   5 -10    8.70    0.90
   8  -6 -10    3.90    0.70
   7  -6 -10    5.10    0.90
   7  -6 -10    3.10    0.90
  -7   6  10    4.70    1.10
   7   6 -10    3.70    0.80
   6  -6 -10   49.70    2.20
   6  -6 -10   51.09    2.20
   6   6 -10   49.70    2.20
   6   6 -10   50.39    2.30
  -6   6  10   49.70    2.40
   5  -6 -10   22.50    1.50
   5  -6 -10   22.00    1.90
   5   6 -10   23.00    1.60
  -5   6  10   23.70    1.70
   5   6 -10   23.30    1.60
   4  -6 -10   43.50    2.10
   4  -6 -10   45.70    2.30
   4   6 -10   40.60    2.20
   4   6 -10   43.40    2.20
   3  -6 -10    3.50    0.80
   3  -6 -10    4.80    1.70
   3   6 -10    4.40    1.10
   2  -6 -10   21.00    1.50
   2  -6 -10   17.30    1.60
   2   6 -10   21.00    1.80
   2   6 -10   21.80    1.60
   1  -6 -10   97.29    3.70
   1   6 -10   92.59    3.80
   1   6 -10   94.99    3.80
   1   6 -10   88.89    3.80
   0  -6 -10    5.70    1.20
   0  -6 -10    9.50    1.50
   0   6 -10    7.50    1.60
   0   6 -10    4.50    1.30
   0   6 -10    4.90    1.30
  -1  -6 -10   -0.20    0.60
  -1   6 -10    0.30    0.60
  -1   6 -10    0.20    0.80
  -1   6 -10    0.20    0.80
  -2  -6 -10   15.90    1.90
  -2   6 -10   13.70    1.50
  -2   6 -10   14.20    1.40
  -3  -6 -10    4.30    1.00
  -3   6 -10    4.40    1.00
  -3   6 -10    6.20    1.30
  -3   6 -10    7.20    1.40
  -4  -6 -10   40.80    2.00
  -4   6 -10   39.40    1.80
  -4   6 -10   41.50    1.80
  -5   6 -10    1.70    0.50
  -5   6 -10    2.40    0.80
   8  -7 -10   24.10    1.20
   7  -7 -10    5.70    0.80
   7  -7 -10    5.60    0.90
   7   7 -10    7.70    1.00
  -7   7  10    8.10    1.20
   6  -7 -10    7.90    1.00
   6  -7 -10    8.80    1.00
   6   7 -10    8.00    0.90
  -6   7  10    7.40    1.20
   6   7 -10    7.00    1.10
   5  -7 -10    1.00    0.60
   5  -7 -10    1.00    0.50
   5   7 -10    1.30    0.60
   5   7 -10    0.30    0.50
  -5   7  10    1.00    0.70
   4  -7 -10    6.40    1.10
   4  -7 -10    8.50    1.40
   4   7 -10    6.00    1.20
   4   7 -10    7.60    1.10
   3  -7 -10  207.58    7.00
   3   7 -10  198.68    7.00
   3   7 -10  200.58    7.00
   2  -7 -10   11.00    1.30
   2  -7 -10   10.50    1.30
   2   7 -10   11.60    1.30
   2   7 -10   13.00    1.80
   2   7 -10   13.30    1.40
   1  -7 -10   36.10    2.00
   1  -7 -10   31.20    2.00
   1   7 -10   34.90    2.10
   1   7 -10   36.60    2.00
   1   7 -10   34.80    2.00
   0  -7 -10    2.20    0.70
   0  -7 -10    3.20    1.00
   0   7 -10    3.50    1.20
   0   7 -10    5.00    1.40
   0   7 -10    4.80    1.10
  -1  -7 -10    5.50    1.10
  -1   7 -10    5.60    1.20
  -1   7 -10    5.30    1.30
  -1   7 -10    9.20    1.40
  -2  -7 -10   10.20    1.30
  -2   7 -10   10.80    1.30
  -2   7 -10    8.90    1.20
  -3  -7 -10   66.99    2.90
  -3   7 -10   69.89    2.70
  -3   7 -10   68.09    2.80
  -3   7 -10   66.09    2.70
  -4  -7 -10    1.00    0.70
  -4   7 -10    1.80    0.60
  -4   7 -10    0.50    0.50
  -5   7 -10   22.30    1.20
   7  -8 -10    0.80    0.50
   7  -8 -10    0.60    0.50
   6  -8 -10    0.50    0.40
   6  -8 -10    0.60    0.50
   6   8 -10    1.00    0.50
   6   8 -10    3.40    1.00
  -6   8  10    1.40    0.80
   5  -8 -10    0.90    0.60
   5  -8 -10    1.50    0.70
  -5   8  10    1.10    0.70
   5   8 -10    0.80    0.60
   5   8 -10   -0.10    0.50
   4  -8 -10   -0.80    1.10
   4  -8 -10   -0.20    0.50
   4   8 -10    0.20    0.50
   4   8 -10    0.50    0.50
   3   8 -10   10.20    1.80
   3   8 -10   12.40    1.70
   3   8 -10    9.70    1.60
   2  -8 -10   24.30    1.60
   2   8 -10   26.10    1.70
   2   8 -10   22.70    1.80
   2   8 -10   25.00    1.60
   1  -8 -10    4.50    1.10
   1   8 -10    5.70    2.10
   1   8 -10    5.70    1.30
   0  -8 -10   40.10    2.20
   0  -8 -10   39.30    2.30
   0   8 -10   38.20    2.00
   0   8 -10   45.80    2.40
   0   8 -10   36.90    2.20
  -1  -8 -10   27.90    1.80
  -1   8 -10   29.40    1.80
  -1   8 -10   29.80    1.70
  -1   8 -10   29.60    1.70
  -2  -8 -10    2.80    1.00
  -2   8 -10    2.40    0.60
  -2   8 -10    3.40    1.00
  -3  -8 -10    6.80    1.10
  -3   8 -10    6.60    1.20
  -3   8 -10    6.60    0.90
  -4  -8 -10   -1.00    0.70
  -4   8 -10    1.00    0.70
  -4   8 -10   -0.60    0.40
  -5   8 -10    0.50    0.50
   7  -9 -10    9.00    1.00
   6  -9 -10  110.29    3.80
   6  -9 -10  111.39    3.90
  -6   9  10  113.89    4.10
   6   9 -10  110.29    3.90
   6   9 -10  107.29    3.90
   5  -9 -10   16.40    1.10
   5   9 -10   16.50    1.20
  -5   9  10   16.20    1.40
   5   9 -10   16.50    1.20
   4  -9 -10    1.60    0.50
   4   9 -10    6.40    1.60
   4   9 -10    4.20    0.90
   4   9 -10    3.20    0.90
  -4   9  10    2.50    0.80
   3  -9 -10    1.10    0.50
   3   9 -10   -0.10    0.50
   3   9 -10    0.50    0.80
   3   9 -10   -0.20    0.50
   2  -9 -10    1.00    0.50
   2   9 -10    0.30    0.50
   2   9 -10    1.00    0.50
   2   9 -10   -0.60    0.70
   1  -9 -10  121.39    4.90
   1  -9 -10  129.79    4.50
   1   9 -10  128.09    4.70
   1   9 -10  126.49    4.50
   1   9 -10  121.99    4.60
   0  -9 -10   74.19    3.40
   0  -9 -10   64.59    2.80
   0   9 -10   67.29    2.80
   0   9 -10   67.29    2.70
   0   9 -10   64.29    2.80
  -1  -9 -10   29.50    1.70
  -1   9 -10   27.40    1.70
  -1   9 -10   26.70    1.60
  -1   9 -10   33.80    2.30
  -2  -9 -10   10.20    1.20
  -2   9 -10   10.00    1.20
  -2   9 -10    8.80    1.00
  -3  -9 -10    9.50    1.20
  -3   9 -10    8.20    0.90
  -3   9 -10    9.80    1.10
  -4   9 -10   29.90    1.30
   6 -10 -10   -0.10    0.40
   5 -10 -10    3.80    0.80
  -5  10  10    4.90    1.30
   5  10 -10    4.80    0.90
   5  10 -10    3.00    0.60
   4 -10 -10    0.30    0.40
   4  10 -10    1.50    0.60
   4  10 -10    0.60    0.50
   4  10 -10   -1.20    0.90
  -4  10  10    1.40    0.80
   3 -10 -10   25.00    1.50
   3  10 -10   25.60    1.50
   3  10 -10   25.40    1.50
   3  10 -10   23.60    1.50
   2 -10 -10   25.90    1.50
   2  10 -10   29.10    1.70
   2  10 -10   30.20    1.70
   2  10 -10   29.90    1.60
   1 -10 -10   60.69    2.60
   1  10 -10   64.89    2.60
   1  10 -10   59.09    2.60
   1  10 -10   66.49    3.10
   0 -10 -10    1.40    0.70
   0  10 -10    0.30    0.50
   0  10 -10    0.80    0.50
   0  10 -10    0.40    0.60
  -1 -10 -10    0.90    0.70
  -1  10 -10    0.20    0.50
  -1  10 -10    1.10    0.50
  -2 -10 -10    2.50    0.70
  -2  10 -10    4.80    0.90
  -2  10 -10    4.30    0.80
  -3 -10 -10   19.40    1.40
  -3  10 -10   16.30    1.20
  -3  10 -10   17.60    1.10
   6 -11 -10    0.70    0.40
   5 -11 -10    0.30    0.40
   5  11 -10   -0.60    0.70
   4 -11 -10   50.79    2.40
   4  11 -10   45.60    2.00
   4  11 -10   48.70    2.00
  -4  11  10   46.30    2.30
   4  11 -10   46.00    2.10
   3 -11 -10   17.50    1.10
   3  11 -10   14.90    1.20
   3  11 -10   16.60    1.30
  -3  11  10   18.20    1.60
   3  11 -10   16.60    1.10
   2 -11 -10    0.40    0.50
   2  11 -10    0.90    0.60
   2  11 -10    0.00    0.50
   2  11 -10    0.00    0.50
   1 -11 -10   11.10    1.20
   1  11 -10   10.70    1.10
   1  11 -10   10.50    1.00
   1  11 -10   10.60    1.10
   0 -11 -10   30.60    1.80
   0  11 -10   33.10    1.70
   0  11 -10   32.50    1.60
  -1 -11 -10   31.60    1.80
  -1  11 -10   31.60    1.50
  -1  11 -10   31.80    1.60
  -2 -11 -10   45.00    2.40
  -2  11 -10   38.10    1.80
  -3  11 -10    4.20    0.70
   5 -12 -10    0.10    0.40
   4 -12 -10   28.30    1.30
   4  12 -10   27.50    1.50
   3 -12 -10   28.90    1.40
   3  12 -10   30.50    1.50
   3  12 -10   29.90    1.40
   2 -12 -10   42.70    2.20
   2  12 -10   44.10    1.90
   2  12 -10   44.30    1.90
   1 -12 -10   45.20    2.00
   1  12 -10   41.00    2.10
   1  12 -10   47.10    1.90
   0  12 -10    0.00    0.40
   0  12 -10   -0.10    0.50
  -1  12 -10   39.90    1.80
  -1  12 -10   54.09    2.60
  -2  12 -10   14.90    0.90
  -2  12 -10   11.90    0.90
   3 -13 -10    0.00    0.40
   2 -13 -10    3.00    0.90
   2  13 -10    2.60    0.90
   1  13 -10    1.10    0.50
   1  13 -10    2.20    0.70
   0  13 -10    3.60    0.80
   0  13 -10    5.70    0.80
   7   0 -11    0.30    0.40
  -7   0  11    0.30    1.30
   7   0 -11   -0.10    0.60
   6   0 -11   -0.30    0.50
  -6   0  11    0.40    1.00
   6   0 -11   -0.40    0.50
  -5   0  11   -0.50    1.00
   4   0 -11   -0.10    0.50
  -4   0  11    0.00    1.00
   4   0 -11    0.90    0.60
  -3   0  11    0.00    1.10
   3   0 -11   -0.70    0.60
   3   0 -11   -0.10    0.80
   2   0 -11   -0.60    0.60
   2   0 -11    0.20    0.70
   1   0 -11   -0.20    0.80
   1   0 -11   -0.40    0.70
   0   0 -11   -0.90    0.80
   8   1 -11    4.80    0.70
   7  -1 -11   43.90    2.60
   7  -1 -11   41.70    1.90
  -7   1  11   41.90    2.20
   7   1 -11   38.70    2.10
   7   1 -11   40.60    1.90
   6  -1 -11   10.60    1.10
   6  -1 -11   11.40    1.60
   6   1 -11   12.80    1.50
   6   1 -11    9.40    1.10
   5  -1 -11   13.70    1.50
  -5   1  11   12.70    1.60
   4  -1 -11    1.70    0.60
   4  -1 -11    2.30    0.70
  -4   1  11    2.20    0.90
   4   1 -11    0.90    0.60
   4   1 -11    0.50    0.70
   3  -1 -11   23.90    1.70
   3  -1 -11   25.40    1.70
   3   1 -11   24.30    1.70
   3   1 -11   22.70    1.60
   2  -1 -11    2.60    0.80
   2  -1 -11    1.20    0.70
   2   1 -11    1.20    0.70
   2   1 -11    3.60    1.20
   1  -1 -11    0.10    0.70
   1  -1 -11   -0.30    0.80
   1   1 -11    0.20    0.70
   1   1 -11    0.30    0.70
   0  -1 -11   18.30    1.80
   0  -1 -11   18.90    1.70
   0   1 -11   20.70    1.90
   0   1 -11   19.90    1.70
  -1  -1 -11    4.40    1.20
   8  -2 -11    2.80    0.70
   7  -2 -11    0.30    0.50
   7  -2 -11   -0.40    0.40
   7   2 -11    0.40    0.60
  -7   2  11    0.00    0.80
   6  -2 -11    0.60    0.50
   6  -2 -11    0.20    0.50
  -6   2  11    1.20    1.20
   6   2 -11   -0.20    0.40
   6   2 -11    0.00    0.50
   5  -2 -11    8.90    1.20
   5  -2 -11    8.00    1.10
  -5   2  11   10.20    1.40
   5   2 -11    8.10    1.10
   5   2 -11    7.40    1.20
   4  -2 -11   27.10    1.70
   4  -2 -11   25.40    1.70
   4   2 -11   27.80    1.70
  -4   2  11   24.40    1.80
   4   2 -11   27.10    1.70
   3  -2 -11   20.30    1.60
   3  -2 -11   20.00    1.50
   3   2 -11   17.50    1.50
   3   2 -11   18.60    1.50
   2  -2 -11  295.87    9.80
   2  -2 -11  302.87    9.90
   2   2 -11  290.07    9.90
   2   2 -11  293.37    9.80
   1  -2 -11  139.29    5.40
   1  -2 -11  151.28    5.40
   1   2 -11  151.58    5.40
   1   2 -11  151.08    5.40
   0  -2 -11   92.59    3.90
   0  -2 -11  102.09    3.90
   0   2 -11  101.39    3.90
   0   2 -11  102.99    3.90
  -1  -2 -11  288.27    8.70
  -1   2 -11  223.28    8.60
  -2  -2 -11   30.20    2.00
  -3  -2 -11    0.60    1.30
   8  -3 -11    0.90    0.40
   8   3 -11    2.20    0.70
   7  -3 -11    1.10    0.50
   7  -3 -11    0.70    0.50
   7   3 -11    1.10    0.40
   7   3 -11    0.90    0.80
  -7   3  11    0.90    0.80
   6  -3 -11   12.60    1.10
   6  -3 -11   14.90    1.20
   6   3 -11   12.60    1.20
   6   3 -11   14.00    1.50
   5  -3 -11   59.89    2.50
   5  -3 -11   57.39    2.50
   5   3 -11   57.69    2.50
   5   3 -11   56.59    2.50
  -5   3  11   56.29    2.70
   4  -3 -11   86.89    3.80
   4  -3 -11   84.19    3.40
   4   3 -11   81.39    3.40
   4   3 -11   83.69    3.40
  -4   3  11   77.99    3.50
   3  -3 -11    1.50    0.70
   3  -3 -11    1.50    0.60
   3   3 -11    1.60    0.60
   3   3 -11    1.20    0.70
   2  -3 -11    0.70    0.60
   2  -3 -11   -0.70    0.90
   2   3 -11    0.00    0.60
   2   3 -11    0.10    0.60
   1  -3 -11    2.10    0.70
   1  -3 -11    4.00    1.30
   1   3 -11    1.40    0.70
   1   3 -11    2.20    0.70
   0  -3 -11  101.69    4.20
   0  -3 -11  113.79    4.10
   0   3 -11  102.39    4.10
   0   3 -11  108.09    4.10
  -1  -3 -11    3.50    1.20
  -1   3 -11    3.20    0.80
  -1   3 -11    6.00    1.70
  -2  -3 -11    7.20    1.50
  -3  -3 -11   30.00    2.00
   8  -4 -11    1.70    0.60
   8   4 -11    1.40    0.50
   7  -4 -11   25.40    1.40
   7  -4 -11   25.90    1.30
   7   4 -11   26.30    1.50
  -7   4  11   23.90    1.70
   7   4 -11   27.80    1.60
   6  -4 -11    2.90    0.80
   6  -4 -11    3.60    0.80
   6   4 -11    5.00    1.00
  -6   4  11    4.70    1.20
   6   4 -11    4.70    0.80
   5  -4 -11   67.59    2.80
   5  -4 -11   69.59    2.90
   5   4 -11   70.09    2.90
   5   4 -11   70.09    2.90
   4  -4 -11  105.99    4.10
   4  -4 -11  102.29    4.00
   4   4 -11  117.79    4.20
   4   4 -11  112.09    4.20
  -4   4  11  103.29    4.30
   3  -4 -11   -0.10    0.50
   3   4 -11    0.30    0.60
   3   4 -11   -0.10    0.50
   2  -4 -11   10.80    1.30
   2   4 -11   11.70    1.30
   2   4 -11   12.10    1.30
   1  -4 -11   53.59    2.40
   1  -4 -11   44.10    2.40
   1   4 -11   50.29    2.40
   1   4 -11   51.29    2.50
   0  -4 -11   48.60    2.50
   0   4 -11   51.59    2.50
   0   4 -11   54.49    2.50
  -1  -4 -11   43.90    2.20
  -1   4 -11   38.80    2.30
  -1   4 -11   44.70    2.20
  -2  -4 -11  352.56   11.60
  -3  -4 -11  134.89    4.90
   7  -5 -11   11.20    1.10
   7  -5 -11   12.10    0.90
   7   5 -11   14.30    0.90
  -7   5  11   13.60    1.40
   7   5 -11    8.50    1.40
   6  -5 -11   63.29    3.00
   6  -5 -11   57.49    2.40
   6   5 -11   55.89    2.40
   6   5 -11   56.19    2.40
  -6   5  11   59.09    2.60
   5  -5 -11   14.90    1.20
   5  -5 -11   14.60    1.20
   5   5 -11   14.60    1.20
   5   5 -11   14.20    1.20
  -5   5  11   14.60    1.40
   4  -5 -11  129.49    4.60
   4  -5 -11  126.99    4.60
   4   5 -11  128.19    4.70
   4   5 -11  126.49    4.70
   3  -5 -11    0.80    0.60
   3  -5 -11    2.10    0.80
   3   5 -11    2.60    1.00
   3   5 -11    0.30    0.50
   2  -5 -11   11.00    1.30
   2   5 -11   12.90    1.30
   2   5 -11    9.80    1.30
   1  -5 -11   21.60    1.60
   1  -5 -11   26.90    2.20
   1   5 -11   24.60    1.70
   1   5 -11   25.50    1.70
   0  -5 -11    2.70    0.90
   0  -5 -11    2.30    0.80
   0   5 -11    2.30    0.80
  -1  -5 -11   67.19    2.90
  -1   5 -11   66.79    2.80
  -1   5 -11   68.99    2.90
  -2  -5 -11  276.37    9.00
  -2   5 -11  267.87    8.70
  -2   5 -11  257.67    8.70
  -3  -5 -11   27.20    1.70
  -3   5 -11   26.40    1.60
  -4   5 -11   86.19    3.10
   7  -6 -11    4.20    0.80
   7  -6 -11    5.70    0.80
   7   6 -11    3.30    0.80
   6  -6 -11   12.00    1.00
   6  -6 -11   13.10    1.10
   6   6 -11   13.30    1.10
  -6   6  11   12.50    1.30
   6   6 -11   13.80    1.00
   5  -6 -11   41.30    1.90
   5  -6 -11   43.10    1.90
   5   6 -11   39.50    1.90
   5   6 -11   40.20    2.00
  -5   6  11   40.20    2.70
   4  -6 -11    0.80    0.50
   4  -6 -11    1.30    0.70
  -4   6  11    0.80    0.80
   4   6 -11    1.00    0.50
   4   6 -11    3.00    0.90
   3  -6 -11    8.60    1.10
   3   6 -11    9.40    1.10
   3   6 -11    8.00    1.10
   2  -6 -11    0.40    0.60
   1  -6 -11    6.20    1.20
   1  -6 -11    6.70    1.20
   1   6 -11    8.30    1.20
   1   6 -11    6.50    1.20
   0  -6 -11   79.19    3.30
   0  -6 -11   73.69    3.30
   0   6 -11   81.39    3.20
   0   6 -11   86.29    3.30
  -1  -6 -11   33.00    1.80
  -1   6 -11   35.00    1.80
  -1   6 -11   30.10    1.90
  -1   6 -11   33.10    2.00
  -2  -6 -11   19.90    1.50
  -2   6 -11   19.70    1.50
  -2   6 -11   19.60    1.50
  -3  -6 -11    0.70    0.80
  -4   6 -11  135.09    4.50
   7  -7 -11   11.00    1.00
   7  -7 -11   11.10    1.00
   6  -7 -11   25.90    1.30
   6  -7 -11   24.70    1.40
   6   7 -11   24.70    1.30
  -6   7  11   25.00    1.60
   5  -7 -11    0.50    0.40
   5  -7 -11    0.40    0.60
   5   7 -11   -1.10    0.80
   5   7 -11   -0.10    0.50
  -5   7  11    1.30    0.70
   4  -7 -11   25.50    1.50
  -4   7  11   28.90    1.80
   4   7 -11   27.60    1.50
   4   7 -11   27.90    1.60
   3  -7 -11    4.90    0.90
   3   7 -11    6.20    1.00
   3   7 -11    6.00    1.00
   2  -7 -11   66.29    2.80
   2   7 -11   66.79    2.80
   2   7 -11   69.29    2.90
   1  -7 -11   18.50    1.40
   1  -7 -11   18.40    1.50
   1   7 -11   18.30    1.40
   1   7 -11   17.80    1.40
   0  -7 -11   20.60    1.60
   0   7 -11   20.40    1.70
   0   7 -11   21.10    1.40
   0   7 -11   21.80    1.40
  -1  -7 -11    7.60    1.10
  -1   7 -11    8.30    1.20
  -1   7 -11    5.50    1.40
  -1   7 -11    7.50    1.00
  -2  -7 -11   56.39    2.50
  -2   7 -11   54.89    2.40
  -2   7 -11   55.99    2.30
  -3  -7 -11   36.20    1.90
  -3   7 -11   40.40    1.70
   6  -8 -11    0.30    0.90
   6  -8 -11    0.40    0.50
   6   8 -11    0.60    0.60
   6   8 -11   -0.40    0.50
   5  -8 -11    0.10    0.40
  -5   8  11   -1.00    0.70
   5   8 -11    0.40    0.40
   5   8 -11    1.20    0.50
   4  -8 -11    1.10    0.50
   4   8 -11    0.90    0.50
  -4   8  11    3.50    1.10
   4   8 -11    0.90    0.50
   3  -8 -11   13.40    1.10
   3   8 -11   12.10    1.10
   3   8 -11   13.90    1.30
   2  -8 -11   26.00    1.50
   2   8 -11   24.20    1.50
   2   8 -11   25.10    1.50
   1  -8 -11   17.50    1.40
   1  -8 -11   19.60    1.30
   1   8 -11   16.50    1.30
   1   8 -11   18.30    1.60
   1   8 -11   15.10    1.20
   0  -8 -11    6.80    1.20
   0   8 -11    8.30    1.10
   0   8 -11    8.10    1.00
   0   8 -11    8.90    1.30
  -1  -8 -11   13.90    1.30
  -1   8 -11   14.10    1.30
  -1   8 -11   14.20    1.10
  -1   8 -11   13.90    1.40
  -2  -8 -11    4.20    1.10
  -2   8 -11    2.60    1.10
  -2   8 -11    2.90    1.00
  -3   8 -11   34.40    1.60
   6  -9 -11    0.10    0.40
   5  -9 -11   14.70    1.00
  -5   9  11   17.00    1.50
   4  -9 -11   14.50    1.00
  -4   9  11   14.40    1.30
   4   9 -11   13.50    1.00
   4   9 -11   17.10    1.40
   3  -9 -11    0.60    0.40
   3   9 -11    0.60    0.50
   3   9 -11    0.20    0.40
   2  -9 -11    0.10    0.50
   2   9 -11    0.70    0.40
   2   9 -11    0.50    0.50
   1  -9 -11   61.39    2.40
   1   9 -11   55.99    2.40
   1   9 -11   55.89    2.40
   1   9 -11   52.39    2.30
   0  -9 -11   -0.20    0.70
   0   9 -11    0.40    0.70
   0   9 -11   -0.60    0.50
   0   9 -11    0.30    0.40
  -1  -9 -11    1.60    0.70
  -1   9 -11    4.30    1.30
  -1   9 -11    1.10    0.50
  -2  -9 -11   10.30    1.20
  -2   9 -11   10.10    1.00
  -2   9 -11    8.70    1.00
   5 -10 -11    0.50    0.40
   5  10 -11   -0.40    0.50
   5  10 -11   -0.80    0.50
   4 -10 -11   14.00    0.90
   4  10 -11   14.00    1.20
   4  10 -11   12.40    1.00
   3 -10 -11    9.90    1.00
   3  10 -11   10.60    0.90
   3  10 -11   10.30    0.90
  -3  10  11   12.40    1.40
   2 -10 -11    0.50    0.50
   2  10 -11    1.20    0.50
   2  10 -11    1.20    1.10
   1 -10 -11   20.80    1.50
   1  10 -11   22.40    1.30
   1  10 -11   21.60    1.40
   1  10 -11   21.70    1.30
   0  10 -11   62.99    2.50
   0  10 -11   63.99    2.50
   0  10 -11   64.89    2.50
  -1 -10 -11   52.89    2.40
  -1  10 -11   51.29    2.10
  -1  10 -11   58.69    2.30
  -2  10 -11    0.50    0.60
  -2  10 -11    0.90    0.50
   4 -11 -11   19.20    1.00
   4  11 -11   18.60    1.10
   3 -11 -11   26.20    1.20
   3  11 -11   26.10    1.30
   3  11 -11   20.40    1.50
   2 -11 -11   -0.10    0.50
   2  11 -11    0.20    0.40
   2  11 -11   -0.30    0.40
   1  11 -11    3.20    0.80
   1  11 -11    2.90    0.80
   0  11 -11   19.70    1.20
   0  11 -11   21.90    1.30
  -1  11 -11   15.30    1.00
   2  12 -11    2.10    0.80
   1  12 -11    1.20    0.40
   7   0 -12    0.20    0.60
   6   0 -12   20.40    1.30
   6   0 -12   23.10    1.30
   5   0 -12    2.90    0.80
   5   0 -12    2.80    0.80
   4   0 -12   17.10    1.30
   4   0 -12   19.00    1.80
   3   0 -12   -0.50    0.50
   3   0 -12    0.60    0.60
   2   0 -12   13.90    1.40
   2   0 -12   14.90    1.30
   1   0 -12   22.40    1.80
   1   0 -12   25.10    1.60
   0   0 -12  454.05   14.50
   7  -1 -12    4.40    0.90
   7   1 -12    6.00    1.10
   7   1 -12    5.00    1.00
   6  -1 -12    6.80    0.80
   6  -1 -12    6.60    0.90
   6   1 -12    6.70    0.80
   5  -1 -12   11.40    1.10
   5  -1 -12   10.60    1.00
  -5   1  12   13.20    1.80
   5   1 -12   11.60    1.10
   5   1 -12   11.60    1.40
   4  -1 -12    0.80    0.50
   4  -1 -12    2.70    0.80
   4   1 -12    0.60    0.50
  -4   1  12    1.60    1.20
   4   1 -12    0.50    0.50
   3  -1 -12   20.00    1.50
   3  -1 -12   26.10    1.50
   3   1 -12   21.30    1.50
  -3   1  12   23.40    2.00
   3   1 -12   21.10    1.50
   2  -1 -12   58.69    2.50
   2  -1 -12   56.69    2.60
   2   1 -12   55.19    2.50
   2   1 -12   60.59    2.50
   1  -1 -12   45.80    2.20
   1   1 -12   45.80    2.20
   1   1 -12   42.70    2.20
   0  -1 -12   20.40    1.70
   0   1 -12   21.40    1.60
   7  -2 -12   27.60    1.30
   7  -2 -12   28.70    1.40
   7   2 -12   26.70    1.30
   7   2 -12   25.40    1.50
   6  -2 -12   31.50    1.50
   6  -2 -12   33.80    1.60
  -6   2  12   32.00    2.00
   6   2 -12   31.50    1.60
   6   2 -12   32.30    1.60
   5  -2 -12   21.30    1.30
   5  -2 -12   20.30    1.30
   5   2 -12   20.60    1.40
  -5   2  12   21.20    1.80
   5   2 -12   18.00    1.20
   4  -2 -12    9.30    1.10
   4  -2 -12    7.60    1.00
   4   2 -12    9.10    1.00
   4   2 -12    8.60    1.00
   3  -2 -12   15.80    1.40
   3  -2 -12   13.00    1.20
  -3   2  12   13.40    1.70
   3   2 -12   14.20    1.20
   3   2 -12   15.10    1.30
   2  -2 -12   62.99    2.70
   2  -2 -12   61.69    2.80
   2   2 -12   65.39    2.70
   2   2 -12   62.89    2.70
   1  -2 -12   60.39    2.60
   1   2 -12   61.19    2.60
   1   2 -12   59.69    2.60
   0  -2 -12   18.60    1.60
   0   2 -12   23.40    1.70
   0   2 -12   19.60    1.60
   7  -3 -12    5.70    0.90
   7  -3 -12    7.40    0.70
   7   3 -12   10.30    1.90
   7   3 -12    4.30    0.70
   6  -3 -12    1.20    0.50
   6   3 -12    2.50    0.80
   6   3 -12    2.40    0.80
  -6   3  12    2.50    1.00
   5  -3 -12    1.20    0.50
   5  -3 -12    1.20    0.50
   5   3 -12    0.80    0.50
   5   3 -12    0.70    0.40
  -5   3  12    1.50    0.90
   4  -3 -12    0.30    0.60
   4  -3 -12    0.20    0.50
   4   3 -12   -0.10    0.40
   4   3 -12   -0.50    0.50
   3  -3 -12    0.90    0.70
   3  -3 -12   -0.10    0.50
   3   3 -12    0.30    0.50
   3   3 -12    0.00    0.40
   2  -3 -12   49.20    2.20
   2   3 -12   49.50    2.30
   2   3 -12   50.79    2.30
   1  -3 -12   64.99    2.70
   1   3 -12   62.29    2.70
   1   3 -12   62.69    2.70
   0  -3 -12    8.70    1.70
   0   3 -12    9.10    1.30
   0   3 -12    9.80    1.40
  -1  -3 -12   44.20    2.50
   7  -4 -12    5.20    0.90
   7  -4 -12    3.20    0.70
   7   4 -12    4.50    0.70
   6  -4 -12   -0.10    0.40
   6  -4 -12   -0.60    0.50
   6   4 -12    0.40    0.40
  -6   4  12   -0.60    0.90
   6   4 -12   -0.10    0.50
   5  -4 -12    8.40    0.90
   5  -4 -12    8.00    1.00
   5   4 -12    8.00    0.90
   5   4 -12    8.50    0.90
  -5   4  12    9.00    1.40
   4  -4 -12    1.10    0.60
   4  -4 -12    0.60    0.50
  -4   4  12   -0.40    0.80
   4   4 -12    0.30    0.50
   4   4 -12    0.50    0.40
   3  -4 -12   -0.10    0.50
   3   4 -12   -0.30    0.50
   3   4 -12   -0.30    0.40
   2  -4 -12    1.60    0.60
   2   4 -12    1.30    0.50
   2   4 -12    1.30    0.60
   1  -4 -12    6.20    1.10
   1   4 -12    5.70    1.10
   1   4 -12    3.80    1.10
   0  -4 -12    0.00    0.90
   0   4 -12    0.70    0.70
   0   4 -12   -0.40    0.60
  -1  -4 -12   -0.80    0.90
  -1   4 -12   -0.50    0.80
  -2  -4 -12   28.80    2.00
   6  -5 -12    0.90    0.50
   6  -5 -12    1.20    0.40
   6   5 -12    1.90    0.70
   6   5 -12    0.20    0.50
   5  -5 -12    4.40    0.80
   5   5 -12    4.00    0.80
   5   5 -12    4.00    0.70
  -5   5  12    5.30    1.20
   4  -5 -12   11.50    1.10
   4  -5 -12   13.80    1.50
   4   5 -12   11.20    1.00
   4   5 -12   10.70    1.00
  -4   5  12   12.40    1.30
   3  -5 -12   33.70    1.70
   3   5 -12   30.50    1.60
   3   5 -12   31.30    1.70
   2  -5 -12   56.69    2.40
   2   5 -12   53.29    2.30
   2   5 -12   53.59    2.40
   1  -5 -12    2.00    0.70
   1   5 -12    2.10    0.60
   1   5 -12    4.70    1.00
   0  -5 -12   20.70    1.60
   0   5 -12   18.10    1.30
   0   5 -12   19.10    1.40
  -1  -5 -12    9.50    1.40
  -1   5 -12    9.60    1.30
  -2  -5 -12   52.09    2.50
   6  -6 -12    0.00    0.40
   6   6 -12    0.20    0.40
   6   6 -12    2.30    0.80
   5  -6 -12    0.80    0.40
   5   6 -12    2.50    0.70
   5   6 -12    2.30    0.80
  -5   6  12   -0.50    0.80
   4  -6 -12   -0.60    0.40
   4   6 -12    0.90    0.50
   4   6 -12   -0.10    0.50
  -4   6  12    0.20    0.70
   3  -6 -12   16.50    1.20
   3   6 -12   17.80    1.30
   3   6 -12   15.70    1.20
   2  -6 -12    6.80    1.00
   2   6 -12    6.10    0.90
   2   6 -12    4.60    0.90
   1  -6 -12    3.40    0.70
   1   6 -12    2.70    0.90
   1   6 -12    3.00    0.80
   0  -6 -12   20.90    1.50
   0   6 -12   20.20    1.30
   0   6 -12   23.10    1.50
  -1  -6 -12    4.20    1.20
  -1   6 -12    3.40    1.20
   6  -7 -12    6.70    0.70
   6   7 -12    6.60    0.80
   5  -7 -12    0.40    0.40
  -5   7  12    0.60    1.00
   5   7 -12    0.30    0.40
   4  -7 -12   30.80    1.80
   4   7 -12   29.60    1.70
  -4   7  12   29.70    1.70
   4   7 -12   29.00    1.50
   3  -7 -12   30.50    1.80
   3   7 -12   34.00    2.10
   3   7 -12   30.30    2.10
   2  -7 -12    0.80    0.50
   2   7 -12    0.20    0.50
   2   7 -12   -0.30    0.40
   1  -7 -12    6.00    1.10
   1   7 -12    5.10    0.90
   1   7 -12    4.50    0.90
   0   7 -12    4.70    0.90
   0   7 -12    6.10    1.10
  -1   7 -12    3.70    1.00
   5  -8 -12   11.60    0.80
   5   8 -12   11.40    0.90
   5   8 -12   11.40    0.90
   4  -8 -12    0.40    0.40
   4   8 -12    1.10    0.50
   4   8 -12    0.60    0.40
  -4   8  12    0.80    0.70
   3  -8 -12   47.70    1.90
   3   8 -12   46.90    2.00
  -3   8  12   47.70    2.30
   3   8 -12   47.60    2.20
   2  -8 -12    1.50    0.50
   2   8 -12    2.30    0.80
   2   8 -12    1.10    0.40
   1  -8 -12   11.60    1.40
   1   8 -12   12.10    1.00
   1   8 -12   12.50    1.00
   0   8 -12    3.10    1.10
   0   8 -12    4.10    0.80
  -1   8 -12    5.60    1.00
   4  -9 -12    2.10    0.60
   4   9 -12    2.00    0.70
   4   9 -12    1.90    0.70
   3  -9 -12   -0.10    0.40
   3   9 -12    1.30    0.70
   2  -9 -12   21.10    1.20
   2   9 -12   21.60    1.20
   2   9 -12   21.00    1.20
   1   9 -12    9.50    0.90
   1   9 -12    8.80    1.00
   0   9 -12    0.40    0.40
  -1   9 -12    1.30    0.50
   3 -10 -12    1.70    0.50
   3  10 -12    1.20    0.40
   3  10 -12    2.70    0.70
   2  10 -12    0.80    0.40
   2  10 -12    0.60    0.50
   1  10 -12   10.60    0.90
   6   0 -13    0.50    0.40
   5   0 -13    0.00    0.40
   5   0 -13    0.10    0.40
   4   0 -13   -0.70    0.40
   4   0 -13    0.50    0.40
   3   0 -13    0.10    0.50
   3   0 -13   -0.20    0.40
   2   0 -13    0.60    0.70
   2   0 -13    0.30    0.50
   1   0 -13    1.30    0.60
   6  -1 -13    0.80    0.40
   6  -1 -13    0.80    0.40
   6   1 -13    0.90    0.50
   6   1 -13    0.50    0.40
   5  -1 -13   19.60    1.20
   5   1 -13   21.40    1.20
   5   1 -13   21.10    1.20
   4  -1 -13    4.50    0.90
   4  -1 -13    5.10    0.80
   4   1 -13    6.30    0.80
   3  -1 -13   39.60    1.80
   3  -1 -13   35.60    1.80
   3   1 -13   40.70    1.90
   3   1 -13   38.40    1.80
   2  -1 -13    1.50    0.50
   2   1 -13    1.90    0.60
   2   1 -13    3.80    1.10
   1  -1 -13   20.90    1.40
   1   1 -13   24.60    1.50
   6  -2 -13    9.90    0.80
   6   2 -13    9.20    0.90
   6   2 -13    9.10    0.80
   5  -2 -13    0.60    0.40
   5  -2 -13    0.20    0.40
   5   2 -13    0.30    0.30
   5   2 -13    0.90    0.40
   4  -2 -13    5.90    0.80
   4  -2 -13    3.80    1.20
   4   2 -13    6.60    0.90
   4   2 -13    5.20    0.80
   3  -2 -13    3.40    0.80
   3   2 -13    4.50    0.90
   3   2 -13    4.30    0.80
   2  -2 -13   10.60    1.00
   2   2 -13    9.20    1.00
   2   2 -13   10.60    1.10
   1  -2 -13    1.50    0.60
   1   2 -13    2.00    0.60
   6  -3 -13    0.50    0.40
   6   3 -13    0.10    0.30
   6   3 -13   -0.10    0.50
   5  -3 -13   31.40    1.40
   5   3 -13   30.20    1.40
   5   3 -13   32.80    1.50
   4  -3 -13   16.60    1.50
   4  -3 -13   18.30    1.10
   4   3 -13   19.00    1.10
   4   3 -13   18.50    1.10
   3  -3 -13   41.90    1.80
  -3   3  13   41.20    2.40
   3   3 -13   41.30    1.80
   3   3 -13   41.60    2.10
   2  -3 -13    2.90    0.90
   2   3 -13    1.50    0.50
  -2   3  13    1.80    1.30
   1  -3 -13    9.30    1.60
   1   3 -13    9.20    1.30
   1   3 -13    8.20    1.10
   6  -4 -13   14.50    0.90
   5  -4 -13    6.20    0.80
   5   4 -13    4.20    0.80
   5   4 -13    5.20    0.70
   4  -4 -13    5.00    0.80
   4   4 -13    5.80    0.80
   4   4 -13    7.30    1.10
   3  -4 -13    4.40    0.80
  -3   4  13    3.90    1.10
   3   4 -13    4.80    0.80
   3   4 -13    5.60    1.30
   2  -4 -13   22.00    1.30
   2   4 -13   20.60    1.30
   2   4 -13   21.10    1.30
   1  -4 -13    0.20    0.70
   1   4 -13    0.40    0.60
   1   4 -13    1.60    0.70
   5  -5 -13    6.20    0.70
   5   5 -13    5.40    0.70
   5   5 -13    6.20    0.80
   4  -5 -13    2.20    0.70
   4   5 -13    1.10    0.40
   4   5 -13    1.80    0.70
   3  -5 -13   21.50    1.20
   3   5 -13   22.60    1.20
   3   5 -13   21.40    1.40
  -3   5  13   20.30    2.10
   2   5 -13    3.50    0.80
   2   5 -13    2.60    0.80
   1   5 -13    0.00    0.60
   0   5 -13   -0.20    0.70
   5  -6 -13   -0.30    0.40
   5   6 -13    0.00    0.40
   5   6 -13    0.20    0.30
   4  -6 -13   42.80    1.70
   4   6 -13   39.00    1.70
   4   6 -13   40.90    1.70
   3  -6 -13    7.60    0.80
   3   6 -13    5.50    0.80
   3   6 -13    5.90    0.90
   2  -6 -13   -0.40    0.50
   2   6 -13    0.20    0.50
   1   6 -13   15.00    1.00
   1   6 -13   16.70    1.10
   0   6 -13   19.50    1.40
   4  -7 -13    0.10    0.40
   4   7 -13    0.60    0.40
   4   7 -13    0.30    0.30
   3  -7 -13   12.60    0.90
   3   7 -13   10.90    0.90
   2  -7 -13    3.10    1.10
   2   7 -13    0.40    0.40
   1   7 -13    2.70    0.80
   1   7 -13    1.70    0.60
   3   8 -13    8.90    0.80
   2   8 -13   23.90    1.20
   1   8 -13    1.10    0.50
   4   0 -14    3.10    0.70
   3   0 -14   16.80    1.00
   2   0 -14   35.70    1.60
   4  -1 -14    2.10    0.70
   3  -1 -14    9.20    0.90
   3   1 -14    7.90    0.80
   2  -1 -14    5.20    1.00
   2   1 -14    6.60    1.00
   4  -2 -14  143.59    4.70
   4   2 -14  142.89    4.70
   3  -2 -14   38.50    1.60
   3   2 -14   38.00    1.60
   2  -2 -14    3.30    1.00
   4  -3 -14    0.90    0.40
   4   3 -14    0.60    0.40
   3  -3 -14   56.59    2.10
   3   3 -14   54.59    2.10
   2   3 -14    1.30    0.50
   3  -4 -14    1.20    0.80
   2   4 -14   72.09    2.60
   0   0   0    0.00    0.00
_computing_structure_solution     'SHELXT 2014/5 (Sheldrick, 2014)'
;
_shelx_hkl_checksum     91509
_shelx_res_file
;
TITL JTM1066_0m_a.res in P2(1)/c
    JTM1066_0m_a.res
    created by SHELXL-2018/1 at 15:53:01 on 14-May-2019
REM Old TITL JTM1066_0m in P2(1)/c
REM SHELXT solution in P2(1)/c
REM R1 0.135,  Rweak 0.003,  Alpha 0.025,  Orientation as input
REM Formula found by SHELXT:  C18 N3 O2
CELL  1.54178   8.9420  15.1130  11.5829   90.000  100.132   90.000
ZERR    4.000   0.0002   0.0003   0.0003    0.000    0.001    0.000
LATT  1
SYMM -X, 1/2+Y, 1/2-Z
SFAC C H N O
UNIT 72 64 16 4
TEMP -123
SIZE 0.078 0.241 0.263
L.S. 5
BOND $H
LIST 4
CONF
EQIV $1 -x+1, y+1/2, -z+3/2
HTAB C8 N1_$1
ACTA 136
FMAP 2
PLAN 5
MPLA N4 C10 > C14
MPLA N1 N2 C1 > C4
MPLA N3 C5 > C9
WGHT    0.053400    0.363700
EXTI    0.004620
FVAR       0.69929
O1    4    0.272248    0.477489    0.306404    11.00000    0.04179    0.03301 =
         0.02248   -0.00332    0.00992   -0.00605
N1    3    0.195119    0.508757    0.701905    11.00000    0.03158    0.02776 =
         0.02595    0.00108    0.00646   -0.00188
N2    3    0.278720    0.582149    0.708498    11.00000    0.03209    0.02827 =
         0.02515    0.00008    0.00705   -0.00253
N3    3    0.491830    0.714631    0.537157    11.00000    0.03515    0.03065 =
         0.02492   -0.00041    0.00790   -0.00510
N4    3    0.077079    0.315576    0.534567    11.00000    0.05031    0.02796 =
         0.03482   -0.00102    0.01286   -0.00611
C1    1    0.170760    0.459004    0.604289    11.00000    0.02428    0.02501 =
         0.02516    0.00272    0.00346    0.00394
C2    1    0.231104    0.482248    0.503384    11.00000    0.02488    0.02457 =
         0.02356    0.00143    0.00343    0.00454
C3    1    0.316957    0.558460    0.511578    11.00000    0.02718    0.02722 =
         0.02296    0.00129    0.00515    0.00194
H3    2    0.361622    0.578546    0.441559    11.00000    0.03044
C4    1    0.339243    0.606715    0.615662    11.00000    0.02436    0.02591 =
         0.02286    0.00195    0.00375    0.00267
C5    1    0.432780    0.688711    0.630702    11.00000    0.02430    0.02695 =
         0.02350    0.00150    0.00342    0.00226
C6    1    0.458614    0.734413    0.736832    11.00000    0.03019    0.03393 =
         0.02391   -0.00087    0.00592   -0.00261
H6    2    0.412538    0.713097    0.800243    11.00000    0.03963
C7    1    0.548967    0.809127    0.747160    11.00000    0.03608    0.03482 =
         0.02736   -0.00528    0.00441   -0.00409
H7    2    0.566835    0.843844    0.822872    11.00000    0.04925
C8    1    0.611564    0.836141    0.651909    11.00000    0.03501    0.02972 =
         0.03248   -0.00061    0.00473   -0.00604
H8    2    0.673994    0.888654    0.656351    11.00000    0.04178
C9    1    0.579175    0.787004    0.549769    11.00000    0.03806    0.03246 =
         0.02766    0.00150    0.00892   -0.00648
H9    2    0.620719    0.804123    0.481373    11.00000    0.04348
C10   1    0.077019    0.378906    0.615054    11.00000    0.02639    0.02623 =
         0.02737    0.00420    0.00257    0.00237
C11   1   -0.004166    0.371001    0.706702    11.00000    0.03363    0.03611 =
         0.03553   -0.00155    0.01008   -0.00488
H11   2   -0.004848    0.419005    0.761880    11.00000    0.04448
C12   1   -0.087443    0.294969    0.714770    11.00000    0.03781    0.04548 =
         0.03994    0.00325    0.01207   -0.00960
H12   2   -0.146637    0.289663    0.777428    11.00000    0.05808
C13   1   -0.087940    0.229042    0.632542    11.00000    0.04343    0.03384 =
         0.04369    0.00545    0.00594   -0.01102
H13   2   -0.141454    0.176645    0.636788    11.00000    0.05045
C14   1   -0.004138    0.242434    0.545120    11.00000    0.06032    0.03101 =
         0.04237   -0.00314    0.01403   -0.01067
H14   2   -0.003496    0.196936    0.485194    11.00000    0.05193
C15   1    0.203512    0.430865    0.390075    11.00000    0.03204    0.02702 =
         0.02570   -0.00044    0.00794   -0.00067
H15A  2    0.089756    0.425162    0.359961    11.00000    0.03214
H15B  2    0.246613    0.370205    0.401615    11.00000    0.03569
C16   1    0.236243    0.437505    0.193637    11.00000    0.04121    0.02991 =
         0.02541   -0.00519    0.00664    0.00054
H16A  2    0.123303    0.441989    0.163716    11.00000    0.03671
H16B  2    0.267046    0.373921    0.199203    11.00000    0.03837
C17   1    0.320179    0.485689    0.113291    11.00000    0.04864    0.03734 =
         0.02931   -0.00402    0.01309    0.00077
H17   2    0.435611    0.488356    0.140911    11.00000    0.06547
C18   1    0.257396    0.519721    0.011937    11.00000    0.06892    0.04764 =
         0.03548    0.00591    0.01701    0.00827
H18A  2    0.150419    0.508704   -0.012786    11.00000    0.06548
H18B  2    0.314419    0.551460   -0.044152    11.00000    0.06780
HKLF 4
REM  JTM1066_0m_a.res in P2(1)/c
REM R1 =  0.0367 for    2688 Fo > 4sig(Fo)  and  0.0416 for all    3051 data
REM    273 parameters refined using      0 restraints
END
WGHT      0.0534      0.3637
REM Highest difference peak  0.184,  deepest hole -0.150,  1-sigma level  0.037
Q1    1   0.2014  0.4658  0.5504  11.00000  0.05    0.18
Q2    1   0.2215  0.4613  0.4585  11.00000  0.05    0.18
Q3    1   0.3465  0.5831  0.5703  11.00000  0.05    0.17
Q4    1   0.3601  0.5504  0.3790  11.00000  0.05    0.16
Q5    1   0.0480  0.3779  0.6579  11.00000  0.05    0.16
;
_shelx_res_checksum     50229
data_global
_journal_date_recd_electronic     2019-07-29
_journal_date_accepted     2019-08-10
_journal_name_full     'Acta Crystallographica, Section E'
_journal_year     2019
_journal_volume     75
_journal_issue      9
_journal_page_first     1321
_journal_page_last     1326
_journal_paper_category     GO
_journal_paper_doi     10.1107/S2056989019011186
_journal_coeditor_code     LH5915
_publ_contact_author
;
Nada Kheira Sebbar
Laboratoire de Chimie bioorganique appliqu\'ee
Facult\'e des sciences
Universit\'e Ibn Zohr
Agadir
Morocco
Laboratoire de Chimie Organique H\'et\'erocyclique URAC 21,
P\^ole de Comp\'etence Pharmacochimie,
Av. Ibn Battouta, BP 1014,
Facult\'e des Sciences,
Universit\'e Mohammed V,
Rabat,
Morocco
;
_publ_contact_author_email     'nadouchsebbarkheira@gmail.com'
_publ_contact_author_fax     ?
_publ_contact_author_phone     ?
_publ_section_title
;
Crystal structure, Hirshfeld surface analysis and interaction energy and DFT
studies of 4-[(prop-2-en-1-yloxy)methyl]-3,6-bis(pyridin-2-yl)pyridazine
;
loop_
    _publ_author_name
    _publ_author_footnote
    _publ_author_address
    'Filali, Mouad' .
;
Laboratoire de Chimie Organique Appliqu\'ee,
Universit\'e Sidi Mohamed Ben Abdallah,
Facult\'e des Sciences et Techniques,
Route d'Immouzzer,
BP 2202,
Fez,
Morocco
;
    'Sebbar, Nada Kheira' .
;
Laboratoire de Chimie Bioorganique Appliqu\'ee,
Facult\'e des Sciences,
Universit\'e Ibn Zohr,
Agadir
Morocco
Laboratoire de Chimie Organique H\'et\'erocyclique URAC 21,
P\^ole de Comp\'etence Pharmacochimie,
Av. Ibn Battouta, BP 1014,
Facult\'e des Sciences,
Universit\'e Mohammed V,
Rabat,
Morocco
;
    'H\"okelek, Tuncer' .
;
Department of Physics
Hacettepe University
06800 Beytepe
Ankara
Turkey
;
    'Mague, Joel T.' .
;
Department of Chemistry
Tulane University
New Orleans, LA 70118
USA
;
    'Chakroune, Said' .
;
Laboratoire de Chimie Organique Appliqu\'ee,
Universit\'e Sidi Mohamed Ben Abdallah,
Facult\'e des Sciences et Techniques,
Route d'Immouzzer,
BP 2202,
Fez,
Morocco
;
    'Ben-Tama, Abdessalam' .
;
Laboratoire de Chimie Organique Appliqu\'ee,
Universit\'e Sidi Mohamed Ben Abdallah,
Facult\'e des Sciences et Techniques,
Route d'Immouzzer,
BP 2202,
Fez,
Morocco
;
    'El Hadrami, El Mestafa' .
;
Laboratoire de Chimie Organique Appliqu\'ee,
Universit\'e Sidi Mohamed Ben Abdallah,
Facult\'e des Sciences et Techniques,
Route d'Immouzzer,
BP 2202,
Fez,
Morocco
;
_publ_section_synopsis
;
The title compound consists of a 3,6-bis(pyridin-2-yl)pyridazine unit linked to
a 4-[(prop-2-en-1-yloxy)methyl] moiety. The pyridine-2-yl rings are rotated
slightly out of the plane of the pyridazine ring. In the crystal, C---H...N
hydrogen bonds and C---H...\p  interactions link the molecules, forming deeply
corrugated layers approximately parallel to the <i>bc</i> plane and stacked
along the <i>a</i>-axis direction.
;
