# Supplementary material for: Crystal structure, Hirshfeld surface analysis and inter­action energy and DFT studies of 4-[(prop-2-en-1-yl­oxy)meth­yl]-3,6-bis­(pyridin-2-yl)pyridazine
Source: Acta Crystallogr E Crystallogr Commun. 2019 Aug 20;75(Pt 9):1321–6. doi: 10.1107/S2056989019011186 (PMC6727048; doi:10.1107/S2056989019011186)
Supplement: Supplementary file 2 [file e-75-01321-Isup2.hkl]

data_I                                                                          
_shelx_title ' JTM1066_0m_a.res in P2(1)/c'                                     
_shelx_refln_list_code          4                                               
_shelx_F_calc_maximum      160.73                                               
_exptl_crystal_F_000       640.00                                               
_reflns_d_resolution_high  0.8001                                               
                                                                                
loop_                                                                           
 _space_group_symop_operation_xyz                                               
 'x, y, z'                                                                      
 '-x, y+1/2, -z+1/2'                                                            
 '-x, -y, -z'                                                                   
 'x, -y-1/2, z-1/2'                                                             
                                                                                
_cell_length_a     8.9420                                                       
_cell_length_b    15.1130                                                       
_cell_length_c    11.5829                                                       
_cell_angle_alpha  90.000                                                       
_cell_angle_beta  100.132                                                       
_cell_angle_gamma  90.000                                                       
                                                                                
_shelx_F_squared_multiplier     1.000                                           
                                                                                
loop_                                                                           
 _refln_index_h                                                                 
 _refln_index_k                                                                 
 _refln_index_l                                                                 
 _refln_F_squared_calc                                                          
 _refln_F_squared_meas                                                          
 _refln_F_squared_sigma                                                         
 _refln_observed_status                                                         
   1   0   0         87.52         92.12         2.03 o                         
   2   0   0        428.37        406.33        13.33 o                         
   3   0   0        100.59         98.43         2.46 o                         
   4   0   0       2397.89       2249.13        54.45 o                         
   5   0   0         81.02         85.55         3.89 o                         
   6   0   0        366.87        368.29         7.38 o                         
   7   0   0          6.29          5.26         1.10 o                         
   8   0   0        208.05        215.41         4.81 o                         
   9   0   0        111.48        111.95         5.32 o                         
  10   0   0         49.43         45.22         2.86 o                         
   1   1   0         37.60         27.39         1.05 o                         
   3   1   0          0.31          0.51         0.51 o                         
   4   1   0        313.69        309.66         5.18 o                         
   5   1   0         10.00          8.90         1.16 o                         
   6   1   0        463.13        479.63         6.61 o                         
   7   1   0        132.72        138.97         2.54 o                         
   8   1   0         58.09         64.43         1.63 o                         
   9   1   0         17.87         18.19         2.97 o                         
  10   1   0          2.59          1.02         1.02 o                         
   0   2   0        409.42        379.98        17.47 o                         
   1   2   0        804.00        723.59        15.40 o                         
   3   2   0        346.34        357.60         8.43 o                         
   4   2   0       1210.46       1159.86        18.21 o                         
   5   2   0         69.50         77.65         2.25 o                         
   6   2   0        234.56        250.79         3.54 o                         
   7   2   0          4.39          3.41         0.66 o                         
   8   2   0          2.04          1.69         0.66 o                         
   9   2   0         21.00         19.75         1.74 o                         
  10   2   0          0.77          0.78         0.62 o                         
   1   3   0       1008.73        805.45        16.06 o                         
   2   3   0       6493.27       6713.95       235.61 o                         
   3   3   0        363.71        400.98         9.45 o                         
   4   3   0        742.03        749.98        12.07 o                         
   5   3   0        594.98        662.78        12.55 o                         
   6   3   0         42.68         43.05         1.40 o                         
   7   3   0         23.93         26.79         1.35 o                         
   8   3   0        207.74        215.83         3.43 o                         
   9   3   0          1.71          1.76         0.83 o                         
  10   3   0         63.73         56.19         1.86 o                         
   0   4   0      11027.17      11304.43       378.48 o                         
   1   4   0        337.64        314.43         6.30 o                         
   2   4   0        572.44        598.14        12.21 o                         
   3   4   0       2237.45       2268.45        40.77 o                         
   4   4   0        997.42        938.03        22.26 o                         
   5   4   0          5.00          3.32         0.75 o                         
   6   4   0         18.71         21.00         1.16 o                         
   7   4   0          4.58          4.99         0.70 o                         
   8   4   0         16.91         19.26         1.27 o                         
   9   4   0          1.88          2.29         0.84 o                         
  10   4   0          1.18          2.89         1.02 o                         
   1   5   0          5.49          2.10         0.52 o                         
   2   5   0        309.42        293.99         5.05 o                         
   3   5   0       2132.75       2314.15        41.67 o                         
   4   5   0        934.27       1039.40        19.19 o                         
   5   5   0         89.47         98.43         2.29 o                         
   6   5   0        137.77        142.38         2.74 o                         
   7   5   0          2.62          4.01         0.76 o                         
   8   5   0         36.52         37.74         1.69 o                         
   9   5   0          8.29          7.84         1.12 o                         
  10   5   0         80.95         82.03         2.76 o                         
   0   6   0        160.12        195.13         8.30 o                         
   1   6   0        149.08        139.29         3.22 o                         
   2   6   0        169.81        162.91         6.15 o                         
   3   6   0        190.54        238.06         4.93 o                         
   4   6   0         79.12         69.47         2.30 o                         
   5   6   0        190.16        207.73         4.55 o                         
   6   6   0        243.08        256.44         4.29 o                         
   7   6   0          0.05          0.92         0.82 o                         
   8   6   0          2.91          7.08         1.39 o                         
   9   6   0         15.91         15.55         1.33 o                         
  10   6   0          1.73          0.41         0.82 o                         
   1   7   0       2193.26       2271.49        35.54 o                         
   2   7   0        137.51        127.91         3.29 o                         
   3   7   0          6.43          7.20         1.10 o                         
   4   7   0          3.64          2.05         0.92 o                         
   5   7   0         42.30         51.67         2.20 o                         
   6   7   0          1.99          2.19         0.90 o                         
   7   7   0         22.78         21.61         1.65 o                         
   8   7   0          8.77          8.68         1.15 o                         
   9   7   0         90.85         82.22         2.83 o                         
  10   7   0         23.29         19.02         1.64 o                         
   0   8   0         74.58         86.17         4.91 o                         
   1   8   0        689.34        784.07        15.11 o                         
   2   8   0          2.24          1.98         2.49 o                         
   3   8   0        383.29        404.27         7.05 o                         
   4   8   0        260.59        267.81         4.33 o                         
   5   8   0         36.94         32.64         1.42 o                         
   6   8   0        153.59        166.89         3.24 o                         
   7   8   0          8.00          6.70         0.90 o                         
   8   8   0        110.42         98.40         2.35 o                         
   9   8   0         10.55          7.86         1.14 o                         
   1   9   0        525.69        518.29        10.25 o                         
   2   9   0        167.61        149.81         6.98 o                         
   3   9   0        310.12        345.67         6.08 o                         
   4   9   0        323.86        286.23         5.18 o                         
   5   9   0         12.32         10.96         1.50 o                         
   6   9   0         68.74         71.40         2.36 o                         
   7   9   0         23.68         20.54         1.80 o                         
   8   9   0         79.30         68.07         2.33 o                         
   9   9   0          7.36          6.63         1.23 o                         
   0  10   0        796.07        942.67       126.30 o                         
   1  10   0        235.89        259.02         4.79 o                         
   2  10   0         11.12          9.54         1.34 o                         
   3  10   0         44.81         42.26         1.85 o                         
   4  10   0          1.11          2.08         0.93 o                         
   5  10   0        148.67        157.19         3.32 o                         
   6  10   0        157.43        145.12         3.69 o                         
   7  10   0         51.10         40.58         1.87 o                         
   8  10   0         44.80         47.09         1.95 o                         
   9  10   0         15.14         14.73         1.13 o                         
   1  11   0         32.60         40.31         1.60 o                         
   2  11   0         80.79         75.40         2.04 o                         
   3  11   0          6.72          4.96         0.84 o                         
   4  11   0        188.41        200.88         4.53 o                         
   5  11   0         84.88         77.91         2.48 o                         
   6  11   0        314.71        292.24         6.12 o                         
   7  11   0          9.41          8.65         1.06 o                         
   8  11   0         25.24         26.52         1.45 o                         
   0  12   0         24.25         34.40         2.11 o                         
   1  12   0          2.70          2.34         0.60 o                         
   2  12   0        400.65        373.36         5.84 o                         
   3  12   0         48.67         52.65         1.63 o                         
   4  12   0         19.32         12.14         1.54 o                         
   5  12   0         89.79         84.95         2.17 o                         
   6  12   0          3.63          1.41         0.58 o                         
   7  12   0          0.67          0.43         0.54 o                         
   8  12   0         16.58         13.22         1.13 o                         
   1  13   0          0.04          0.29         0.56 o                         
   2  13   0         19.85         19.54         1.52 o                         
   3  13   0          2.83          5.85         0.85 o                         
   4  13   0        319.46        288.58         5.23 o                         
   5  13   0          1.59          1.50         0.56 o                         
   6  13   0         14.35         15.67         0.99 o                         
   7  13   0          1.10          1.15         0.56 o                         
   0  14   0         21.33         14.41         1.41 o                         
   1  14   0         24.24         25.76         1.35 o                         
   2  14   0         47.52         40.91         1.42 o                         
   3  14   0         81.48         83.93         2.12 o                         
   4  14   0        104.42         82.11         1.85 o                         
   5  14   0          2.12          1.70         0.53 o                         
   6  14   0          4.98          2.50         0.50 o                         
   7  14   0         23.30         31.11         1.45 o                         
   1  15   0          0.13          0.80         0.56 o                         
   2  15   0        457.55        445.63         9.11 o                         
   3  15   0         19.45         22.07         1.10 o                         
   4  15   0         10.10         10.73         0.93 o                         
   5  15   0         16.74         20.78         0.91 o                         
   6  15   0          0.00          0.99         0.78 o                         
   0  16   0        146.06        136.27         4.05 o                         
   1  16   0        147.32        149.71         2.99 o                         
   2  16   0         15.39         17.86         1.56 o                         
   3  16   0          4.91          4.32         1.23 o                         
   4  16   0         12.37         13.58         1.00 o                         
   5  16   0         23.33         26.81         1.11 o                         
   1  17   0         21.63         21.78         0.97 o                         
   2  17   0          6.01          7.20         1.26 o                         
   3  17   0         13.65         11.43         1.12 o                         
   4  17   0        113.43        103.99         2.32 o                         
   0  18   0          0.53          0.41         0.82 o                         
   1  18   0         15.01         12.70         0.75 o                         
   2  18   0          0.11          0.48         0.47 o                         
   3  18   0          0.01          0.92         1.12 o                         
 -10   1   1         18.35         20.20         1.33 o                         
  -9   1   1         16.38         13.81         1.59 o                         
  -8   1   1        100.14         96.92         2.79 o                         
  -7   1   1          0.50         -0.03         0.60 o                         
  -6   1   1        101.41        110.86         2.36 o                         
  -5   1   1        151.18        141.26         3.27 o                         
  -4   1   1        157.68        156.58         2.54 o                         
  -3   1   1        436.07        438.43         8.12 o                         
  -2   1   1        559.07        464.03         8.54 o                         
  -1   1   1       1008.47        898.80        23.17 o                         
   0   1   1       7012.19       7186.16       174.81 o                         
   1   1   1        415.23        347.38         7.45 o                         
   2   1   1        322.09        349.40         7.86 o                         
   3   1   1       2334.77       2212.57        48.21 o                         
   4   1   1        634.37        620.25         9.89 o                         
   5   1   1        146.56        136.35        13.11 o                         
   6   1   1          8.27          9.80         0.85 o                         
   7   1   1        536.96        614.30         8.33 o                         
   8   1   1        117.64        117.56         2.20 o                         
   9   1   1         83.78         90.89         2.68 o                         
  10   1   1         60.48         64.88         2.46 o                         
 -10   2   1        186.94        179.89         3.94 o                         
  -9   2   1          8.69          7.36         1.51 o                         
  -8   2   1         28.13         30.61         1.56 o                         
  -7   2   1         19.97         20.64         1.40 o                         
  -6   2   1         32.26         35.11         1.35 o                         
  -5   2   1          0.01          0.12         0.75 o                         
  -4   2   1        548.27        533.26         6.99 o                         
  -3   2   1         76.43         76.10         1.72 o                         
  -2   2   1         15.16         24.68         1.90 o                         
  -1   2   1       1970.23       1766.32        51.22 o                         
   0   2   1         87.21         66.14         1.24 o                         
   1   2   1        908.33        820.45        12.73 o                         
   2   2   1      25833.59      28805.20       625.99 o                         
   3   2   1         14.64         16.23         1.08 o                         
   4   2   1        263.37        247.22         4.33 o                         
   5   2   1        660.70        689.10        12.88 o                         
   6   2   1        111.36        109.64         2.44 o                         
   7   2   1         26.83         34.41         1.42 o                         
   8   2   1          1.62          1.51         0.57 o                         
   9   2   1         22.28         26.19         1.31 o                         
  10   2   1         21.01         19.31         3.27 o                         
 -10   3   1          1.44          1.43         1.01 o                         
  -9   3   1         22.22         20.22         1.66 o                         
  -8   3   1          3.69          2.80         0.78 o                         
  -7   3   1        137.21        138.00         3.65 o                         
  -6   3   1        408.79        403.70         7.64 o                         
  -5   3   1         52.74         45.64         2.51 o                         
  -4   3   1        114.51        114.96         2.51 o                         
  -3   3   1       1268.36       1277.98        19.94 o                         
  -2   3   1        924.92        854.49        21.07 o                         
  -1   3   1       2271.35       2090.27        38.60 o                         
   0   3   1        292.66        299.25         5.20 o                         
   1   3   1       1744.11       1559.61        35.84 o                         
   2   3   1      10563.50      10935.56       239.51 o                         
   3   3   1        352.70        343.54         7.37 o                         
   4   3   1          1.66          3.04         0.70 o                         
   5   3   1       3035.61       3189.95        56.92 o                         
   6   3   1        199.36        212.46         3.32 o                         
   7   3   1          0.37         -0.07         0.52 o                         
   8   3   1          3.15          3.17         0.69 o                         
   9   3   1          4.36          5.81         0.78 o                         
  10   3   1         10.03          8.26         1.17 o                         
 -10   4   1          5.02          6.88         1.82 o                         
  -9   4   1          2.93          3.81         1.39 o                         
  -8   4   1         92.65        105.38         2.60 o                         
  -7   4   1         42.43         46.66         1.80 o                         
  -6   4   1        103.23        113.02         4.31 o                         
  -5   4   1         12.21         15.98         2.35 o                         
  -4   4   1       1674.97       1765.28        27.66 o                         
  -3   4   1        189.14        214.37         4.44 o                         
  -2   4   1       2957.16       2622.52        40.47 o                         
  -1   4   1         98.15         91.63         2.17 o                         
   0   4   1       7506.75       7069.33       204.71 o                         
   1   4   1        206.91        176.90         3.14 o                         
   2   4   1       1133.37       1041.04        16.25 o                         
   3   4   1        192.84        195.57         4.25 o                         
   4   4   1       3857.16       3907.08        60.34 o                         
   5   4   1        292.19        312.31         5.51 o                         
   6   4   1        385.04        412.35         5.79 o                         
   7   4   1          1.95          3.63         0.65 o                         
   8   4   1         20.24         21.49         1.18 o                         
   9   4   1          0.07         -0.17         0.61 o                         
  10   4   1         17.68         13.79         1.64 o                         
 -10   5   1         16.79         16.94         1.43 o                         
  -9   5   1         26.82         26.56         1.39 o                         
  -8   5   1          0.00          0.94         0.81 o                         
  -7   5   1         11.91         13.23         1.18 o                         
  -6   5   1         56.81         55.86         1.74 o                         
  -5   5   1         28.58         34.79         2.12 o                         
  -4   5   1       1901.44       1993.18        36.02 o                         
  -3   5   1        247.49        267.91         5.47 o                         
  -2   5   1        435.03        425.32         7.37 o                         
  -1   5   1         33.76         40.30         1.42 o                         
   0   5   1        447.68        388.84         6.51 o                         
   1   5   1         49.49         50.64         1.32 o                         
   2   5   1         93.15        110.84         2.31 o                         
   3   5   1       4492.57       4556.37        81.14 o                         
   4   5   1       6182.96       6308.84       128.93 o                         
   5   5   1        200.33        185.60         3.95 o                         
   6   5   1        203.66        205.46         3.61 o                         
   7   5   1        274.48        290.66         4.39 o                         
   8   5   1         78.18         87.07         2.30 o                         
   9   5   1          6.92          6.29         1.10 o                         
  10   5   1         23.38         26.18         2.45 o                         
  -9   6   1         57.15         53.94         1.67 o                         
  -8   6   1         10.47         12.42         1.16 o                         
  -7   6   1          0.28          0.50         0.88 o                         
  -6   6   1         41.90         44.84         1.59 o                         
  -5   6   1         10.48         13.03         1.45 o                         
  -4   6   1        867.46        872.23        16.38 o                         
  -3   6   1        199.89        214.35         5.89 o                         
  -2   6   1        787.58        891.73        20.54 o                         
  -1   6   1        458.62        470.85         9.15 o                         
   0   6   1       1904.77       1697.86        30.73 o                         
   1   6   1        117.33        108.44         2.40 o                         
   2   6   1        958.29        868.88        18.68 o                         
   3   6   1       1073.02       1102.21        25.01 o                         
   4   6   1        508.17        552.75         9.94 o                         
   5   6   1         68.33         71.83         1.80 o                         
   6   6   1        174.39        190.94         3.79 o                         
   7   6   1         42.09         49.72         1.51 o                         
   8   6   1         17.55         20.97         2.14 o                         
   9   6   1         15.55         14.91         1.26 o                         
  10   6   1         81.30         81.27         3.28 o                         
 -10   7   1          7.84          8.59         1.23 o                         
  -9   7   1          3.58          2.98         1.32 o                         
  -8   7   1         36.19         34.43         2.29 o                         
  -7   7   1          2.06          2.04         0.75 o                         
  -6   7   1        106.17        108.28         2.38 o                         
  -5   7   1         42.16         48.39         1.58 o                         
  -4   7   1        152.58        144.20         3.06 o                         
  -3   7   1         11.06         15.69         1.46 o                         
  -2   7   1       1857.41       1971.57        35.81 o                         
  -1   7   1        714.39        739.71        12.56 o                         
   0   7   1        292.21        280.72         5.21 o                         
   1   7   1        683.35        699.44        11.57 o                         
   2   7   1        797.96        821.40        13.28 o                         
   3   7   1         30.98         38.01         2.32 o                         
   4   7   1         87.58         79.16         1.91 o                         
   5   7   1        838.05        859.30        13.86 o                         
   6   7   1       1913.90       1964.30        30.78 o                         
   7   7   1         77.25         81.19         2.43 o                         
   8   7   1        127.68        135.29         3.64 o                         
   9   7   1         84.40         73.73         2.25 o                         
  10   7   1         21.62         19.43         1.43 o                         
 -10   8   1          1.99          1.64         0.82 o                         
  -9   8   1         43.36         37.43         1.57 o                         
  -8   8   1          0.75          0.40         0.67 o                         
  -7   8   1          4.46          2.76         0.72 o                         
  -6   8   1         88.05         89.57         2.35 o                         
  -5   8   1         40.94         33.68         1.52 o                         
  -4   8   1         48.08         53.58         1.93 o                         
  -3   8   1         67.92         67.13         2.80 o                         
  -2   8   1        308.70        289.52         6.59 o                         
  -1   8   1       1304.63       1409.42        26.23 o                         
   0   8   1        167.80        193.46         5.79 o                         
   1   8   1        164.89        162.88         3.58 o                         
   2   8   1         23.37         23.52         2.02 o                         
   3   8   1        143.27        134.94         2.68 o                         
   4   8   1        113.45        111.50         2.15 o                         
   5   8   1        180.21        172.52         5.63 o                         
   6   8   1          7.38         10.93         1.56 o                         
   7   8   1          0.04          0.45         0.55 o                         
   8   8   1         20.78         19.90         1.13 o                         
   9   8   1         12.49         10.86         1.66 o                         
  -9   9   1         19.64         24.34         2.05 o                         
  -8   9   1          0.14         -0.33         0.80 o                         
  -7   9   1         69.76         60.07         1.94 o                         
  -6   9   1         31.44         31.15         1.74 o                         
  -5   9   1         10.33          9.56         1.34 o                         
  -4   9   1          1.19          4.29         2.50 o                         
  -3   9   1        150.12        163.17         3.82 o                         
  -2   9   1        254.29        235.01         4.47 o                         
  -1   9   1          0.42          1.00         1.31 o                         
   0   9   1         78.83         81.72         2.68 o                         
   1   9   1        476.06        471.69        11.58 o                         
   2   9   1         44.72         41.96         1.79 o                         
   3   9   1         18.05         20.00         1.37 o                         
   4   9   1        226.71        218.47         3.79 o                         
   5   9   1         63.55         73.87         2.06 o                         
   6   9   1         13.75         19.72         2.01 o                         
   7   9   1        242.27        232.65         4.54 o                         
   8   9   1        654.72        599.64         9.77 o                         
   9   9   1          0.00          1.18         0.64 o                         
  -9  10   1          0.14          0.61         0.58 o                         
  -8  10   1          4.24          5.52         1.08 o                         
  -7  10   1        166.32        154.75         4.49 o                         
  -6  10   1          0.04          1.24         0.78 o                         
  -5  10   1          2.33          0.31         1.18 o                         
  -4  10   1          0.35          1.89         0.99 o                         
  -3  10   1        179.27        169.24         3.90 o                         
  -2  10   1         13.27         14.83         1.30 o                         
  -1  10   1         14.93         14.34         1.30 o                         
   0  10   1         37.48         38.16         1.60 o                         
   1  10   1       1250.72       1218.48        17.23 o                         
   2  10   1          3.28          3.47         0.79 o                         
   3  10   1        102.93        100.74         2.32 o                         
   4  10   1         59.84         62.74         4.40 o                         
   5  10   1        236.21        238.47         4.92 o                         
   6  10   1         17.99         13.83         1.37 o                         
   7  10   1         40.24         43.96         1.55 o                         
   8  10   1          1.99          7.38         1.17 o                         
   9  10   1          2.56          2.25         0.82 o                         
  -9  11   1         24.03         25.22         1.22 o                         
  -8  11   1          2.66          2.80         2.15 o                         
  -7  11   1          0.43          1.40         1.34 o                         
  -6  11   1        207.84        207.64         3.55 o                         
  -5  11   1         81.55         67.80         1.80 o                         
  -4  11   1         40.43         44.89         1.66 o                         
  -3  11   1         22.40         19.08         1.46 o                         
  -2  11   1          7.08          6.35         1.30 o                         
  -1  11   1        372.40        395.27         6.80 o                         
   0  11   1         55.13         56.11         1.71 o                         
   1  11   1          5.34         11.68         1.13 o                         
   2  11   1        146.82        141.09         2.81 o                         
   3  11   1        162.99        173.30         3.53 o                         
   4  11   1          2.30          2.63         0.76 o                         
   5  11   1          0.83          3.32         0.79 o                         
   6  11   1        283.27        288.84         7.25 o                         
   7  11   1          0.27          0.55         0.59 o                         
   8  11   1         14.18          9.96         0.99 o                         
  -8  12   1          0.72          0.31         0.58 o                         
  -7  12   1          0.26          1.02         0.58 o                         
  -6  12   1         30.94         27.28         1.60 o                         
  -5  12   1        250.03        211.53         3.63 o                         
  -4  12   1          5.37          7.46         1.05 o                         
  -3  12   1         43.94         37.01         1.65 o                         
  -2  12   1         60.23         66.14         1.94 o                         
  -1  12   1         22.41         25.48         1.68 o                         
   0  12   1         14.15         16.36         1.17 o                         
   1  12   1        210.40        197.32         3.92 o                         
   2  12   1        237.28        228.44         3.32 o                         
   3  12   1        454.29        460.32         7.88 o                         
   4  12   1         75.29         66.19         2.07 o                         
   5  12   1         54.81         67.32         2.31 o                         
   6  12   1         47.92         45.09         1.46 o                         
   7  12   1        170.64        169.44         3.21 o                         
   8  12   1          2.02          2.25         0.58 o                         
  -8  13   1         52.71         45.64         2.25 o                         
  -7  13   1         27.57         27.37         1.37 o                         
  -6  13   1          0.80          0.73         0.54 o                         
  -5  13   1         19.68         17.71         1.25 o                         
  -4  13   1        220.24        207.66         3.59 o                         
  -3  13   1        100.46         99.08         2.16 o                         
  -2  13   1         83.25         84.41         2.01 o                         
  -1  13   1         49.76         47.68         1.71 o                         
   0  13   1        385.15        379.89         6.64 o                         
   1  13   1        116.02        128.94         2.42 o                         
   2  13   1         98.37         99.14         2.02 o                         
   3  13   1          1.90          0.60         0.66 o                         
   4  13   1         21.51         17.25         1.22 o                         
   5  13   1          0.01          0.93         0.62 o                         
   6  13   1         41.89         44.64         1.35 o                         
   7  13   1         26.84         28.99         1.71 o                         
  -7  14   1          0.03          0.23         0.51 o                         
  -6  14   1          6.75          7.01         1.28 o                         
  -5  14   1         12.67         10.38         0.89 o                         
  -4  14   1         37.86         31.45         1.95 o                         
  -3  14   1         87.47         74.24         1.67 o                         
  -2  14   1          0.88          0.25         0.53 o                         
  -1  14   1        198.48        204.20         3.57 o                         
   0  14   1        671.76        687.76        10.14 o                         
   1  14   1          5.98          4.82         0.72 o                         
   2  14   1         36.11         36.38         1.32 o                         
   3  14   1        102.91        113.80         2.58 o                         
   4  14   1         81.48         75.07         1.89 o                         
   5  14   1        291.57        276.60         4.33 o                         
   6  14   1         14.42         12.98         0.86 o                         
   7  14   1         41.98         43.79         2.25 o                         
  -6  15   1         33.41         26.43         1.45 o                         
  -5  15   1          3.99          3.67         1.06 o                         
  -4  15   1          0.72          0.83         0.47 o                         
  -3  15   1          2.47          3.46         0.55 o                         
  -2  15   1          6.93         11.89         1.03 o                         
  -1  15   1          9.00         12.18         1.06 o                         
   0  15   1         95.80        107.98         2.28 o                         
   1  15   1        152.31        160.90         4.70 o                         
   2  15   1         51.13         57.88         1.74 o                         
   3  15   1         39.94         39.26         1.68 o                         
   4  15   1          1.67          0.71         0.46 o                         
   5  15   1          5.68          4.82         1.47 o                         
   6  15   1          2.56          2.71         1.41 o                         
  -5  16   1         18.58         17.39         0.96 o                         
  -4  16   1          8.17         10.64         0.84 o                         
  -3  16   1        119.13        121.11         2.84 o                         
  -2  16   1        475.89        433.10         6.52 o                         
  -1  16   1         14.45         14.00         0.96 o                         
   0  16   1         28.11         26.92         1.12 o                         
   1  16   1         20.79         16.18         1.01 o                         
   2  16   1         96.53         89.82         1.91 o                         
   3  16   1         76.30         77.67         1.89 o                         
   4  16   1         13.14         14.51         0.88 o                         
   5  16   1          1.18          1.87         0.50 o                         
  -4  17   1          4.21          5.15         0.88 o                         
  -3  17   1        178.21        172.32         3.17 o                         
  -2  17   1          2.48          5.23         1.13 o                         
  -1  17   1          2.14          0.98         0.45 o                         
   0  17   1         11.19         12.12         0.86 o                         
   1  17   1         15.00         15.65         0.89 o                         
   2  17   1          6.61          4.66         0.88 o                         
   3  17   1         30.11         26.21         1.14 o                         
   4  17   1         70.33         70.03         1.73 o                         
  -3  18   1         17.61         14.50         0.90 o                         
  -2  18   1         13.62         14.69         1.31 o                         
  -1  18   1         10.99         10.65         0.86 o                         
   0  18   1        181.30        167.99         3.04 o                         
   1  18   1         57.30         52.56         1.37 o                         
   2  18   1        136.40        133.85         2.84 o                         
   3  18   1         95.67         98.94         2.61 o                         
 -10   0   2         16.03         12.48         2.05 o                         
  -9   0   2          2.83          2.86         1.43 o                         
  -8   0   2         26.82         26.80         2.45 o                         
  -7   0   2         39.15         41.56         2.02 o                         
  -6   0   2         17.19         13.67         1.43 o                         
  -5   0   2         89.38         92.93         3.09 o                         
  -4   0   2         81.05         74.76         2.76 o                         
  -3   0   2         76.16         55.28         2.46 o                         
  -2   0   2          0.71          0.82         0.41 o                         
  -1   0   2       2255.98       1917.60        59.15 o                         
   1   0   2       1293.33       1244.66        38.39 o                         
   2   0   2        185.19        165.67         3.92 o                         
   3   0   2        350.62        337.81        10.89 o                         
   4   0   2        149.19        150.34         5.74 o                         
   5   0   2          0.34          1.13         0.74 o                         
   6   0   2        377.23        414.39         8.21 o                         
   7   0   2       1360.10       1552.13        33.53 o                         
   8   0   2         54.92         50.65         2.34 o                         
   9   0   2          1.07          0.00         0.87 o                         
  10   0   2          1.07         -0.82         1.84 o                         
 -10   1   2         43.40         41.83         1.65 o                         
  -9   1   2         73.42         75.07         2.89 o                         
  -8   1   2          7.78          7.22         1.22 o                         
  -7   1   2          4.36          4.64         1.12 o                         
  -6   1   2         28.44         25.92         1.79 o                         
  -5   1   2        835.32        817.71        24.68 o                         
  -4   1   2        121.72        116.40         1.90 o                         
  -3   1   2        842.51        772.80        14.20 o                         
  -2   1   2        129.19        133.07         2.43 o                         
  -1   1   2       9476.64       9208.78       164.52 o                         
   0   1   2         54.05         47.84         1.45 o                         
   1   1   2      17434.81      19155.66       293.91 o                         
   2   1   2       2242.75       2103.20        32.30 o                         
   3   1   2       1503.87       1371.55        24.59 o                         
   4   1   2         25.80         33.28         1.15 o                         
   5   1   2         12.62         11.10         0.82 o                         
   6   1   2         28.87         30.15         1.13 o                         
   7   1   2        171.21        185.77         3.04 o                         
   8   1   2          0.06          0.18         0.54 o                         
   9   1   2         55.22         52.99         1.44 o                         
  10   1   2          0.20          0.41         1.43 o                         
 -10   2   2        116.62        108.87         2.71 o                         
  -9   2   2         54.85         51.83         2.53 o                         
  -8   2   2         83.66         82.49         2.94 o                         
  -7   2   2          0.15         -0.30         0.67 o                         
  -6   2   2          1.95          0.15         0.59 o                         
  -5   2   2        608.69        592.39         9.82 o                         
  -4   2   2        191.85        162.27         2.53 o                         
  -3   2   2         14.21         11.81         0.86 o                         
  -2   2   2          1.74          2.35         0.41 o                         
  -1   2   2        645.58        620.20         9.84 o                         
   0   2   2         24.11         25.44         0.72 o                         
   1   2   2       5358.41       5121.18        91.60 o                         
   2   2   2        569.25        612.75        13.87 o                         
   3   2   2        306.95        271.96         7.50 o                         
   4   2   2        586.01        565.01         9.21 o                         
   5   2   2         81.69         89.31         2.09 o                         
   6   2   2        121.10        128.60         2.30 o                         
   7   2   2         14.37         16.13         1.00 o                         
   8   2   2         29.64         33.87         1.18 o                         
   9   2   2        306.16        308.64         4.86 o                         
  10   2   2         43.61         43.17         2.86 o                         
 -10   3   2          0.20         -0.32         0.65 o                         
  -9   3   2         64.68         64.19         1.86 o                         
  -8   3   2         47.72         47.32         1.96 o                         
  -7   3   2         13.70         17.67         1.46 o                         
  -6   3   2         42.32         46.19         2.28 o                         
  -5   3   2        183.06        178.69         5.22 o                         
  -4   3   2        106.71        109.82         2.50 o                         
  -3   3   2         24.94         30.01         1.04 o                         
  -2   3   2        203.97        218.53         5.44 o                         
  -1   3   2         72.34         60.89         1.76 o                         
   0   3   2        353.15        306.18         5.89 o                         
   1   3   2       2891.58       2518.10        38.81 o                         
   2   3   2       1780.17       1666.23        33.90 o                         
   3   3   2       1877.98       1845.30        33.20 o                         
   4   3   2         45.18         44.57         1.60 o                         
   5   3   2         25.79         33.53         1.19 o                         
   6   3   2         21.02         24.41         1.09 o                         
   7   3   2         62.79         69.03         1.66 o                         
   8   3   2         38.54         39.76         1.83 o                         
   9   3   2          0.07          0.55         0.56 o                         
  10   3   2         49.82         43.31         1.82 o                         
 -10   4   2         48.01         55.50         1.83 o                         
  -9   4   2         20.53         20.60         1.24 o                         
  -8   4   2        457.46        462.92        14.43 o                         
  -7   4   2        422.61        458.16         9.08 o                         
  -6   4   2        206.28        200.18         4.59 o                         
  -5   4   2         12.08          9.35         1.20 o                         
  -4   4   2         77.60         73.62         1.56 o                         
  -3   4   2         60.21         50.69         1.76 o                         
  -2   4   2          0.47          0.66         0.40 o                         
  -1   4   2         70.06         70.23         1.74 o                         
   0   4   2       1196.18       1121.05        18.08 o                         
   1   4   2        139.96        141.39         2.66 o                         
   2   4   2        360.99        323.09         6.11 o                         
   3   4   2       1665.41       1644.03        29.78 o                         
   4   4   2       2893.57       2944.90        67.83 o                         
   5   4   2        555.88        549.37         7.41 o                         
   6   4   2          0.56          1.74         0.62 o                         
   7   4   2         14.28         17.22         1.80 o                         
   8   4   2         99.95        104.51         3.77 o                         
   9   4   2          0.01          0.08         0.56 o                         
  10   4   2          1.15          0.82         0.82 o                         
 -10   5   2          0.08          1.05         0.87 o                         
  -9   5   2          0.52         -0.04         0.60 o                         
  -8   5   2         21.53         25.85         1.85 o                         
  -7   5   2          1.34          2.32         0.84 o                         
  -6   5   2          6.66          7.14         1.25 o                         
  -5   5   2         69.43         76.69         2.32 o                         
  -4   5   2        113.56        128.43         2.74 o                         
  -3   5   2        181.40        178.23         4.20 o                         
  -2   5   2         32.81         29.13         1.19 o                         
  -1   5   2         37.50         32.70         1.34 o                         
   0   5   2        107.84        108.60         2.28 o                         
   1   5   2        210.61        201.91         3.97 o                         
   2   5   2          1.14          3.02         0.61 o                         
   3   5   2        356.65        309.64         6.54 o                         
   4   5   2       2317.64       2231.92        42.94 o                         
   5   5   2        101.11        107.11         2.03 o                         
   6   5   2         18.55         21.57         1.24 o                         
   7   5   2         12.15         16.00         1.10 o                         
   8   5   2          1.11          0.95         0.72 o                         
   9   5   2          0.05         -0.28         0.58 o                         
  10   5   2         35.27         33.35         1.84 o                         
 -10   6   2          9.13          9.61         1.64 o                         
  -9   6   2        170.31        164.09         3.24 o                         
  -8   6   2          7.69          8.69         1.14 o                         
  -7   6   2         40.47         41.90         1.71 o                         
  -6   6   2        214.08        220.90         6.04 o                         
  -5   6   2        144.45        141.45         2.95 o                         
  -4   6   2          3.09          1.84         1.27 o                         
  -3   6   2         83.23         91.36         4.50 o                         
  -2   6   2         47.64         50.81         1.90 o                         
  -1   6   2        118.72        102.59         2.45 o                         
   0   6   2          8.80          9.70         1.21 o                         
   1   6   2         15.05         16.55         1.01 o                         
   2   6   2       1255.23       1215.35        17.25 o                         
   3   6   2        219.15        225.01         6.15 o                         
   4   6   2        360.22        363.86         5.63 o                         
   5   6   2        219.20        244.04         4.53 o                         
   6   6   2        503.36        549.43         9.22 o                         
   7   6   2        143.03        148.69         2.84 o                         
   8   6   2         97.91        100.25         2.21 o                         
   9   6   2         90.10         85.11         1.91 o                         
  10   6   2        119.79        123.73         4.51 o                         
 -10   7   2         75.86         73.89         3.07 o                         
  -9   7   2         41.91         44.40         1.70 o                         
  -8   7   2          7.77          7.33         1.21 o                         
  -7   7   2         13.40         17.64         1.54 o                         
  -6   7   2          0.02         -0.16         0.66 o                         
  -5   7   2         21.01         21.35         1.25 o                         
  -4   7   2         95.74         89.35         2.69 o                         
  -3   7   2        285.29        294.11        11.90 o                         
  -2   7   2       3080.68       3307.90        68.71 o                         
  -1   7   2         92.02         69.57         2.15 o                         
   0   7   2         93.58         88.78         2.07 o                         
   1   7   2        295.20        270.72         4.96 o                         
   2   7   2         73.36         61.92         2.19 o                         
   3   7   2         58.67         59.44         1.83 o                         
   4   7   2         41.30         39.54         1.43 o                         
   5   7   2        321.56        327.87         5.82 o                         
   6   7   2       1244.89       1347.32        21.39 o                         
   7   7   2         60.54         56.43         1.64 o                         
   8   7   2         52.76         59.27         1.44 o                         
   9   7   2         18.15         20.61         1.18 o                         
 -10   8   2         67.75         58.75         2.66 o                         
  -9   8   2         11.01         10.54         1.22 o                         
  -8   8   2          0.67          0.86         0.68 o                         
  -7   8   2         69.96         73.76         2.30 o                         
  -6   8   2          3.75          1.59         0.74 o                         
  -5   8   2         92.56         94.21         2.02 o                         
  -4   8   2        112.18        111.43         2.65 o                         
  -3   8   2          0.79          0.26         0.81 o                         
  -2   8   2         64.56         66.71         3.87 o                         
  -1   8   2         22.38         16.62         3.29 o                         
   0   8   2         57.78         74.50         2.65 o                         
   1   8   2         92.09         96.08         2.65 o                         
   2   8   2         39.23         33.29         1.54 o                         
   3   8   2         13.19         14.70         1.20 o                         
   4   8   2          7.90         16.53         1.57 o                         
   5   8   2        151.36        164.02         3.40 o                         
   6   8   2        570.96        599.44         9.99 o                         
   7   8   2         17.35         20.34         1.32 o                         
   8   8   2        332.50        330.24         5.20 o                         
   9   8   2         38.72         40.71         2.25 o                         
  -9   9   2          0.02          0.20         0.58 o                         
  -8   9   2         13.81         11.47         1.42 o                         
  -7   9   2         61.98         74.58         2.82 o                         
  -6   9   2          3.08          1.73         0.80 o                         
  -5   9   2        135.60        138.50         3.47 o                         
  -4   9   2        690.57        717.24        13.50 o                         
  -3   9   2          4.17          2.24         0.78 o                         
  -2   9   2        194.45        198.47         3.25 o                         
  -1   9   2        178.33        171.70         2.71 o                         
   0   9   2        818.71        858.26        12.07 o                         
   1   9   2        196.67        177.76         3.00 o                         
   2   9   2         42.37         38.19         1.84 o                         
   3   9   2         12.17         20.69         1.33 o                         
   4   9   2        578.06        587.70        11.13 o                         
   5   9   2          1.67          1.20         0.64 o                         
   6   9   2        161.20        181.12         3.24 o                         
   7   9   2        238.30        228.55         4.34 o                         
   8   9   2        314.68        307.58         4.77 o                         
   9   9   2         71.95         68.98         2.87 o                         
  -9  10   2         18.17         16.85         2.05 o                         
  -8  10   2          8.95          6.46         1.16 o                         
  -7  10   2          9.46          9.61         1.51 o                         
  -6  10   2         23.14         29.56         2.07 o                         
  -5  10   2          1.67          2.96         0.69 o                         
  -4  10   2         63.96         69.25         2.63 o                         
  -3  10   2          0.09          0.62         0.68 o                         
  -2  10   2         17.69         17.11         1.23 o                         
  -1  10   2          2.87          4.83         0.93 o                         
   0  10   2         20.72         27.89         1.76 o                         
   1  10   2        467.58        466.57         8.03 o                         
   2  10   2        359.22        346.84         5.00 o                         
   3  10   2        132.16        115.96         6.25 o                         
   4  10   2          9.15          8.85         1.14 o                         
   5  10   2          3.47          2.01         0.76 o                         
   6  10   2         81.21         83.39         2.17 o                         
   7  10   2         46.06         51.81         2.07 o                         
   8  10   2        170.89        146.92         3.23 o                         
  -9  11   2          3.51          2.68         1.23 o                         
  -8  11   2          0.23         -0.41         0.92 o                         
  -7  11   2         19.88         20.30         1.51 o                         
  -6  11   2        252.77        241.70         5.20 o                         
  -5  11   2         27.17         39.51         1.45 o                         
  -4  11   2         69.81         62.76         1.73 o                         
  -3  11   2         78.39         83.07         2.20 o                         
  -2  11   2         46.56         47.13         1.66 o                         
  -1  11   2         15.79         14.01         1.24 o                         
   0  11   2          0.09          1.16         0.62 o                         
   1  11   2        332.09        332.97         5.28 o                         
   2  11   2         79.80         58.73         1.96 o                         
   3  11   2         66.22         65.64         1.90 o                         
   4  11   2         99.23        107.01         2.37 o                         
   5  11   2         11.65         12.81         1.12 o                         
   6  11   2        110.21        114.76         2.59 o                         
   7  11   2         66.94         65.98         1.89 o                         
   8  11   2         95.58        103.74         2.05 o                         
  -8  12   2         25.44         21.48         1.22 o                         
  -7  12   2          0.21          0.41         0.58 o                         
  -6  12   2         51.75         56.02         1.73 o                         
  -5  12   2         92.66         69.31         1.81 o                         
  -4  12   2         17.13         21.42         1.23 o                         
  -3  12   2         15.79         14.31         1.07 o                         
  -2  12   2          2.82          2.51         0.65 o                         
  -1  12   2        307.68        322.68         5.74 o                         
   0  12   2         82.88         88.97         2.22 o                         
   1  12   2        548.78        535.47         8.05 o                         
   2  12   2        204.82        197.38         3.23 o                         
   3  12   2        335.22        353.19         5.59 o                         
   4  12   2         14.60         18.11         1.83 o                         
   5  12   2          3.17          2.94         1.68 o                         
   6  12   2         25.94         29.61         1.66 o                         
   7  12   2          0.17          0.95         0.55 o                         
   8  12   2          4.81          5.52         1.43 o                         
  -8  13   2         28.72         22.30         1.64 o                         
  -7  13   2         24.45         22.43         1.47 o                         
  -6  13   2         17.15         15.73         1.73 o                         
  -5  13   2          0.19          0.19         0.59 o                         
  -4  13   2          2.03          1.04         0.60 o                         
  -3  13   2         17.18         16.10         1.36 o                         
  -2  13   2         13.60         10.75         1.10 o                         
  -1  13   2         83.56         84.80         2.20 o                         
   0  13   2        102.68         99.02         2.22 o                         
   1  13   2          8.02          9.49         0.97 o                         
   2  13   2         82.52         81.23         1.83 o                         
   3  13   2        155.27        162.99         3.06 o                         
   4  13   2          0.03         -0.37         1.09 o                         
   5  13   2          1.43          1.60         0.90 o                         
   6  13   2         56.16         64.07         1.58 o                         
   7  13   2         23.86         28.88         1.34 o                         
  -7  14   2          3.06          3.54         0.82 o                         
  -6  14   2          1.31          0.22         0.54 o                         
  -5  14   2          7.03          5.13         0.86 o                         
  -4  14   2          7.58          9.41         1.06 o                         
  -3  14   2        265.00        247.78         3.75 o                         
  -2  14   2          3.24          4.31         1.04 o                         
  -1  14   2        785.60        854.77        13.84 o                         
   0  14   2         22.66         19.92         1.38 o                         
   1  14   2        188.37        194.83         3.42 o                         
   2  14   2         68.34         75.42         1.86 o                         
   3  14   2         28.69         34.24         1.71 o                         
   4  14   2         20.50         18.90         1.69 o                         
   5  14   2         26.63         24.38         1.16 o                         
   6  14   2         29.05         32.27         1.08 o                         
  -6  15   2          4.93          4.17         1.12 o                         
  -5  15   2         10.34         12.79         0.95 o                         
  -4  15   2          2.55          2.30         0.47 o                         
  -3  15   2        131.41        115.20         2.31 o                         
  -2  15   2         48.13         45.50         1.63 o                         
  -1  15   2        310.15        335.62         5.28 o                         
   0  15   2        149.87        161.27         2.94 o                         
   1  15   2          0.52         -0.09         0.56 o                         
   2  15   2         15.53         18.14         1.09 o                         
   3  15   2          3.22          3.34         0.71 o                         
   4  15   2        112.86        107.12         2.60 o                         
   5  15   2          0.00          0.55         0.47 o                         
   6  15   2         12.11         17.59         0.94 o                         
  -5  16   2          0.18         -0.66         0.81 o                         
  -4  16   2          9.08          9.46         0.89 o                         
  -3  16   2        491.27        476.13         7.00 o                         
  -2  16   2         41.28         41.22         1.20 o                         
  -1  16   2        194.06        181.54         3.10 o                         
   0  16   2          8.34          9.34         0.86 o                         
   1  16   2          2.29          2.65         0.72 o                         
   2  16   2          0.73          0.55         0.47 o                         
   3  16   2          1.15          0.50         0.45 o                         
   4  16   2         68.81         66.98         1.84 o                         
   5  16   2        232.76        254.09         4.86 o                         
  -4  17   2         29.32         24.44         2.15 o                         
  -3  17   2        221.96        210.63         3.69 o                         
  -2  17   2          5.12          3.39         0.71 o                         
  -1  17   2         56.10         52.88         1.29 o                         
   0  17   2          0.42          0.42         0.45 o                         
   1  17   2          0.01         -0.02         0.44 o                         
   2  17   2        107.67        108.75         2.55 o                         
   3  17   2        115.34        114.46         2.66 o                         
   4  17   2          1.03          3.61         1.23 o                         
  -3  18   2          7.63          4.50         0.82 o                         
  -2  18   2          8.38          7.40         0.86 o                         
  -1  18   2         36.61         36.96         1.07 o                         
   0  18   2         23.92         21.28         0.94 o                         
   1  18   2         72.87         71.04         1.77 o                         
   2  18   2          1.65          4.10         0.87 o                         
 -10   1   3         18.91         23.93         1.59 o                         
  -9   1   3        131.94        130.25         3.37 o                         
  -8   1   3         34.12         31.95         1.70 o                         
  -7   1   3        403.58        403.53        11.55 o                         
  -6   1   3          1.70          2.13         0.72 o                         
  -5   1   3         35.95         39.54         1.62 o                         
  -4   1   3         12.99          8.23         0.89 o                         
  -3   1   3       1109.22       1102.18        17.43 o                         
  -2   1   3       1000.54        881.12        13.99 o                         
  -1   1   3        422.93        415.28         9.63 o                         
   0   1   3       1511.14       1360.02        29.89 o                         
   1   1   3        694.72        655.91        10.40 o                         
   2   1   3         19.58         15.40         0.70 o                         
   3   1   3        252.96        261.77         4.51 o                         
   4   1   3        701.07        673.77        15.37 o                         
   6   1   3          0.67          1.94         0.62 o                         
   7   1   3         51.05         55.48         1.93 o                         
   8   1   3          7.38          5.70         0.60 o                         
   9   1   3         33.12         34.52         1.17 o                         
 -10   2   3          6.23          7.73         1.84 o                         
  -9   2   3        449.24        472.67        10.07 o                         
  -8   2   3          1.18          1.11         0.99 o                         
  -7   2   3        102.53        102.93         3.09 o                         
  -6   2   3        601.18        603.03        18.65 o                         
  -5   2   3        321.99        344.21         7.05 o                         
  -4   2   3         83.13         75.27         1.58 o                         
  -3   2   3          8.95         11.58         0.87 o                         
  -2   2   3         40.67         45.91         2.24 o                         
  -1   2   3        251.72        244.90         8.42 o                         
   0   2   3        167.56        137.68         2.99 o                         
   1   2   3       1683.73       1575.76        28.29 o                         
   2   2   3       1320.11       1272.73        17.74 o                         
   3   2   3          9.33          9.51         1.09 o                         
   4   2   3          6.13          9.84         2.15 o                         
   5   2   3          0.01          0.87         0.49 o                         
   6   2   3        189.88        185.66         6.34 o                         
   7   2   3         53.64         56.15         1.47 o                         
   8   2   3          0.27          0.32         0.46 o                         
   9   2   3         84.18         78.92         1.74 o                         
 -10   3   3         53.89         53.14         3.25 o                         
  -9   3   3       1260.71       1264.58        20.08 o                         
  -8   3   3         10.18         12.89         1.17 o                         
  -7   3   3         78.74         85.63         3.88 o                         
  -6   3   3         80.85        100.61         2.76 o                         
  -5   3   3         78.92         69.01         2.58 o                         
  -4   3   3        452.47        439.76         6.11 o                         
  -3   3   3         88.27         76.07         1.91 o                         
  -2   3   3        256.04        230.73         4.82 o                         
  -1   3   3       1251.70       1150.24        29.83 o                         
   0   3   3        387.78        386.45         6.43 o                         
   1   3   3        492.07        470.43         8.98 o                         
   2   3   3       1033.14        942.11        13.29 o                         
   3   3   3       2102.15       2053.37        37.01 o                         
   4   3   3        218.61        218.41         4.76 o                         
   5   3   3         23.87         23.20         1.06 o                         
   6   3   3         96.45         95.45         1.93 o                         
   7   3   3          4.85          3.16         0.72 o                         
   8   3   3        112.62        126.83         4.37 o                         
   9   3   3         44.50         44.91         1.60 o                         
  10   3   3          2.96          0.20         0.61 o                         
 -10   4   3         35.34         33.61         1.67 o                         
  -9   4   3        257.41        253.77         4.68 o                         
  -8   4   3         21.38         18.04         1.28 o                         
  -7   4   3        234.68        247.65         4.66 o                         
  -6   4   3         21.93         21.31         1.73 o                         
  -5   4   3        298.70        296.87         6.10 o                         
  -4   4   3        722.10        704.84        10.32 o                         
  -3   4   3        114.91        118.17         3.15 o                         
  -2   4   3          4.08          3.37         0.73 o                         
  -1   4   3         27.42         19.33         0.94 o                         
   0   4   3       1261.68       1282.81        20.22 o                         
   1   4   3         16.88         16.10         0.82 o                         
   2   4   3          0.58          2.81         0.54 o                         
   3   4   3       2238.70       2242.42        40.53 o                         
   4   4   3         41.57         40.30         1.25 o                         
   5   4   3         12.18         10.07         0.92 o                         
   6   4   3         12.16         11.95         1.00 o                         
   7   4   3          7.21         10.56         1.04 o                         
   8   4   3          0.78          1.23         0.89 o                         
   9   4   3         16.96         16.02         1.12 o                         
  10   4   3          0.39          0.41         0.61 o                         
 -10   5   3          4.64          5.82         0.91 o                         
  -9   5   3         58.61         53.95         1.66 o                         
  -8   5   3        307.71        320.60         7.37 o                         
  -7   5   3       1213.92       1250.97        19.96 o                         
  -6   5   3         21.62         22.88         1.35 o                         
  -5   5   3         23.65         21.56         1.54 o                         
  -4   5   3          5.20          6.04         2.76 o                         
  -3   5   3        253.13        248.23        13.33 o                         
  -2   5   3       1796.07       1706.38        23.98 o                         
  -1   5   3        309.50        287.91         7.37 o                         
   0   5   3         65.07         76.19         1.68 o                         
   1   5   3          1.81          2.50         0.53 o                         
   2   5   3          5.83          7.45         0.96 o                         
   3   5   3         10.42          9.33         1.36 o                         
   4   5   3          7.27          6.02         0.64 o                         
   5   5   3        578.79        583.22         7.90 o                         
   6   5   3         74.12         79.50         1.88 o                         
   7   5   3          0.14         -0.15         0.57 o                         
   8   5   3         10.59         10.40         1.45 o                         
   9   5   3         18.56         23.76         1.06 o                         
 -10   6   3         23.70         15.34         1.84 o                         
  -9   6   3          1.21          2.43         0.74 o                         
  -8   6   3        192.84        189.70         3.74 o                         
  -7   6   3        496.84        546.33        15.47 o                         
  -6   6   3          3.28          2.54         0.78 o                         
  -5   6   3         22.65         20.86         1.76 o                         
  -4   6   3         70.44         60.33         2.98 o                         
  -3   6   3         26.75         30.55         3.17 o                         
  -2   6   3       2365.27       2332.48        36.48 o                         
  -1   6   3          2.29          2.28         0.64 o                         
   0   6   3          0.15          1.79         0.57 o                         
   1   6   3          0.36          1.33         1.15 o                         
   2   6   3          0.32          0.28         0.76 o                         
   3   6   3         86.27         90.45         1.90 o                         
   4   6   3          1.95          3.60         0.72 o                         
   5   6   3       1013.24       1071.97        15.37 o                         
   6   6   3        187.82        188.85         3.82 o                         
   7   6   3          1.44          1.17         0.58 o                         
   8   6   3         11.05         10.92         1.12 o                         
   9   6   3          2.50          2.37         0.54 o                         
 -10   7   3         50.74         43.75         2.66 o                         
  -9   7   3         52.74         51.27         1.71 o                         
  -8   7   3          0.75          0.20         0.80 o                         
  -7   7   3         75.12         79.04         2.17 o                         
  -6   7   3        136.35        137.70         2.99 o                         
  -5   7   3        342.26        319.62         5.08 o                         
  -4   7   3        295.61        291.47         5.18 o                         
  -3   7   3         15.43         13.70         2.66 o                         
  -2   7   3         10.14         18.72         2.24 o                         
  -1   7   3        352.76        354.84         8.44 o                         
   0   7   3        312.55        295.81         5.49 o                         
   1   7   3         41.62         42.58         1.73 o                         
   2   7   3         61.68         57.66         4.67 o                         
   3   7   3        237.70        223.97         3.77 o                         
   4   7   3        133.91        142.82         2.74 o                         
   5   7   3         16.75         18.69         1.17 o                         
   6   7   3         44.79         46.01         1.66 o                         
   7   7   3         35.77         40.47         1.60 o                         
   8   7   3         14.65         18.05         1.30 o                         
   9   7   3         18.84         18.54         1.00 o                         
  -9   8   3          3.88          3.72         0.82 o                         
  -8   8   3         48.34         49.60         2.92 o                         
  -7   8   3         28.09         29.39         1.58 o                         
  -6   8   3         42.34         42.18         1.69 o                         
  -5   8   3         27.20         30.51         1.77 o                         
  -4   8   3        200.98        206.18         5.05 o                         
  -3   8   3        614.00        587.88         9.74 o                         
  -2   8   3         18.57         18.41         1.45 o                         
  -1   8   3        109.35        105.21         3.30 o                         
   0   8   3        472.92        438.01         8.99 o                         
   1   8   3        437.44        433.89         7.09 o                         
   2   8   3          0.40          0.25         0.62 o                         
   3   8   3         14.01         12.31         1.16 o                         
   4   8   3        182.58        177.24         3.20 o                         
   5   8   3         15.22         15.63         1.24 o                         
   6   8   3        356.20        361.21         6.38 o                         
   7   8   3        255.57        239.18         4.63 o                         
   8   8   3         18.28         16.04         0.95 o                         
   9   8   3         20.47         18.41         1.64 o                         
  -9   9   3         27.00         25.54         1.47 o                         
  -8   9   3          9.21          9.80         1.30 o                         
  -7   9   3         41.35         41.30         1.89 o                         
  -6   9   3         33.18         29.49         1.51 o                         
  -5   9   3         16.61         17.77         1.35 o                         
  -4   9   3        238.26        221.73         3.34 o                         
  -3   9   3         51.28         46.06         1.52 o                         
  -2   9   3        118.63        106.74         2.16 o                         
  -1   9   3         61.02         61.41         1.50 o                         
   0   9   3        896.22        878.89        10.76 o                         
   1   9   3         21.21         18.48         1.20 o                         
   2   9   3         44.66         44.26         1.71 o                         
   3   9   3        686.86        676.86         9.07 o                         
   4   9   3         43.79         47.03         1.41 o                         
   5   9   3         94.57         97.22         2.22 o                         
   6   9   3          2.16          2.22         0.60 o                         
   7   9   3         24.41         21.73         1.07 o                         
   8   9   3         50.96         41.60         1.33 o                         
  -9  10   3          3.32          5.68         1.12 o                         
  -8  10   3         15.12         18.52         1.30 o                         
  -6  10   3        206.79        209.70         4.65 o                         
  -5  10   3        523.07        559.35        10.83 o                         
  -4  10   3         26.27         29.58         1.39 o                         
  -3  10   3          9.87         10.14         1.15 o                         
  -2  10   3         27.84         27.82         1.27 o                         
  -1  10   3         22.81         26.54         1.64 o                         
   0  10   3         21.35         21.10         1.10 o                         
   1  10   3        237.15        221.92         3.48 o                         
   2  10   3         12.86         12.96         1.49 o                         
   3  10   3       1360.64       1399.23        19.80 o                         
   4  10   3         57.66         59.13         1.60 o                         
   5  10   3          1.24          0.65         0.73 o                         
   6  10   3          0.00         -0.29         0.80 o                         
   7  10   3        111.07        110.24         2.14 o                         
   8  10   3        300.34        272.66         8.86 o                         
  -9  11   3          9.72          8.70         1.64 o                         
  -8  11   3          0.03          0.45         0.79 o                         
  -7  11   3          4.49          3.60         1.84 o                         
  -6  11   3          0.30          0.27         0.69 o                         
  -5  11   3         67.97         66.99         2.00 o                         
  -4  11   3          2.55          5.79         0.82 o                         
  -3  11   3        164.87        159.72         2.98 o                         
  -2  11   3         49.71         51.75         1.81 o                         
  -1  11   3          9.29         10.13         1.00 o                         
   0  11   3         40.70         39.65         1.98 o                         
   1  11   3        651.19        647.16        12.35 o                         
   2  11   3        318.17        343.88         6.15 o                         
   3  11   3          3.00          4.88         0.83 o                         
   4  11   3         24.31         21.96         1.29 o                         
   5  11   3         27.02         30.37         1.68 o                         
   6  11   3          1.21          0.66         0.59 o                         
   7  11   3         10.99         11.40         0.88 o                         
   8  11   3         35.67         32.58         1.07 o                         
  -8  12   3        164.01        165.86         4.20 o                         
  -7  12   3        169.20        164.22         4.49 o                         
  -6  12   3         11.47         10.27         1.29 o                         
  -5  12   3          0.55          1.00         0.65 o                         
  -4  12   3          9.97          9.10         1.06 o                         
  -3  12   3        100.41        100.34         2.28 o                         
  -2  12   3         42.19         38.54         1.56 o                         
  -1  12   3         57.30         59.26         1.70 o                         
   0  12   3          0.00          0.56         0.58 o                         
   1  12   3       1746.09       1774.57        24.95 o                         
   2  12   3         27.35         31.15         1.63 o                         
   3  12   3         41.12         37.95         1.83 o                         
   4  12   3         51.87         54.69         1.70 o                         
   5  12   3          1.26          0.07         0.83 o                         
   6  12   3          1.70          0.31         0.61 o                         
   7  12   3          0.10         -0.11         0.44 o                         
  -8  13   3          6.32          6.43         0.93 o                         
  -7  13   3         54.68         48.18         1.96 o                         
  -6  13   3         17.31         17.09         1.17 o                         
  -5  13   3          4.62          6.17         0.95 o                         
  -4  13   3         61.74         51.42         1.59 o                         
  -3  13   3         11.42         15.18         1.20 o                         
  -2  13   3          0.01         -0.19         0.58 o                         
  -1  13   3        563.80        569.06        11.10 o                         
   0  13   3         77.51         80.98         1.97 o                         
   1  13   3        192.60        201.38         3.57 o                         
   2  13   3        116.17        124.07         2.52 o                         
   3  13   3         15.63         17.89         1.16 o                         
   4  13   3         36.76         37.89         1.56 o                         
   5  13   3          5.28          6.68         0.98 o                         
   6  13   3          3.71          5.62         0.83 o                         
   7  13   3         45.28         58.25         1.54 o                         
  -7  14   3         11.40         13.41         1.08 o                         
  -6  14   3         39.50         40.86         1.41 o                         
  -5  14   3         67.73         63.64         2.75 o                         
  -4  14   3         95.29         84.01         1.74 o                         
  -3  14   3         18.97         15.14         1.33 o                         
  -2  14   3         42.88         44.57         1.71 o                         
  -1  14   3        561.09        604.60        10.04 o                         
   0  14   3         74.71         82.84         1.96 o                         
   1  14   3          6.47          5.24         0.75 o                         
   2  14   3         46.54         49.73         1.48 o                         
   3  14   3        131.04        137.33         4.13 o                         
   4  14   3         41.70         38.49         1.34 o                         
   5  14   3          0.00         -0.20         0.64 o                         
   6  14   3          7.78          9.22         1.01 o                         
  -6  15   3          0.10          1.90         0.79 o                         
  -5  15   3          0.21          0.24         0.67 o                         
  -4  15   3         80.29         76.77         2.13 o                         
  -3  15   3         98.70        111.24         2.16 o                         
  -2  15   3         85.47         97.81         2.47 o                         
  -1  15   3        154.59        159.91         4.73 o                         
   0  15   3          5.82          5.26         1.56 o                         
   1  15   3          9.72         11.26         1.53 o                         
   2  15   3         47.69         47.40         1.46 o                         
   3  15   3          1.16          1.49         0.78 o                         
   4  15   3          8.68         10.92         1.05 o                         
   5  15   3        212.35        224.16         4.50 o                         
  -5  16   3          7.55          6.05         1.08 o                         
  -4  16   3          0.03          0.25         0.54 o                         
  -3  16   3        190.73        180.80         2.97 o                         
  -2  16   3        226.92        212.49         3.45 o                         
  -1  16   3         56.15         50.16         1.30 o                         
   0  16   3          7.09          6.29         0.72 o                         
   1  16   3         65.56         65.09         1.52 o                         
   2  16   3          2.12          2.02         0.47 o                         
   3  16   3          6.13          7.47         1.01 o                         
   4  16   3          9.24         11.22         0.79 o                         
  -4  17   3         75.23         75.00         2.24 o                         
  -3  17   3         32.41         31.37         1.25 o                         
  -2  17   3         53.99         56.17         1.33 o                         
  -1  17   3          0.36         -0.41         0.41 o                         
   0  17   3         53.66         51.40         1.37 o                         
   1  17   3          2.28          1.60         0.45 o                         
   2  17   3         78.89         83.86         2.05 o                         
   3  17   3         24.69         27.84         1.10 o                         
  -2  18   3          1.98          1.43         0.82 o                         
  -1  18   3         34.07         31.31         1.18 o                         
   0  18   3          0.71          0.17         0.44 o                         
   1  18   3         25.82         21.66         1.05 o                         
   2  18   3          0.38          0.55         0.47 o                         
 -10   0   4        114.20        114.01         4.91 o                         
  -9   0   4         28.88         28.57         2.35 o                         
  -8   0   4        141.38        134.83         8.29 o                         
  -7   0   4         46.65         53.60         2.65 o                         
  -6   0   4        162.82        139.00         5.32 o                         
  -5   0   4        253.54        258.18         6.98 o                         
  -4   0   4      13348.42      13922.79       302.24 o                         
  -3   0   4        533.44        464.74        15.65 o                         
  -2   0   4        536.90        528.89        17.52 o                         
  -1   0   4        161.70        128.76         4.00 o                         
   0   0   4       1194.81       1226.44        43.46 o                         
   1   0   4        126.20        148.11         5.74 o                         
   2   0   4         11.00         11.27         1.37 o                         
   3   0   4        808.73        774.77        24.71 o                         
   4   0   4        242.34        250.06         5.29 o                         
   5   0   4         12.00         14.03         1.57 o                         
   6   0   4          3.52          8.27         1.66 o                         
   7   0   4        123.42        128.13         3.27 o                         
   8   0   4        149.20        135.39         5.43 o                         
   9   0   4         10.54          9.97         1.39 o                         
 -10   1   4        167.29        165.10         4.63 o                         
  -9   1   4          6.63          7.72         1.20 o                         
  -8   1   4          1.14          0.89         0.75 o                         
  -7   1   4         48.02         45.99         1.91 o                         
  -6   1   4          4.56          4.22         0.74 o                         
  -5   1   4          8.61          8.50         1.20 o                         
  -4   1   4          5.80          4.83         0.70 o                         
  -3   1   4          4.92          2.26         0.69 o                         
  -2   1   4         21.14         19.43         1.13 o                         
  -1   1   4        815.28        743.43        16.92 o                         
   0   1   4         54.42         53.87         2.06 o                         
   1   1   4        124.25        111.38         2.60 o                         
   2   1   4        265.18        256.34         4.49 o                         
   3   1   4        931.24        914.71        12.94 o                         
   4   1   4         67.80         66.29         1.52 o                         
   5   1   4         23.40         28.54         1.12 o                         
   6   1   4         25.16         26.54         1.12 o                         
   7   1   4          5.19          7.97         0.86 o                         
   8   1   4         14.96         14.43         1.19 o                         
   9   1   4         28.73         30.81         1.32 o                         
 -10   2   4         23.80         27.08         1.74 o                         
  -9   2   4         20.45         20.32         1.53 o                         
  -8   2   4        539.32        554.52         9.32 o                         
  -7   2   4         24.01         23.40         1.49 o                         
  -6   2   4       1644.27       1658.94        23.30 o                         
  -5   2   4         43.62         42.73         1.61 o                         
  -4   2   4         72.81         59.23         1.66 o                         
  -3   2   4         70.67         69.06         1.68 o                         
  -2   2   4       8388.38       8079.60       197.26 o                         
  -1   2   4         23.84         36.16         1.80 o                         
   0   2   4        312.98        462.27        15.20 o                         
   1   2   4        378.06        338.45         5.38 o                         
   2   2   4        248.31        264.76         4.14 o                         
   3   2   4        489.18        488.58        12.53 o                         
   4   2   4          5.50          5.91         0.98 o                         
   5   2   4          6.14          7.84         0.92 o                         
   6   2   4         37.53         35.06         1.22 o                         
   7   2   4          1.18          1.42         0.58 o                         
   8   2   4         15.85         16.20         0.93 o                         
   9   2   4          3.83          3.23         0.55 o                         
 -10   3   4          0.20          3.64         1.23 o                         
  -9   3   4       1068.64       1116.50        22.22 o                         
  -8   3   4          1.59          1.80         0.70 o                         
  -7   3   4          5.70          4.36         0.76 o                         
  -6   3   4        122.18        144.75         3.03 o                         
  -5   3   4        351.49        358.03         7.15 o                         
  -4   3   4          4.09          5.85         1.03 o                         
  -3   3   4         63.17         64.35         2.19 o                         
  -2   3   4        134.01        148.31         3.01 o                         
  -1   3   4        191.27        198.82         5.49 o                         
   0   3   4        172.87        159.03         3.09 o                         
   1   3   4       4602.08       4178.22       168.13 o                         
   2   3   4        582.83        581.64        11.93 o                         
   3   3   4        214.24        221.77         5.71 o                         
   4   3   4        196.23        207.21         3.21 o                         
   5   3   4        467.44        471.52         6.51 o                         
   6   3   4         41.52         42.97         1.29 o                         
   7   3   4          2.38          3.02         0.60 o                         
   8   3   4         77.89         78.85         1.97 o                         
   9   3   4          1.97          1.74         0.47 o                         
 -10   4   4        109.08        102.09         2.60 o                         
  -9   4   4         66.99         65.44         1.81 o                         
  -8   4   4         41.06         42.17         2.72 o                         
  -7   4   4        466.82        484.35        11.47 o                         
  -6   4   4        748.60        727.26        14.16 o                         
  -5   4   4        179.85        157.74         2.89 o                         
  -4   4   4       1259.54       1211.41        19.52 o                         
  -3   4   4       1356.97       1421.38        34.13 o                         
  -2   4   4         48.27         41.17         1.53 o                         
  -1   4   4         26.42         24.80         1.40 o                         
   0   4   4       2959.88       2980.77        41.32 o                         
   1   4   4        848.06        862.07        16.47 o                         
   2   4   4          0.65          0.86         0.53 o                         
   3   4   4        159.21        153.69         8.81 o                         
   4   4   4         45.76         50.17         1.42 o                         
   5   4   4         17.64         18.51         1.08 o                         
   6   4   4         21.11         22.89         1.21 o                         
   7   4   4         27.03         33.61         1.31 o                         
   8   4   4          4.02          5.61         0.75 o                         
   9   4   4          0.18          0.15         0.47 o                         
 -10   5   4          0.46          1.49         0.98 o                         
  -9   5   4          4.00          3.34         1.19 o                         
  -8   5   4          2.49          2.08         0.81 o                         
  -7   5   4       1948.79       2070.45        44.31 o                         
  -6   5   4          6.93          5.39         0.87 o                         
  -5   5   4          1.99          1.79         0.63 o                         
  -4   5   4         82.84         73.37         3.02 o                         
  -3   5   4         54.11         64.30         6.14 o                         
  -2   5   4        173.41        155.07         7.62 o                         
  -1   5   4       2233.37       2284.50        53.66 o                         
   0   5   4         75.09         85.20         1.93 o                         
   1   5   4        140.76        140.85         3.92 o                         
   2   5   4         19.16         21.08         2.07 o                         
   3   5   4        464.20        438.44         6.15 o                         
   4   5   4        524.95        512.78         7.02 o                         
   5   5   4         28.78         28.33         1.29 o                         
   6   5   4        572.41        608.42        11.67 o                         
   7   5   4         42.08         53.02         1.63 o                         
   8   5   4          2.12          1.90         0.64 o                         
   9   5   4          0.28         -0.03         0.44 o                         
 -10   6   4         21.92         19.43         2.05 o                         
  -9   6   4         71.92         65.69         1.78 o                         
  -8   6   4         60.89         64.24         2.78 o                         
  -7   6   4       1001.55       1029.81        16.60 o                         
  -6   6   4        270.85        289.68         4.75 o                         
  -5   6   4        376.74        374.15         5.82 o                         
  -4   6   4        329.98        331.81         6.71 o                         
  -3   6   4        761.62        716.36        24.94 o                         
  -2   6   4        815.38        823.04        19.09 o                         
  -1   6   4       4187.50       4310.82        77.01 o                         
   0   6   4         41.45         51.39         1.80 o                         
   1   6   4         10.80         17.80         1.33 o                         
   2   6   4         27.76         40.10         4.19 o                         
   3   6   4         69.97         70.27         1.78 o                         
   4   6   4         88.65         88.34         2.02 o                         
   5   6   4        161.34        183.06         3.29 o                         
   6   6   4          5.67          2.84         0.69 o                         
   7   6   4         27.42         28.21         1.27 o                         
   8   6   4         14.60         14.73         0.98 o                         
   9   6   4          0.68          0.34         0.51 o                         
 -10   7   4          0.79          2.04         1.02 o                         
  -9   7   4         56.27         57.35         1.82 o                         
  -8   7   4          0.94          0.48         0.64 o                         
  -7   7   4          0.51          0.19         0.65 o                         
  -6   7   4         48.04         48.90         1.60 o                         
  -5   7   4       1204.84       1201.36        22.76 o                         
  -4   7   4         60.09         64.04         1.90 o                         
  -3   7   4        309.25        316.17         8.02 o                         
  -2   7   4        199.37        213.44         4.51 o                         
  -1   7   4        157.40        134.62         3.67 o                         
   0   7   4        302.33        309.42         6.71 o                         
   1   7   4        113.39        127.68         2.98 o                         
   2   7   4         16.16         13.01         1.08 o                         
   3   7   4        211.70        210.04         3.36 o                         
   4   7   4        312.90        324.29         5.28 o                         
   5   7   4       1013.28       1097.54        15.77 o                         
   6   7   4         40.44         41.09         1.87 o                         
   7   7   4         10.65         11.16         1.07 o                         
   8   7   4         31.10         29.88         1.01 o                         
   9   7   4          6.48          5.92         1.13 o                         
  -9   8   4         35.30         35.12         3.07 o                         
  -8   8   4        131.60        133.12         3.92 o                         
  -7   8   4          4.51          4.79         0.83 o                         
  -6   8   4         11.62         12.02         1.51 o                         
  -5   8   4       2018.37       2039.60        31.91 o                         
  -4   8   4        406.95        407.34         6.30 o                         
  -3   8   4       1746.22       1755.30        24.59 o                         
  -2   8   4        434.77        452.59         6.83 o                         
  -1   8   4         42.04         30.70         1.45 o                         
   0   8   4         57.33         61.02         1.59 o                         
   1   8   4         64.60         73.49         1.90 o                         
   2   8   4         26.56         25.81         1.20 o                         
   3   8   4         20.89         24.38         1.23 o                         
   4   8   4        130.36        138.79         2.73 o                         
   5   8   4        526.42        553.51         8.37 o                         
   6   8   4         17.93         22.24         1.25 o                         
   7   8   4        177.51        167.47         2.67 o                         
   8   8   4         15.82         12.78         1.09 o                         
  -9   9   4          1.12          1.43         0.82 o                         
  -8   9   4          0.34         -0.31         0.58 o                         
  -7   9   4         91.89         95.96         3.43 o                         
  -6   9   4         35.42         34.97         1.55 o                         
  -5   9   4        124.23        132.72         2.97 o                         
  -4   9   4         19.18         18.51         1.37 o                         
  -3   9   4        161.09        144.37         2.84 o                         
  -2   9   4        322.68        322.73         5.15 o                         
  -1   9   4         13.26         15.64         1.07 o                         
   0   9   4        319.17        324.68         5.17 o                         
   1   9   4        124.09        123.60         2.31 o                         
   2   9   4         39.25         37.27         1.47 o                         
   3   9   4        823.06        834.12        12.12 o                         
   4   9   4        139.39        130.50         2.40 o                         
   5   9   4          3.88          3.91         0.84 o                         
   6   9   4         79.78         81.83         1.90 o                         
   7   9   4        176.06        166.10         3.25 o                         
   8   9   4         11.83         10.27         0.98 o                         
  -9  10   4         16.77         14.79         1.08 o                         
  -8  10   4          6.75          6.75         1.64 o                         
  -7  10   4         77.85         80.24         2.75 o                         
  -6  10   4        138.13        148.23         3.22 o                         
  -5  10   4        166.02        170.59         3.48 o                         
  -4  10   4        220.93        216.62         3.79 o                         
  -3  10   4        477.38        460.62         6.49 o                         
  -2  10   4         10.25         13.21         1.06 o                         
  -1  10   4         60.61         62.60         1.47 o                         
   0  10   4         85.91         89.02         1.89 o                         
   1  10   4        110.53        114.38         2.20 o                         
   2  10   4         40.15         41.99         1.68 o                         
   3  10   4        517.01        536.75         9.09 o                         
   4  10   4         76.03         73.98         1.80 o                         
   5  10   4          0.10          0.76         0.86 o                         
   6  10   4         56.09         55.67         1.65 o                         
   7  10   4          0.00         -0.35         0.47 o                         
   8  10   4        130.35        126.79         3.38 o                         
  -8  11   4          4.55          8.56         1.53 o                         
  -7  11   4         68.52         69.90         2.76 o                         
  -6  11   4         33.24         36.23         2.86 o                         
  -5  11   4         11.95         10.40         2.26 o                         
  -4  11   4        222.43        234.11         4.98 o                         
  -3  11   4         39.77         39.32         1.41 o                         
  -2  11   4         82.10         84.56         1.90 o                         
  -1  11   4         37.90         41.05         1.34 o                         
   0  11   4          7.75         12.25         1.04 o                         
   1  11   4        285.44        279.36         4.62 o                         
   2  11   4       1840.32       1912.36        30.06 o                         
   3  11   4         53.24         53.02         1.86 o                         
   4  11   4         58.01         60.08         1.62 o                         
   5  11   4          1.15          2.07         0.84 o                         
   6  11   4          1.56          1.35         0.86 o                         
   7  11   4          0.12         -0.29         0.51 o                         
  -8  12   4         10.95         11.04         1.43 o                         
  -7  12   4         37.07         38.30         1.80 o                         
  -6  12   4          1.07          1.05         0.62 o                         
  -5  12   4          5.51          8.00         1.74 o                         
  -4  12   4          0.03          0.12         0.70 o                         
  -3  12   4         25.11         27.75         1.49 o                         
  -2  12   4        284.49        297.60         4.46 o                         
  -1  12   4          0.47         -0.63         0.63 o                         
   0  12   4          3.64          4.14         0.64 o                         
   1  12   4        473.11        490.33         6.86 o                         
   2  12   4         21.89         23.04         1.51 o                         
   3  12   4        112.57        112.66         2.95 o                         
   4  12   4         26.59         33.45         1.75 o                         
   5  12   4          1.15          0.99         0.66 o                         
   6  12   4          8.98         10.12         1.33 o                         
   7  12   4         23.92         24.26         0.98 o                         
  -7  13   4          1.85          2.08         0.71 o                         
  -6  13   4         21.15         19.06         1.17 o                         
  -5  13   4          4.42          6.01         1.22 o                         
  -4  13   4        107.71        106.94         6.78 o                         
  -3  13   4          4.71          3.17         1.24 o                         
  -2  13   4         41.61         43.14         2.07 o                         
  -1  13   4         54.87         54.91         1.68 o                         
   0  13   4       1370.02       1482.75        20.94 o                         
   1  13   4         43.18         45.47         1.50 o                         
   2  13   4         37.85         41.69         1.60 o                         
   3  13   4          7.20          7.57         1.25 o                         
   4  13   4        232.60        222.16         4.12 o                         
   5  13   4         13.27         12.91         1.25 o                         
   6  13   4          2.50          1.66         0.55 o                         
  -7  14   4          6.24          6.01         1.02 o                         
  -6  14   4          4.53          7.54         1.37 o                         
  -5  14   4         23.53         22.34         1.38 o                         
  -4  14   4          0.05          0.57         0.65 o                         
  -3  14   4         30.35         35.09         3.31 o                         
  -2  14   4          7.10          6.43         1.00 o                         
  -1  14   4        560.45        598.94         8.86 o                         
   0  14   4        108.52        115.42         2.34 o                         
   1  14   4         66.86         64.34         1.89 o                         
   2  14   4          1.24          1.76         1.14 o                         
   3  14   4          7.61          6.18         1.75 o                         
   4  14   4         68.79         61.64         1.60 o                         
   5  14   4          0.20         -0.54         0.54 o                         
   6  14   4         45.55         52.90         1.42 o                         
  -6  15   4         20.37         28.95         3.07 o                         
  -5  15   4          1.45          1.72         0.60 o                         
  -4  15   4          9.87         10.89         1.64 o                         
  -3  15   4         68.17         71.29         1.62 o                         
  -2  15   4        801.95        806.41        12.95 o                         
  -1  15   4          7.38          8.66         1.01 o                         
   0  15   4          0.47          0.01         0.50 o                         
   1  15   4         11.43         11.32         0.86 o                         
   2  15   4         77.20         71.89         1.79 o                         
   3  15   4          3.80          5.51         0.81 o                         
   4  15   4         43.40         44.50         1.32 o                         
   5  15   4          1.77          2.15         0.58 o                         
  -5  16   4          1.46          0.82         0.92 o                         
  -4  16   4          6.77          3.56         1.12 o                         
  -3  16   4        222.53        215.99         5.11 o                         
  -2  16   4          0.31          1.28         0.46 o                         
  -1  16   4         11.50         14.52         0.86 o                         
   0  16   4          5.65          6.13         0.76 o                         
   1  16   4         84.61         87.93         1.74 o                         
   2  16   4          0.96          1.22         0.47 o                         
   3  16   4          4.09          5.49         2.26 o                         
   4  16   4         65.66         78.44         1.85 o                         
  -4  17   4        206.18        218.65         7.38 o                         
  -3  17   4         23.38         24.67         1.57 o                         
  -2  17   4          3.10          1.67         0.53 o                         
  -1  17   4          0.92          0.64         0.44 o                         
   0  17   4         75.84         70.75         1.61 o                         
   1  17   4         13.34         14.41         0.97 o                         
   2  17   4          0.68          0.75         0.47 o                         
   3  17   4         25.37         27.62         1.64 o                         
  -1  18   4         44.48         51.87         2.05 o                         
   0  18   4         60.84         62.64         4.50 o                         
 -10   1   5        117.62        122.18         3.69 o                         
  -9   1   5          0.87         -0.23         0.94 o                         
  -8   1   5          2.54          2.45         0.78 o                         
  -7   1   5        319.03        336.21         6.15 o                         
  -6   1   5         30.24         38.36         1.57 o                         
  -5   1   5         97.23         99.18         2.22 o                         
  -4   1   5        596.28        666.15        12.94 o                         
  -3   1   5        373.10        368.73        11.26 o                         
  -2   1   5        255.35        270.24         4.37 o                         
  -1   1   5         21.58         22.89         1.21 o                         
   0   1   5        720.79        696.56        11.37 o                         
   1   1   5        251.49        249.06         5.24 o                         
   2   1   5        337.79        349.31         5.43 o                         
   3   1   5       1045.88       1040.11        23.31 o                         
   4   1   5        338.45        391.04         5.49 o                         
   5   1   5        337.92        324.22         6.85 o                         
   6   1   5         53.54         53.08         1.44 o                         
   7   1   5         25.34         24.98         1.15 o                         
   8   1   5          5.66          4.91         0.58 o                         
   9   1   5          2.75          1.94         0.58 o                         
 -10   2   5        130.70        129.95         4.28 o                         
  -9   2   5         21.11         18.97         1.37 o                         
  -8   2   5         74.77         79.32         2.39 o                         
  -7   2   5         11.13         11.52         1.25 o                         
  -6   2   5         52.51         50.11         1.80 o                         
  -5   2   5        150.56        170.14         3.07 o                         
  -4   2   5          0.13         -0.60         0.99 o                         
  -3   2   5        176.72        176.56         4.60 o                         
  -2   2   5       1242.52       1372.65        21.90 o                         
  -1   2   5       1750.59       1721.41        31.22 o                         
   0   2   5        448.33        421.60         8.30 o                         
   1   2   5        297.72        301.82         5.38 o                         
   2   2   5        233.46        252.22         4.11 o                         
   3   2   5         23.56         19.38         1.16 o                         
   4   2   5          9.30         10.14         1.03 o                         
   5   2   5         34.56         39.96         1.33 o                         
   6   2   5         45.63         46.45         1.54 o                         
   7   2   5         10.51         11.14         0.91 o                         
   8   2   5         48.85         47.39         1.27 o                         
   9   2   5        203.76        192.97         3.91 o                         
 -10   3   5          0.63          1.28         0.77 o                         
  -9   3   5          0.37          0.17         0.93 o                         
  -8   3   5         53.70         53.53         1.96 o                         
  -7   3   5         42.55         50.74         1.64 o                         
  -6   3   5         24.62         19.78         1.21 o                         
  -5   3   5        215.82        215.69         3.70 o                         
  -4   3   5        168.02        165.44         3.58 o                         
  -3   3   5        170.75        202.98         6.28 o                         
  -2   3   5       2404.76       2546.76        55.57 o                         
  -1   3   5         90.22         81.51         2.43 o                         
   0   3   5        619.39        626.64        16.10 o                         
   1   3   5       1678.42       1743.38        27.38 o                         
   2   3   5        582.11        586.89        13.32 o                         
   3   3   5        158.95        139.78         2.94 o                         
   4   3   5         13.07         13.36         1.48 o                         
   5   3   5         65.42         73.54         1.71 o                         
   6   3   5         94.58        105.25         2.07 o                         
   7   3   5         18.36         19.65         1.07 o                         
   8   3   5         84.28         83.58         2.02 o                         
   9   3   5         56.99         53.18         1.45 o                         
 -10   4   5         28.11         27.03         2.66 o                         
  -9   4   5        213.51        207.31         4.53 o                         
  -8   4   5        585.21        603.41        11.07 o                         
  -7   4   5          0.42          0.70         0.68 o                         
  -6   4   5        597.76        571.93         8.38 o                         
  -5   4   5         36.14         33.10         2.13 o                         
  -4   4   5         16.32         21.41         1.52 o                         
  -3   4   5        106.10        115.98         4.91 o                         
  -2   4   5         36.44         40.25         2.56 o                         
  -1   4   5        209.57        226.86         7.58 o                         
   0   4   5        249.23        264.36         6.80 o                         
   1   4   5       1069.42       1008.32        53.72 o                         
   2   4   5        357.37        367.35         9.49 o                         
   3   4   5        108.48        111.65         2.22 o                         
   4   4   5        481.01        489.00         6.76 o                         
   5   4   5         21.68         18.42         1.03 o                         
   6   4   5        135.99        146.71         3.14 o                         
   7   4   5        265.87        278.80         5.05 o                         
   8   4   5         88.23         90.20         2.06 o                         
   9   4   5          0.13          0.55         0.47 o                         
 -10   5   5          6.09          2.86         1.02 o                         
  -9   5   5         53.71         57.20         1.73 o                         
  -8   5   5        207.16        213.35         5.71 o                         
  -7   5   5        379.22        391.59         6.87 o                         
  -6   5   5        135.22        136.60         2.71 o                         
  -5   5   5         12.14         12.34         1.11 o                         
  -4   5   5         11.19          7.69         0.88 o                         
  -3   5   5         13.93         17.51         3.11 o                         
  -2   5   5        946.01        956.21        22.03 o                         
  -1   5   5        343.13        371.95        13.96 o                         
   0   5   5       2382.59       2543.95        45.94 o                         
   1   5   5         29.92         36.23         2.46 o                         
   2   5   5         46.20         54.56         1.55 o                         
   3   5   5        360.96        360.01         6.01 o                         
   4   5   5          0.40          0.13         0.80 o                         
   5   5   5        199.10        199.59         3.23 o                         
   6   5   5          0.43          0.21         0.63 o                         
   7   5   5        952.25        968.44        21.08 o                         
   8   5   5          1.52          2.18         0.55 o                         
   9   5   5          6.52          8.54         0.78 o                         
 -10   6   5          5.02          3.68         1.02 o                         
  -9   6   5          0.05          0.33         0.64 o                         
  -8   6   5        409.56        413.56         7.43 o                         
  -7   6   5        313.51        323.52         5.87 o                         
  -6   6   5        676.49        676.34         9.15 o                         
  -5   6   5        329.16        321.50         4.73 o                         
  -4   6   5        683.59        586.88         8.69 o                         
  -3   6   5         37.49         35.80         1.34 o                         
  -2   6   5         93.80         96.56         2.95 o                         
  -1   6   5        203.04        228.60         7.10 o                         
   0   6   5        656.43        679.34        13.30 o                         
   1   6   5         12.72         13.40         1.32 o                         
   2   6   5         25.01         20.63         1.20 o                         
   3   6   5         17.62         22.56         1.24 o                         
   4   6   5          6.85          5.31         0.92 o                         
   5   6   5        348.99        353.76         5.63 o                         
   6   6   5        754.14        813.93        18.07 o                         
   7   6   5         49.96         50.05         1.53 o                         
   8   6   5         16.37         16.40         0.87 o                         
   9   6   5         22.37         22.20         1.13 o                         
 -10   7   5          2.34          1.84         1.02 o                         
  -9   7   5         76.14         76.17         2.11 o                         
  -8   7   5          1.63          1.37         0.69 o                         
  -7   7   5          6.43          5.56         1.65 o                         
  -6   7   5        157.23        164.26         3.43 o                         
  -5   7   5        735.56        698.70        12.55 o                         
  -4   7   5        735.87        717.43        10.49 o                         
  -3   7   5        291.90        286.06         4.66 o                         
  -2   7   5         47.40         39.92         1.42 o                         
  -1   7   5         30.44         25.50         1.41 o                         
   0   7   5        216.15        233.58         4.09 o                         
   1   7   5        255.69        258.01         3.89 o                         
   2   7   5       1075.65       1111.48        14.47 o                         
   3   7   5          5.02          6.55         0.94 o                         
   4   7   5          0.10          0.78         0.61 o                         
   5   7   5       1297.63       1340.65        19.08 o                         
   6   7   5          8.06          7.98         1.11 o                         
   7   7   5          1.72          0.23         0.46 o                         
   8   7   5          5.30          4.76         0.66 o                         
  -9   8   5          6.02          5.56         1.02 o                         
  -8   8   5         44.99         39.80         1.72 o                         
  -7   8   5        161.88        174.28         3.53 o                         
  -6   8   5        463.72        460.18         7.85 o                         
  -5   8   5       1552.66       1539.00        21.74 o                         
  -4   8   5         79.91         76.70         2.36 o                         
  -3   8   5         35.85         30.67         1.88 o                         
  -2   8   5          5.52          3.63         0.74 o                         
  -1   8   5        647.30        619.38        11.91 o                         
   0   8   5          1.62          5.30         0.89 o                         
   1   8   5        337.62        346.08         5.00 o                         
   2   8   5          0.07          0.69         0.83 o                         
   3   8   5        272.68        266.65         4.42 o                         
   4   8   5       1109.63       1160.61        16.62 o                         
   5   8   5        119.09        128.97         2.58 o                         
   6   8   5          1.15          2.52         0.55 o                         
   7   8   5        120.38        117.15         2.01 o                         
   8   8   5          8.10          8.03         0.98 o                         
  -9   9   5         17.21         18.74         2.35 o                         
  -8   9   5         95.90         95.95         2.49 o                         
  -7   9   5         11.69         14.64         1.59 o                         
  -6   9   5         17.65         14.95         1.45 o                         
  -5   9   5        306.37        311.41         5.66 o                         
  -4   9   5         51.13         67.15         1.89 o                         
  -3   9   5        333.11        322.08         6.75 o                         
  -2   9   5        841.97        847.36        12.29 o                         
  -1   9   5          6.52          8.90         0.81 o                         
   0   9   5        540.53        549.95         7.51 o                         
   1   9   5         78.07         77.78         1.79 o                         
   2   9   5        119.12        124.42         2.64 o                         
   3   9   5        641.23        688.94        10.17 o                         
   4   9   5       1038.05       1096.00        15.74 o                         
   5   9   5        152.76        161.53         2.74 o                         
   6   9   5          0.40          0.28         0.45 o                         
   7   9   5          0.32          0.40         0.55 o                         
   8   9   5         12.77          9.49         1.12 o                         
  -9  10   5         70.81         73.69         3.07 o                         
  -8  10   5          1.49          1.05         0.64 o                         
  -7  10   5        117.04        114.50         2.54 o                         
  -6  10   5          0.01          0.50         0.77 o                         
  -5  10   5          1.59          1.28         0.64 o                         
  -4  10   5        250.82        250.75         4.23 o                         
  -3  10   5       2939.93       2893.15        40.21 o                         
  -2  10   5          0.10         -0.27         0.62 o                         
  -1  10   5        726.94        747.56         9.34 o                         
   0  10   5         37.99         42.05         1.59 o                         
   1  10   5        605.97        611.39        12.67 o                         
   2  10   5       1116.45       1116.55        17.91 o                         
   3  10   5        348.17        347.74        12.27 o                         
   4  10   5         16.58         22.34         1.30 o                         
   5  10   5         35.16         39.29         2.27 o                         
   6  10   5         37.69         40.83         1.56 o                         
   7  10   5          6.26          6.18         0.78 o                         
  -8  11   5         21.69         24.27         1.37 o                         
  -7  11   5         31.67         33.01         1.44 o                         
  -6  11   5          3.80          4.88         1.07 o                         
  -5  11   5         13.85         18.11         1.42 o                         
  -4  11   5        169.98        167.87         3.18 o                         
  -3  11   5         70.53         68.29         2.24 o                         
  -2  11   5         10.12         10.49         1.08 o                         
  -1  11   5         97.93         92.56         1.83 o                         
   0  11   5         57.95         57.13         1.44 o                         
   1  11   5         76.82         79.59         1.89 o                         
   2  11   5       1121.24       1155.13        18.53 o                         
   3  11   5         87.66         89.31         2.35 o                         
   4  11   5         99.35        112.48         2.78 o                         
   5  11   5          0.40          0.40         0.77 o                         
   6  11   5         28.49         25.80         1.34 o                         
   7  11   5          1.83          2.87         2.15 o                         
  -8  12   5          5.72          7.31         1.33 o                         
  -7  12   5         23.18         25.02         1.23 o                         
  -6  12   5         30.70         27.11         1.59 o                         
  -5  12   5        253.20        268.87        12.81 o                         
  -4  12   5          4.02          8.16         1.72 o                         
  -3  12   5        211.35        217.03         4.37 o                         
  -2  12   5        383.95        397.47         5.67 o                         
  -1  12   5       2124.66       2223.03        26.26 o                         
   0  12   5        461.14        471.70         6.59 o                         
   1  12   5        319.16        335.06         4.88 o                         
   2  12   5          0.02         -0.31         0.68 o                         
   3  12   5        110.45        123.28         2.78 o                         
   4  12   5        138.92        131.17         2.54 o                         
   5  12   5         26.87         27.66         1.39 o                         
   6  12   5          1.08          0.39         0.75 o                         
  -7  13   5         38.92         36.42         2.25 o                         
  -6  13   5          0.11          0.35         0.54 o                         
  -5  13   5         13.98         14.52         1.35 o                         
  -4  13   5         63.52         57.70         3.89 o                         
  -3  13   5         33.16         32.73         1.88 o                         
  -2  13   5         58.43         59.46         1.75 o                         
  -1  13   5          5.36          5.94         1.33 o                         
   0  13   5        259.63        276.23         4.51 o                         
   1  13   5         54.35         61.20         1.66 o                         
   2  13   5          0.50          1.46         1.00 o                         
   3  13   5          2.28          2.23         0.85 o                         
   4  13   5          0.02          0.38         0.48 o                         
   5  13   5         16.85         17.01         0.98 o                         
   6  13   5         16.45         18.17         0.86 o                         
  -6  14   5          0.72          1.13         0.62 o                         
  -5  14   5        127.63        130.74         3.13 o                         
  -4  14   5        131.51        125.08         3.62 o                         
  -3  14   5        187.24        197.71         5.29 o                         
  -2  14   5        149.62        149.20         3.69 o                         
  -1  14   5         53.71         56.89         2.78 o                         
   0  14   5        120.56        127.86         2.52 o                         
   1  14   5        557.91        581.92         8.56 o                         
   2  14   5         93.54         91.55         1.92 o                         
   3  14   5         27.30         27.79         1.17 o                         
   4  14   5         35.87         33.81         1.26 o                         
   5  14   5         19.70         19.85         1.16 o                         
  -5  15   5         15.80         17.12         1.22 o                         
  -4  15   5         14.33         17.03         1.11 o                         
  -3  15   5         71.78         67.37         4.71 o                         
  -2  15   5          0.11          1.03         0.58 o                         
  -1  15   5         75.39         72.60         1.70 o                         
   0  15   5          7.75          8.29         1.77 o                         
   1  15   5         23.36         21.19         1.36 o                         
   2  15   5          7.15          7.32         0.81 o                         
   3  15   5         18.66         21.44         0.99 o                         
   4  15   5         31.82         29.09         1.26 o                         
  -5  16   5          3.10          0.82         0.58 o                         
  -4  16   5          4.16          1.64         1.64 o                         
  -3  16   5         11.22         10.81         0.97 o                         
  -2  16   5         16.69         19.18         1.00 o                         
  -1  16   5         58.72         58.42         1.44 o                         
   0  16   5         68.39         66.31         1.64 o                         
   1  16   5          0.19          0.88         0.59 o                         
   2  16   5         11.39         12.11         0.86 o                         
   3  16   5          1.55          0.98         0.46 o                         
  -3  17   5          4.94          4.97         1.02 o                         
  -2  17   5         27.77         31.15         1.18 o                         
  -1  17   5          1.02         -0.01         0.56 o                         
   0  17   5         35.19         38.63         1.34 o                         
   1  17   5          0.01          0.18         0.47 o                         
   2  17   5          3.35          7.29         0.98 o                         
 -10   0   6         11.59         11.45         2.25 o                         
  -9   0   6          1.19          1.02         0.87 o                         
  -8   0   6         35.11         31.20         2.09 o                         
  -7   0   6         67.67         64.40         2.75 o                         
  -6   0   6         23.52         27.20         2.03 o                         
  -5   0   6         63.46         59.73         2.18 o                         
  -4   0   6          0.24          1.16         2.11 o                         
  -3   0   6        116.63        107.47         6.14 o                         
  -2   0   6         43.92         50.71         2.31 o                         
  -1   0   6        325.80        292.43        11.49 o                         
   0   0   6        416.29        459.72        18.70 o                         
   1   0   6         55.62         48.00         2.10 o                         
   2   0   6       3189.85       3145.54        83.69 o                         
   3   0   6       1546.48       1604.23        29.03 o                         
   4   0   6        302.02        283.42         5.96 o                         
   5   0   6         71.91         71.33         2.36 o                         
   6   0   6        352.37        358.46         7.34 o                         
   7   0   6          1.72          2.04         0.98 o                         
   8   0   6        278.96        270.32         5.60 o                         
   9   0   6         17.42         19.43         1.43 o                         
 -10   1   6          8.38          6.16         1.28 o                         
  -9   1   6         57.73         58.27         2.01 o                         
  -8   1   6          8.96          7.83         1.18 o                         
  -7   1   6         36.76         32.70         1.55 o                         
  -6   1   6         23.86         25.12         1.69 o                         
  -5   1   6        692.85        744.12         9.89 o                         
  -4   1   6        110.25        113.13         2.34 o                         
  -3   1   6        751.63        842.88        20.04 o                         
  -2   1   6         86.18         84.53         2.22 o                         
  -1   1   6        802.26        782.85        12.74 o                         
   0   1   6         63.63         69.09         1.80 o                         
   1   1   6        755.00        739.51        10.83 o                         
   2   1   6          2.34          2.47         0.77 o                         
   3   1   6        526.97        550.86         7.45 o                         
   4   1   6          2.81          2.57         0.61 o                         
   5   1   6        245.52        269.49         4.06 o                         
   6   1   6         21.51         21.28         1.10 o                         
   7   1   6          8.05          8.33         1.05 o                         
   8   1   6          0.56          0.46         0.41 o                         
   9   1   6        159.46        153.73         3.77 o                         
 -10   2   6         12.83         12.66         1.38 o                         
  -9   2   6          0.31          0.55         0.69 o                         
  -8   2   6         11.86         11.23         1.21 o                         
  -7   2   6          1.39          0.83         0.78 o                         
  -6   2   6          3.18          3.96         0.81 o                         
  -5   2   6         23.71         24.96         1.22 o                         
  -4   2   6          0.11          0.58         0.71 o                         
  -3   2   6        222.37        216.02         6.81 o                         
  -2   2   6        272.44        294.18         6.33 o                         
  -1   2   6         83.06        104.53         2.49 o                         
   0   2   6       1103.99       1102.41        35.16 o                         
   1   2   6        329.20        315.21         6.60 o                         
   2   2   6        177.74        163.96         5.38 o                         
   3   2   6         28.70         31.34         1.28 o                         
   4   2   6       1725.65       1785.55        22.87 o                         
   5   2   6        148.85        153.95         2.66 o                         
   6   2   6        345.61        343.85         4.99 o                         
   7   2   6         32.79         37.29         1.33 o                         
   8   2   6          0.08          0.82         0.45 o                         
   9   2   6        187.01        168.63         4.06 o                         
 -10   3   6         14.52         13.08         1.94 o                         
  -9   3   6         45.89         45.05         1.76 o                         
  -8   3   6         34.95         36.28         1.55 o                         
  -7   3   6         11.84          9.89         1.15 o                         
  -6   3   6         41.98         43.82         1.56 o                         
  -5   3   6         51.43         47.12         1.45 o                         
  -4   3   6          1.08          1.03         0.68 o                         
  -3   3   6        388.90        411.51         6.83 o                         
  -2   3   6        326.66        351.27         7.39 o                         
  -1   3   6        386.86        414.82        10.28 o                         
   0   3   6          3.61          4.55         1.74 o                         
   1   3   6        666.99        679.50        37.02 o                         
   2   3   6         29.17         27.08         1.45 o                         
   3   3   6        238.16        236.44         5.87 o                         
   4   3   6          1.25          0.31         0.76 o                         
   5   3   6        160.53        167.22         3.45 o                         
   6   3   6         63.88         70.40         1.76 o                         
   7   3   6        376.54        382.33         5.89 o                         
   8   3   6         34.71         38.19         1.18 o                         
   9   3   6        133.49        124.52         3.11 o                         
 -10   4   6          2.27          1.97         1.23 o                         
  -9   4   6          1.53          2.06         0.72 o                         
  -8   4   6        155.60        165.26         7.09 o                         
  -7   4   6          0.06          0.76         1.07 o                         
  -6   4   6          0.10          0.37         0.63 o                         
  -5   4   6         40.22         43.66         1.45 o                         
  -4   4   6         97.37        106.28         2.34 o                         
  -3   4   6        223.71        249.45         4.11 o                         
  -2   4   6         42.86        113.53         4.91 o                         
  -1   4   6         46.02         52.38         4.91 o                         
   0   4   6        168.16        166.53         7.78 o                         
   1   4   6        281.35        290.14        17.10 o                         
   2   4   6       1460.77       1515.45        21.33 o                         
   3   4   6        106.17        104.21         2.28 o                         
   4   4   6        162.04        142.92         2.54 o                         
   5   4   6          4.28          3.72         0.69 o                         
   6   4   6        196.73        192.14         3.37 o                         
   7   4   6        134.42        138.34         2.86 o                         
   8   4   6        298.33        288.05         4.92 o                         
 -10   5   6          8.06          9.82         1.64 o                         
  -9   5   6          4.31          2.81         0.92 o                         
  -8   5   6         82.53         83.93         3.19 o                         
  -7   5   6         54.99         54.50         1.67 o                         
  -6   5   6         14.60         16.27         1.21 o                         
  -5   5   6         25.84         26.03         1.29 o                         
  -4   5   6         36.61         36.28         1.56 o                         
  -3   5   6          2.59          3.01         0.63 o                         
  -2   5   6          4.61          4.99         0.93 o                         
  -1   5   6        711.94        790.82        13.10 o                         
   0   5   6       1439.64       1586.78        45.48 o                         
   1   5   6         64.36         61.91         1.89 o                         
   2   5   6         15.38         15.05         1.09 o                         
   3   5   6         36.84         37.25         1.80 o                         
   4   5   6          5.69          6.31         1.10 o                         
   5   5   6        561.96        578.26         7.90 o                         
   6   5   6         59.98         67.34         1.91 o                         
   7   5   6        146.97        146.00         3.20 o                         
   8   5   6          8.77          7.94         0.81 o                         
 -10   6   6          1.23          1.02         0.82 o                         
  -9   6   6          4.49          8.26         2.35 o                         
  -8   6   6         13.71         16.56         1.88 o                         
  -7   6   6          4.72          4.76         0.94 o                         
  -6   6   6        153.78        149.16         3.20 o                         
  -5   6   6          1.46          2.20         0.71 o                         
  -4   6   6         16.40         19.35         1.36 o                         
  -3   6   6        135.31        127.59         2.32 o                         
  -2   6   6          9.86         12.29         1.13 o                         
  -1   6   6        362.29        370.79         5.74 o                         
   0   6   6        546.28        573.35         7.87 o                         
   1   6   6        171.30        161.03         2.76 o                         
   2   6   6        225.86        211.96         3.51 o                         
   3   6   6        251.41        259.90         5.18 o                         
   4   6   6         46.71         47.68         1.56 o                         
   5   6   6        501.08        523.63         7.97 o                         
   6   6   6        453.60        524.31         9.05 o                         
   7   6   6         11.04         13.59         0.90 o                         
   8   6   6         26.57         20.91         0.93 o                         
  -9   7   6          2.31          2.72         0.73 o                         
  -8   7   6         37.54         42.80         1.67 o                         
  -7   7   6         70.80         76.57         2.12 o                         
  -6   7   6       1775.28       1875.93        26.32 o                         
  -5   7   6        195.81        210.77         3.40 o                         
  -4   7   6        526.60        514.30         8.71 o                         
  -3   7   6        150.35        152.99         2.65 o                         
  -2   7   6        124.21        155.76         2.93 o                         
  -1   7   6          5.04          9.13         1.10 o                         
   0   7   6         14.99         15.62         1.16 o                         
   1   7   6          2.31          3.66         0.65 o                         
   2   7   6        629.41        679.77         9.15 o                         
   3   7   6        235.71        234.60         3.99 o                         
   4   7   6          4.31          3.86         1.24 o                         
   5   7   6         18.24         19.67         2.05 o                         
   6   7   6        204.33        205.31         3.89 o                         
   7   7   6        418.99        397.73         5.91 o                         
   8   7   6          5.35          5.56         1.05 o                         
  -9   8   6          4.76          3.07         1.23 o                         
  -8   8   6         23.22         24.93         1.34 o                         
  -7   8   6          4.66          4.24         0.76 o                         
  -6   8   6         96.62        105.51         2.51 o                         
  -5   8   6         61.00         65.63         1.75 o                         
  -4   8   6        449.77        446.50         7.67 o                         
  -3   8   6         30.43         31.85         1.79 o                         
  -2   8   6         44.59         43.92         1.51 o                         
  -1   8   6        170.90        158.11         2.93 o                         
   0   8   6          0.02          0.78         0.68 o                         
   1   8   6        358.09        379.13         5.43 o                         
   2   8   6         26.84         32.32         1.29 o                         
   3   8   6        474.27        485.59         7.40 o                         
   4   8   6        902.49        941.13        13.67 o                         
   5   8   6         76.60         81.24         2.47 o                         
   6   8   6          3.16          4.91         0.67 o                         
   7   8   6          0.50          0.63         0.62 o                         
   8   8   6          0.22          0.41         0.43 o                         
  -9   9   6         18.34         20.66         1.64 o                         
  -8   9   6        302.49        282.87         5.68 o                         
  -7   9   6         97.85         98.17         2.30 o                         
  -6   9   6        343.77        367.43         6.38 o                         
  -5   9   6         11.60         13.97         1.12 o                         
  -4   9   6        684.87        675.90         9.99 o                         
  -3   9   6        155.36        166.02         3.09 o                         
  -2   9   6        666.79        679.46        10.04 o                         
  -1   9   6         37.64         34.72         1.48 o                         
   0   9   6        508.24        513.77         7.81 o                         
   1   9   6          0.00          1.78         0.63 o                         
   2   9   6          4.46          4.77         0.85 o                         
   3   9   6        107.27        114.91         2.42 o                         
   4   9   6          0.00         -0.26         0.71 o                         
   5   9   6        225.31        235.79         7.99 o                         
   6   9   6         34.23         34.40         2.76 o                         
   7   9   6         83.83         74.81         2.20 o                         
  -8  10   6         83.58         76.35         3.48 o                         
  -7  10   6          2.84          3.26         0.61 o                         
  -6  10   6         32.34         29.21         2.55 o                         
  -5  10   6          8.71          9.56         1.10 o                         
  -4  10   6          8.13         11.28         1.27 o                         
  -3  10   6        532.02        547.16         8.23 o                         
  -2  10   6        207.38        208.37         3.74 o                         
  -1  10   6          0.03         -0.35         0.56 o                         
   0  10   6         15.10         15.54         1.32 o                         
   1  10   6        250.29        256.68         3.96 o                         
   2  10   6        293.15        293.36         5.38 o                         
   3  10   6          0.03          0.46         0.94 o                         
   4  10   6         78.94         80.67         2.12 o                         
   5  10   6         65.64         62.96         2.00 o                         
   6  10   6         10.73         11.06         1.03 o                         
   7  10   6          8.39          7.33         0.93 o                         
  -8  11   6          6.90          8.98         1.08 o                         
  -7  11   6          9.03          8.47         1.03 o                         
  -6  11   6          0.11         -0.16         0.57 o                         
  -5  11   6         23.64         28.29         2.23 o                         
  -4  11   6        435.55        459.00         8.70 o                         
  -3  11   6        408.92        412.70         7.25 o                         
  -2  11   6          2.96          1.48         0.66 o                         
  -1  11   6          3.31          5.74         0.87 o                         
   0  11   6        421.17        445.75         5.82 o                         
   1  11   6          7.39          8.61         1.08 o                         
   2  11   6         97.33         99.96         2.60 o                         
   3  11   6         10.89         11.48         1.51 o                         
   4  11   6          8.09         11.32         1.15 o                         
   5  11   6        110.00        107.82         2.70 o                         
   6  11   6         13.40         10.84         1.43 o                         
  -7  12   6         10.95          9.34         1.24 o                         
  -6  12   6          3.54          3.95         1.00 o                         
  -5  12   6        119.89        120.08         2.95 o                         
  -4  12   6         97.04         97.79         2.51 o                         
  -3  12   6          3.47          3.05         0.83 o                         
  -2  12   6         42.10         43.81         1.83 o                         
  -1  12   6        468.83        485.14         6.25 o                         
   0  12   6         48.82         47.33         1.34 o                         
   1  12   6        265.74        292.33         4.36 o                         
   2  12   6         32.23         34.81         1.52 o                         
   3  12   6         72.53         72.25         1.94 o                         
   4  12   6          8.29          7.56         1.05 o                         
   5  12   6          0.27         -0.12         0.56 o                         
   6  12   6         36.54         31.14         1.15 o                         
  -7  13   6         22.34         19.92         1.64 o                         
  -6  13   6          1.60          0.46         0.57 o                         
  -5  13   6          5.13          6.41         1.04 o                         
  -4  13   6        101.91         97.45         3.04 o                         
  -3  13   6          0.90          0.85         1.22 o                         
  -2  13   6        641.13        700.15        16.14 o                         
  -1  13   6        275.48        301.98         6.23 o                         
   0  13   6          4.68          6.40         1.12 o                         
   1  13   6          1.89          1.38         0.81 o                         
   2  13   6        191.48        203.06         3.46 o                         
   3  13   6          2.04          1.09         0.48 o                         
   4  13   6         55.24         56.57         1.65 o                         
   5  13   6          2.63          3.67         0.86 o                         
  -6  14   6         46.56         48.77         1.84 o                         
  -5  14   6          2.12          0.09         0.64 o                         
  -4  14   6         15.30         12.59         1.16 o                         
  -3  14   6        187.08        182.36         4.85 o                         
  -2  14   6          0.61         -0.40         0.66 o                         
  -1  14   6        168.68        176.37         3.06 o                         
   0  14   6          5.41          5.25         1.12 o                         
   1  14   6        236.15        239.64         4.33 o                         
   2  14   6          0.28          0.04         0.46 o                         
   3  14   6         43.71         42.04         1.57 o                         
   4  14   6         20.36         17.49         0.98 o                         
  -5  15   6          0.05          0.51         0.58 o                         
  -4  15   6         57.23         50.28         1.57 o                         
  -3  15   6         24.26         23.32         2.05 o                         
  -2  15   6          0.36          0.51         0.58 o                         
  -1  15   6          5.34          6.19         0.88 o                         
   0  15   6        530.06        537.47         7.81 o                         
   1  15   6        109.50        106.53         1.98 o                         
   2  15   6          0.11         -0.43         0.65 o                         
   3  15   6         21.08         18.00         0.94 o                         
   4  15   6         98.19        102.02         2.68 o                         
  -4  16   6         18.02         21.81         1.16 o                         
  -3  16   6         40.95         46.44         2.46 o                         
  -2  16   6          0.16          1.02         0.47 o                         
  -1  16   6         97.06        101.58         3.24 o                         
   0  16   6          2.56          2.82         0.57 o                         
   1  16   6         27.21         25.02         1.77 o                         
   2  16   6         35.16         31.46         1.02 o                         
  -2  17   6         44.94         40.71         1.30 o                         
  -1  17   6         27.97         25.17         1.30 o                         
   0  17   6         32.10         38.01         1.51 o                         
 -10   1   7          0.07         -1.08         1.08 o                         
  -9   1   7          5.74          8.81         1.16 o                         
  -8   1   7         94.82         97.31         2.43 o                         
  -7   1   7         15.52         15.21         1.30 o                         
  -6   1   7         39.29         47.39         1.48 o                         
  -5   1   7         74.15         72.55         1.70 o                         
  -4   1   7        103.74         99.47         2.16 o                         
  -3   1   7          5.99          9.48         1.30 o                         
  -2   1   7         54.24         46.61         1.50 o                         
  -1   1   7        163.25        175.92         4.18 o                         
   0   1   7        405.01        390.13         7.00 o                         
   1   1   7          0.06          0.05         1.09 o                         
   2   1   7         94.02         87.91         2.32 o                         
   3   1   7          6.85          7.62         0.91 o                         
   4   1   7         16.96         16.88         1.48 o                         
   5   1   7         29.61         25.83         1.30 o                         
   6   1   7         40.70         42.36         1.30 o                         
   7   1   7        110.03        111.70         2.15 o                         
   8   1   7          0.86         -0.46         0.46 o                         
 -10   2   7         33.04         28.14         2.01 o                         
  -9   2   7         54.62         49.96         2.24 o                         
  -8   2   7          0.36         -0.28         0.62 o                         
  -7   2   7          9.27          6.52         0.79 o                         
  -6   2   7          6.17          5.70         0.73 o                         
  -5   2   7         16.34         15.27         1.11 o                         
  -4   2   7        297.04        295.11         4.75 o                         
  -3   2   7        402.28        399.45         6.85 o                         
  -2   2   7        393.48        388.89         6.67 o                         
  -1   2   7         65.86         60.23         1.65 o                         
   0   2   7          2.53          2.23         1.05 o                         
   1   2   7         24.00         16.50         2.01 o                         
   2   2   7        362.42        393.63         6.11 o                         
   3   2   7          7.59         11.39         1.35 o                         
   4   2   7         27.67         28.34         1.27 o                         
   5   2   7        421.53        459.27         7.03 o                         
   6   2   7          0.38          0.62         0.55 o                         
   7   2   7         29.53         30.99         1.05 o                         
   8   2   7          4.90          5.54         0.87 o                         
 -10   3   7        147.91        150.36         5.53 o                         
  -9   3   7          0.07          0.94         1.52 o                         
  -8   3   7          1.35          1.45         0.86 o                         
  -7   3   7         37.23         34.73         1.51 o                         
  -6   3   7          0.85          0.74         0.64 o                         
  -5   3   7         35.69         44.64         1.91 o                         
  -4   3   7         57.35         47.47         1.57 o                         
  -3   3   7        279.94        304.96         4.84 o                         
  -2   3   7         13.31         11.42         1.35 o                         
  -1   3   7         84.63        102.35         2.45 o                         
   0   3   7         23.84         23.12         1.44 o                         
   1   3   7        168.96        160.28         3.37 o                         
   2   3   7        326.72        317.65         5.06 o                         
   3   3   7          4.17          4.83         0.75 o                         
   4   3   7          2.04          0.53         0.65 o                         
   5   3   7          5.41          2.13         0.62 o                         
   6   3   7          5.23          4.98         1.12 o                         
   7   3   7        261.18        261.91         4.69 o                         
   8   3   7        316.85        300.25         5.77 o                         
 -10   4   7          4.85          6.75         1.64 o                         
  -9   4   7          0.01         -0.16         0.82 o                         
  -8   4   7          1.26          2.23         0.71 o                         
  -7   4   7          0.36          1.43         0.67 o                         
  -6   4   7         91.34         88.87         1.98 o                         
  -5   4   7         76.39         70.47         1.86 o                         
  -4   4   7        625.95        611.31        10.10 o                         
  -3   4   7         42.40         29.96         1.35 o                         
  -2   4   7        226.90        239.64         4.01 o                         
  -1   4   7        547.48        543.40         9.07 o                         
   0   4   7        350.92        386.59         5.98 o                         
   1   4   7         28.84         31.39         1.53 o                         
   2   4   7          0.39          4.23         1.89 o                         
   3   4   7        231.96        225.12         3.86 o                         
   4   4   7         35.72         34.00         1.41 o                         
   5   4   7         41.53         44.85         1.44 o                         
   6   4   7        280.92        265.45         7.29 o                         
   7   4   7        190.92        184.67         3.43 o                         
   8   4   7         55.88         55.20         1.42 o                         
 -10   5   7          0.08          2.66         1.02 o                         
  -9   5   7          4.12          5.87         1.17 o                         
  -8   5   7         24.44         23.80         1.94 o                         
  -7   5   7        291.20        306.92         5.63 o                         
  -6   5   7        115.43        126.89         2.76 o                         
  -5   5   7          0.09          0.76         0.61 o                         
  -4   5   7        609.31        569.97         8.50 o                         
  -3   5   7        325.88        324.24         4.92 o                         
  -2   5   7        173.99        158.13         3.65 o                         
  -1   5   7         40.56         49.45         1.59 o                         
   0   5   7        198.48        198.71         3.48 o                         
   1   5   7        226.04        247.82         3.82 o                         
   2   5   7         30.40         26.63         1.57 o                         
   3   5   7         63.89         64.98         1.75 o                         
   4   5   7         38.35         34.29         1.37 o                         
   5   5   7        286.49        298.06         5.38 o                         
   6   5   7        118.59        118.87         2.58 o                         
   7   5   7        147.64        139.19         2.71 o                         
   8   5   7         57.70         56.16         1.42 o                         
  -9   6   7         11.80         11.31         1.32 o                         
  -8   6   7          0.45          1.64         0.87 o                         
  -7   6   7         20.35         27.05         1.62 o                         
  -6   6   7        883.13        941.40        12.52 o                         
  -5   6   7         44.53         43.62         1.50 o                         
  -4   6   7         79.88         74.34         2.09 o                         
  -3   6   7          0.68         -0.58         0.75 o                         
  -2   6   7          0.67          0.68         0.80 o                         
  -1   6   7         18.24         29.05         2.02 o                         
   0   6   7        134.60        156.29         2.97 o                         
   1   6   7        337.02        347.80         5.04 o                         
   2   6   7        314.86        336.86         9.88 o                         
   3   6   7         23.84         25.51         1.48 o                         
   4   6   7        212.30        229.11         3.96 o                         
   5   6   7         25.40         27.72         1.30 o                         
   6   6   7        148.28        151.32         3.02 o                         
   7   6   7         67.53         66.42         1.44 o                         
   8   6   7        147.99        126.86         4.51 o                         
  -9   7   7          0.00          0.61         0.82 o                         
  -8   7   7          4.03          4.58         1.08 o                         
  -7   7   7         14.95         16.46         1.40 o                         
  -6   7   7         83.41         83.18         1.87 o                         
  -5   7   7        543.10        569.25         8.25 o                         
  -4   7   7        101.50        102.08         2.27 o                         
  -3   7   7         10.26          7.48         1.06 o                         
  -2   7   7          8.72         11.61         1.16 o                         
  -1   7   7         30.80         32.46         2.18 o                         
   0   7   7        199.06        188.50         3.81 o                         
   1   7   7         70.22         69.25         1.75 o                         
   2   7   7         37.83         30.91         1.27 o                         
   3   7   7         30.27         32.31         1.86 o                         
   4   7   7          8.72          9.81         1.30 o                         
   5   7   7        141.80        152.31         3.10 o                         
   6   7   7         30.44         27.07         1.11 o                         
   7   7   7         58.98         56.93         1.39 o                         
  -9   8   7         52.43         44.82         2.25 o                         
  -8   8   7        201.67        193.57         5.95 o                         
  -7   8   7         73.78         71.78         1.91 o                         
  -6   8   7         38.56         39.99         1.35 o                         
  -5   8   7          0.92          1.21         0.57 o                         
  -4   8   7        327.92        320.19         5.25 o                         
  -3   8   7        258.40        251.02         4.23 o                         
  -2   8   7         45.34         47.48         1.74 o                         
  -1   8   7         59.16         62.47         1.76 o                         
   0   8   7         61.93         58.58         1.61 o                         
   1   8   7        124.88        146.26         2.66 o                         
   2   8   7        267.25        278.58         4.21 o                         
   3   8   7         76.32         77.60         2.35 o                         
   4   8   7          2.96          2.41         0.64 o                         
   5   8   7         76.90         75.12         1.91 o                         
   6   8   7         36.68         34.02         1.41 o                         
   7   8   7          0.04         -0.51         0.58 o                         
  -9   9   7          8.66          9.00         1.43 o                         
  -8   9   7        182.38        170.05         3.95 o                         
  -7   9   7          2.83          2.23         0.61 o                         
  -6   9   7         14.99         17.78         2.56 o                         
  -5   9   7         31.75         29.67         1.60 o                         
  -4   9   7        700.56        749.39        10.95 o                         
  -3   9   7         24.57         23.27         1.32 o                         
  -2   9   7         10.04         12.42         1.25 o                         
  -1   9   7         84.52         78.19         1.94 o                         
   0   9   7        190.73        183.81         3.07 o                         
   1   9   7         13.23         13.37         1.20 o                         
   2   9   7         17.24         15.23         1.23 o                         
   3   9   7         96.47        101.94         3.15 o                         
   4   9   7         47.56         52.34         2.71 o                         
   5   9   7         35.81         31.02         1.44 o                         
   6   9   7          0.01          0.15         0.64 o                         
   7   9   7          0.06          0.32         0.61 o                         
  -8  10   7         54.19         46.45         2.86 o                         
  -7  10   7         78.56         71.49         1.77 o                         
  -6  10   7         36.83         36.23         1.39 o                         
  -5  10   7         33.96         36.46         1.51 o                         
  -4  10   7         37.80         41.75         1.49 o                         
  -3  10   7         21.92         20.46         1.40 o                         
  -2  10   7         22.41         25.52         1.28 o                         
  -1  10   7        287.46        261.31         4.40 o                         
   0  10   7         59.37         50.78         1.41 o                         
   1  10   7         42.48         46.18         1.45 o                         
   2  10   7          0.08          0.22         0.66 o                         
   3  10   7        416.00        446.41         7.74 o                         
   4  10   7         45.08         44.71         1.50 o                         
   5  10   7          7.47          7.10         0.90 o                         
   6  10   7         36.88         31.53         1.87 o                         
  -8  11   7          1.04          0.41         0.82 o                         
  -7  11   7          1.64          1.01         0.67 o                         
  -6  11   7          8.73          9.02         1.36 o                         
  -5  11   7          1.92          1.41         0.70 o                         
  -4  11   7         26.66         29.16         1.33 o                         
  -3  11   7         10.16         14.05         1.59 o                         
  -2  11   7       1083.50       1186.39        19.01 o                         
  -1  11   7        150.66        157.32         2.98 o                         
   0  11   7          1.51          1.50         0.56 o                         
   1  11   7         60.36         68.06         1.95 o                         
   2  11   7          1.13          1.24         0.78 o                         
   3  11   7          5.52          6.05         1.10 o                         
   4  11   7         17.45         16.49         1.28 o                         
   5  11   7          0.29         -0.06         0.63 o                         
   6  11   7         31.84         26.60         1.22 o                         
  -7  12   7         14.70         19.84         1.51 o                         
  -6  12   7          0.01         -0.06         0.61 o                         
  -5  12   7          6.48          6.59         1.05 o                         
  -4  12   7          4.38          4.51         0.63 o                         
  -3  12   7        442.47        462.98        21.03 o                         
  -2  12   7         43.88         52.15         1.73 o                         
  -1  12   7          0.34          0.76         0.60 o                         
   0  12   7         16.32         17.19         1.72 o                         
   1  12   7          6.53          5.47         0.83 o                         
   2  12   7          5.94          4.73         0.68 o                         
   3  12   7         19.48         21.09         0.94 o                         
   4  12   7          3.24          3.18         0.57 o                         
   5  12   7         64.18         60.03         1.61 o                         
  -6  13   7         47.72         53.23         1.88 o                         
  -5  13   7          1.10          1.26         0.83 o                         
  -4  13   7         13.73         12.27         1.84 o                         
  -3  13   7          0.28          0.05         0.65 o                         
  -2  13   7         13.14         15.31         1.27 o                         
  -1  13   7        453.71        461.16         8.97 o                         
   0  13   7        149.75        152.06         2.56 o                         
   1  13   7         47.13         45.10         1.52 o                         
   2  13   7          7.41          8.95         0.90 o                         
   3  13   7          8.52          8.76         0.88 o                         
   4  13   7         63.46         64.87         2.87 o                         
   5  13   7         11.05         10.84         1.43 o                         
  -6  14   7          6.48          8.39         2.45 o                         
  -5  14   7         90.65         83.93         3.48 o                         
  -4  14   7          0.49          0.90         0.87 o                         
  -3  14   7         13.34         14.18         1.53 o                         
  -2  14   7          0.03         -0.78         0.83 o                         
  -1  14   7        202.19        196.04         4.18 o                         
   0  14   7         72.94         69.83         1.64 o                         
   1  14   7          8.66          7.40         0.95 o                         
   2  14   7          0.70          0.30         0.48 o                         
   3  14   7         44.10         43.87         1.37 o                         
   4  14   7         35.92         41.65         2.46 o                         
  -5  15   7         54.81         51.99         2.46 o                         
  -4  15   7          9.75         10.56         1.62 o                         
  -3  15   7         20.88         19.21         1.22 o                         
  -2  15   7          0.92          0.10         0.58 o                         
  -1  15   7          1.26          2.03         0.67 o                         
   0  15   7         29.90         28.27         1.80 o                         
   1  15   7        300.47        282.54         4.77 o                         
   2  15   7          7.69         11.94         0.89 o                         
   3  15   7          8.38          8.59         1.43 o                         
  -3  16   7         35.68         32.94         1.84 o                         
  -2  16   7          2.67          2.07         0.91 o                         
  -1  16   7         12.61         13.26         0.95 o                         
   0  16   7          0.93          0.20         0.58 o                         
   1  16   7        247.61        243.58         5.73 o                         
  -9   0   8        208.16        209.56         5.50 o                         
  -8   0   8        790.09        715.62        16.53 o                         
  -7   0   8        296.08        277.98         5.96 o                         
  -6   0   8          0.00          1.17         1.84 o                         
  -5   0   8          5.30          8.64         1.45 o                         
  -4   0   8         63.78         75.65         2.44 o                         
  -3   0   8         12.09         11.95         1.80 o                         
  -2   0   8        351.10        341.26         7.76 o                         
  -1   0   8        664.36        625.15        11.88 o                         
   0   0   8        577.47        582.71        11.16 o                         
   1   0   8          0.67          1.22         1.24 o                         
   2   0   8         25.42         31.79         2.26 o                         
   3   0   8         13.48         10.42         1.65 o                         
   4   0   8        455.96        505.47         9.80 o                         
   5   0   8        224.03        217.18         5.69 o                         
   6   0   8          4.80          4.34         0.99 o                         
   7   0   8         27.35         29.05         1.66 o                         
   8   0   8         62.68         65.09         2.66 o                         
  -9   1   8          4.51          4.32         1.30 o                         
  -8   1   8         38.74         38.38         1.50 o                         
  -7   1   8          1.15          1.18         0.59 o                         
  -6   1   8         55.06         50.19         1.73 o                         
  -5   1   8          1.97          3.34         0.65 o                         
  -4   1   8          0.93          0.18         0.64 o                         
  -3   1   8        170.51        164.12         3.38 o                         
  -2   1   8        439.24        424.38         6.52 o                         
  -1   1   8        472.75        443.41         6.41 o                         
   0   1   8         46.72         41.86         1.56 o                         
   1   1   8         25.22         20.99         2.36 o                         
   2   1   8          0.85          2.36         0.81 o                         
   3   1   8          9.31          9.84         0.97 o                         
   4   1   8         21.97         25.00         1.21 o                         
   5   1   8         17.52         18.58         1.49 o                         
   6   1   8         19.58         19.40         1.05 o                         
   7   1   8          1.06          0.50         0.43 o                         
   8   1   8          3.87          3.14         1.23 o                         
  -9   2   8         69.44         68.12         2.27 o                         
  -8   2   8         29.79         31.73         1.55 o                         
  -7   2   8        144.04        139.29         2.49 o                         
  -6   2   8        153.88        128.41         2.55 o                         
  -5   2   8         94.17         98.56         2.02 o                         
  -4   2   8         83.56         88.00         2.40 o                         
  -3   2   8         86.54         81.92         2.17 o                         
  -2   2   8        398.00        346.14         5.47 o                         
  -1   2   8          0.10         -0.09         0.68 o                         
   0   2   8          3.75          2.96         0.78 o                         
   1   2   8        147.09        141.72         3.68 o                         
   2   2   8         66.82         72.67         2.17 o                         
   3   2   8        132.27        134.06         2.94 o                         
   4   2   8          0.02          0.85         0.62 o                         
   5   2   8          0.46          0.14         0.55 o                         
   6   2   8        105.45        105.00         2.06 o                         
   7   2   8          0.11         -0.04         0.42 o                         
   8   2   8          1.31          0.51         0.51 o                         
  -9   3   8          9.24          5.65         1.23 o                         
  -8   3   8          0.80          0.03         0.66 o                         
  -7   3   8         25.23         27.47         1.39 o                         
  -6   3   8         47.66         43.06         1.41 o                         
  -5   3   8        200.67        195.63         3.22 o                         
  -4   3   8        224.97        221.63         5.29 o                         
  -3   3   8        659.22        631.56        10.44 o                         
  -2   3   8        531.69        570.15         8.51 o                         
  -1   3   8        357.27        364.72         6.39 o                         
   0   3   8          1.00          1.94         0.73 o                         
   1   3   8        184.95        189.42         4.51 o                         
   2   3   8         16.16         18.37         1.49 o                         
   3   3   8         69.76         71.69         1.90 o                         
   4   3   8         52.63         54.18         1.62 o                         
   5   3   8         11.00         13.21         1.18 o                         
   6   3   8          4.35          3.78         0.74 o                         
   7   3   8         14.57         12.54         0.86 o                         
  -9   4   8         87.44         89.45         5.42 o                         
  -8   4   8         10.88         15.64         1.66 o                         
  -7   4   8         64.91         74.58         2.95 o                         
  -6   4   8         14.21         10.48         1.29 o                         
  -5   4   8          3.10          2.76         0.67 o                         
  -4   4   8        396.61        426.74         7.39 o                         
  -3   4   8         42.44         48.61         1.73 o                         
  -2   4   8         60.24         62.46         1.76 o                         
  -1   4   8          0.28          1.43         0.77 o                         
   0   4   8          4.30         10.61         1.54 o                         
   1   4   8         26.10         25.57         1.71 o                         
   2   4   8         27.11         27.73         1.93 o                         
   3   4   8          2.42          3.50         0.82 o                         
   4   4   8         32.73         32.61         1.77 o                         
   5   4   8         15.24         17.07         1.17 o                         
   6   4   8          0.06          0.12         0.49 o                         
   7   4   8        119.86        111.10         2.26 o                         
  -9   5   8         29.79         32.30         1.62 o                         
  -8   5   8         21.00         20.20         1.38 o                         
  -7   5   8          0.55          0.06         0.76 o                         
  -6   5   8        169.07        177.48         3.26 o                         
  -5   5   8        583.91        591.94         9.92 o                         
  -4   5   8        267.30        273.13         5.07 o                         
  -3   5   8        150.79        152.40         2.72 o                         
  -2   5   8          0.47          1.50         0.62 o                         
  -1   5   8        141.96        133.42         2.72 o                         
   0   5   8         60.18         68.94         1.90 o                         
   1   5   8          3.36          4.27         1.87 o                         
   2   5   8        110.63         96.61         2.06 o                         
   3   5   8          9.45         15.78         1.56 o                         
   4   5   8         20.33         21.38         1.17 o                         
   5   5   8          1.53          2.28         1.07 o                         
   6   5   8         11.13         11.37         0.96 o                         
   7   5   8         26.37         26.56         1.02 o                         
  -9   6   8         32.97         33.14         2.05 o                         
  -8   6   8         66.04         69.66         2.59 o                         
  -7   6   8          5.04          3.07         0.89 o                         
  -6   6   8        391.09        449.95         7.03 o                         
  -5   6   8        485.10        527.97         7.29 o                         
  -4   6   8        389.09        378.06         5.93 o                         
  -3   6   8         40.90         45.49         1.60 o                         
  -2   6   8         13.31         11.49         1.24 o                         
  -1   6   8          7.87          7.23         1.27 o                         
   0   6   8          7.92         10.51         1.15 o                         
   1   6   8        113.81        122.11         3.24 o                         
   2   6   8          0.48          1.27         0.79 o                         
   3   6   8          1.57          2.31         1.33 o                         
   4   6   8          2.10          0.60         0.70 o                         
   5   6   8         42.60         42.53         1.40 o                         
   6   6   8          4.70          5.98         0.79 o                         
   7   6   8         70.93         67.10         1.65 o                         
  -9   7   8          9.32         12.68         1.43 o                         
  -8   7   8        104.44        102.80         3.17 o                         
  -7   7   8        255.39        254.39         4.61 o                         
  -6   7   8        125.15        135.60         2.43 o                         
  -5   7   8         87.86         85.97         2.05 o                         
  -4   7   8        156.58        157.86         3.00 o                         
  -3   7   8         82.29         77.33         1.97 o                         
  -2   7   8         38.79         37.88         2.19 o                         
  -1   7   8        122.07        110.75         2.38 o                         
   0   7   8        159.03        148.02         3.20 o                         
   1   7   8         81.32         72.57         1.94 o                         
   2   7   8         11.77          9.94         1.18 o                         
   3   7   8          1.76          0.84         0.58 o                         
   4   7   8         33.83         32.03         1.26 o                         
   5   7   8        107.25        101.32         2.31 o                         
   6   7   8          2.26          1.09         0.74 o                         
   7   7   8          6.49          7.70         1.33 o                         
  -8   8   8        368.72        380.02         9.07 o                         
  -7   8   8        392.28        395.45         7.94 o                         
  -6   8   8        166.37        178.89         2.93 o                         
  -5   8   8        259.03        258.44         3.90 o                         
  -4   8   8         83.58         88.66         2.10 o                         
  -3   8   8        120.76        137.37         2.73 o                         
  -2   8   8        208.52        220.12         3.81 o                         
  -1   8   8         36.07         36.02         1.84 o                         
   0   8   8          3.86          7.94         1.45 o                         
   1   8   8        111.28         99.85         2.27 o                         
   2   8   8          0.00          0.73         0.68 o                         
   3   8   8        184.99        200.13         3.98 o                         
   4   8   8          4.05          7.10         1.19 o                         
   5   8   8         81.63         80.85         2.26 o                         
   6   8   8         58.27         49.90         1.53 o                         
  -8   9   8         23.58         21.68         1.84 o                         
  -7   9   8         23.36         18.13         1.20 o                         
  -6   9   8        141.80        147.86         2.49 o                         
  -5   9   8         48.48         45.99         2.10 o                         
  -4   9   8         18.99         22.23         1.97 o                         
  -3   9   8        170.46        167.84         3.53 o                         
  -2   9   8         48.41         42.89         1.57 o                         
  -1   9   8         41.09         34.79         1.45 o                         
   0   9   8         24.30         27.66         1.38 o                         
   1   9   8         39.20         39.73         1.50 o                         
   2   9   8        108.84        108.66         2.36 o                         
   3   9   8          0.01          1.07         0.95 o                         
   4   9   8          4.25          2.64         0.94 o                         
   5   9   8         13.89         17.02         2.81 o                         
   6   9   8         43.53         43.99         1.59 o                         
  -8  10   8         12.29         11.25         1.64 o                         
  -7  10   8         24.20         27.82         2.05 o                         
  -6  10   8          6.75          4.84         0.69 o                         
  -5  10   8         46.19         51.71         1.37 o                         
  -4  10   8          3.44          4.60         1.10 o                         
  -3  10   8        382.52        394.68         6.85 o                         
  -2  10   8        119.79        137.33         3.06 o                         
  -1  10   8          7.33          1.82         0.60 o                         
   0  10   8         12.46         17.46         1.20 o                         
   1  10   8          1.89          3.33         0.62 o                         
   2  10   8         13.22         14.15         1.19 o                         
   3  10   8         10.04         10.37         1.07 o                         
   4  10   8         38.01         32.08         1.21 o                         
   5  10   8          7.87          6.10         1.24 o                         
  -7  11   8         26.89         28.57         1.59 o                         
  -6  11   8          5.79          7.43         1.65 o                         
  -5  11   8          9.74          8.76         0.81 o                         
  -4  11   8         62.05         54.31         1.53 o                         
  -3  11   8          4.46          3.28         0.74 o                         
  -2  11   8        312.06        326.60         8.22 o                         
  -1  11   8         21.05         19.74         1.22 o                         
   0  11   8        137.00        131.81         2.60 o                         
   1  11   8          9.64         10.37         1.08 o                         
   2  11   8          1.52          3.52         0.65 o                         
   3  11   8         27.54         29.90         1.44 o                         
   4  11   8         51.82         49.63         1.63 o                         
   5  11   8         26.46         24.39         0.98 o                         
  -6  12   8          0.57          0.48         0.79 o                         
  -5  12   8          0.45          1.07         0.78 o                         
  -4  12   8         14.56         13.69         1.02 o                         
  -3  12   8          0.66          0.31         0.53 o                         
  -2  12   8         80.17         78.73         1.99 o                         
  -1  12   8        140.84        136.27         2.84 o                         
   0  12   8          3.73          4.57         0.75 o                         
   1  12   8          2.65          3.29         0.63 o                         
   2  12   8          8.11          8.59         0.93 o                         
   3  12   8          0.67          2.27         1.27 o                         
   4  12   8         31.74         36.56         1.26 o                         
  -6  13   8          3.36         11.45         1.64 o                         
  -5  13   8         18.83         11.73         1.08 o                         
  -4  13   8         99.71        104.60         4.70 o                         
  -3  13   8          8.00          6.65         0.90 o                         
  -2  13   8        102.13         88.81         2.49 o                         
  -1  13   8          0.68          1.64         0.63 o                         
   0  13   8        330.91        342.15         6.71 o                         
   1  13   8         62.25         56.71         1.72 o                         
   2  13   8         21.75         19.44         0.97 o                         
   3  13   8         10.81         11.72         0.96 o                         
   4  13   8         11.97         14.93         1.43 o                         
  -5  14   8         74.53         73.39         2.17 o                         
  -4  14   8          0.01         -0.64         0.64 o                         
  -3  14   8         18.62         18.73         1.30 o                         
  -2  14   8          0.13          0.17         0.61 o                         
  -1  14   8         54.92         53.31         1.65 o                         
   0  14   8        112.33        102.02         2.97 o                         
   1  14   8         37.28         44.72         3.58 o                         
   2  14   8          8.89          7.16         1.16 o                         
   3  14   8         11.97         13.50         1.43 o                         
  -3  15   8         27.33         26.32         3.38 o                         
  -2  15   8         47.88         47.47         2.15 o                         
  -1  15   8          8.28          6.91         1.14 o                         
   0  15   8          2.69          1.49         0.50 o                         
   1  15   8         84.56         85.91         2.46 o                         
  -9   1   9         35.91         32.92         2.61 o                         
  -8   1   9         91.45         84.63         2.35 o                         
  -7   1   9        115.87        104.67         2.30 o                         
  -6   1   9          8.63         10.48         1.05 o                         
  -5   1   9        503.98        469.14         7.33 o                         
  -4   1   9         92.93         96.17         2.16 o                         
  -3   1   9          1.58          2.93         0.66 o                         
  -2   1   9        466.45        439.50         9.07 o                         
  -1   1   9        287.18        308.65         4.59 o                         
   0   1   9       1047.25       1074.77        22.34 o                         
   1   1   9          9.34          9.06         1.27 o                         
   2   1   9          4.77          3.41         1.53 o                         
   3   1   9         46.46         50.47         2.13 o                         
   4   1   9         29.94         34.12         1.42 o                         
   5   1   9          0.40          0.77         0.59 o                         
   6   1   9         20.11         19.67         1.12 o                         
   7   1   9          0.50          0.92         0.58 o                         
  -9   2   9         15.76         16.48         1.29 o                         
  -8   2   9          0.25          0.22         0.63 o                         
  -7   2   9         13.24         11.45         1.02 o                         
  -6   2   9        768.96        741.80        12.18 o                         
  -5   2   9         21.30         12.36         1.15 o                         
  -4   2   9        345.79        351.89         5.67 o                         
  -3   2   9         10.70         12.23         1.13 o                         
  -2   2   9        702.70        739.79        10.88 o                         
  -1   2   9          0.72          0.43         0.93 o                         
   0   2   9         64.69         57.67         3.37 o                         
   1   2   9          1.04          1.01         0.96 o                         
   2   2   9          0.16          0.88         1.03 o                         
   3   2   9          7.99          7.90         1.15 o                         
   4   2   9         67.10         66.51         1.89 o                         
   5   2   9          5.28          4.81         0.61 o                         
   6   2   9          4.97          4.67         0.92 o                         
   7   2   9         36.87         31.12         1.10 o                         
  -9   3   9         13.22         10.74         1.08 o                         
  -8   3   9         43.25         42.55         1.69 o                         
  -7   3   9        187.98        165.74         3.60 o                         
  -6   3   9         13.64         10.77         1.37 o                         
  -5   3   9          2.37          4.43         0.82 o                         
  -4   3   9        431.72        441.65         7.69 o                         
  -3   3   9       2157.35       2109.78        33.01 o                         
  -2   3   9        184.53        188.55         3.79 o                         
  -1   3   9         16.68         18.80         1.59 o                         
   0   3   9         75.85         83.85         2.32 o                         
   1   3   9        222.13        222.21         4.38 o                         
   2   3   9         64.69         71.81         4.05 o                         
   3   3   9         27.90         27.90         1.48 o                         
   4   3   9         16.59         16.36         1.74 o                         
   5   3   9         56.60         50.93         1.50 o                         
   6   3   9         35.88         34.17         1.56 o                         
   7   3   9          0.44          0.20         0.43 o                         
  -9   4   9          0.34          0.82         1.02 o                         
  -8   4   9        225.57        214.98         5.51 o                         
  -7   4   9          9.57          9.51         0.98 o                         
  -6   4   9        181.88        195.37         3.46 o                         
  -5   4   9        105.93         89.56         2.08 o                         
  -4   4   9       1149.77       1125.16        18.17 o                         
  -3   4   9         60.40         75.91         2.12 o                         
  -2   4   9       1101.44       1077.52        15.51 o                         
  -1   4   9         16.09         16.15         1.35 o                         
   0   4   9        136.04        133.92         2.71 o                         
   1   4   9          1.26          0.46         0.89 o                         
   2   4   9        128.41        132.89         2.69 o                         
   3   4   9         18.17         16.89         1.27 o                         
   4   4   9          8.09         11.12         2.15 o                         
   5   4   9          5.80          6.19         0.93 o                         
   6   4   9          1.38          1.88         0.49 o                         
   7   4   9          1.06          1.52         0.70 o                         
  -9   5   9          1.55          0.82         0.82 o                         
  -8   5   9          1.74          0.93         0.70 o                         
  -7   5   9          0.58          1.39         0.59 o                         
  -6   5   9        767.13        847.00        12.28 o                         
  -5   5   9       1300.54       1302.29        18.58 o                         
  -4   5   9          3.10          0.16         0.63 o                         
  -3   5   9          5.08          5.36         1.36 o                         
  -2   5   9          0.47          0.61         1.16 o                         
  -1   5   9         30.56         29.14         1.95 o                         
   0   5   9        110.51        128.03         2.65 o                         
   1   5   9         70.07         73.81         2.55 o                         
   2   5   9        144.31        139.09         2.75 o                         
   3   5   9        657.66        643.21         9.45 o                         
   4   5   9          3.63          2.28         0.63 o                         
   5   5   9          0.03          0.09         0.51 o                         
   6   5   9         12.62         13.71         0.82 o                         
  -8   6   9          0.01          1.56         2.35 o                         
  -7   6   9         33.83         29.14         1.26 o                         
  -6   6   9        217.14        202.44         4.81 o                         
  -5   6   9        150.56        173.23         3.18 o                         
  -4   6   9        722.87        746.37        14.17 o                         
  -3   6   9        334.98        298.66         4.93 o                         
  -2   6   9        137.56        121.01         2.62 o                         
  -1   6   9          0.78          2.57         0.68 o                         
   0   6   9         16.20         19.30         1.52 o                         
   1   6   9        123.20        107.89         3.80 o                         
   2   6   9        140.12        129.84         2.43 o                         
   3   6   9          3.89          4.93         0.65 o                         
   4   6   9         33.90         33.16         1.18 o                         
   5   6   9          6.49          7.44         0.86 o                         
   6   6   9          2.96          1.56         0.71 o                         
  -8   7   9        528.82        553.52        12.80 o                         
  -7   7   9        229.64        214.94         3.94 o                         
  -6   7   9          0.67          0.26         0.56 o                         
  -5   7   9          9.31         10.98         1.12 o                         
  -4   7   9        131.32        141.27         2.76 o                         
  -3   7   9        170.95        170.05         3.28 o                         
  -2   7   9         41.78         40.37         1.51 o                         
  -1   7   9          0.45          0.70         0.65 o                         
   0   7   9        145.19        139.74         3.04 o                         
   1   7   9        205.62        180.22         4.64 o                         
   2   7   9        125.11        133.93         2.69 o                         
   3   7   9          9.61         12.98         1.41 o                         
   4   7   9         38.24         39.39         1.30 o                         
   5   7   9         56.18         51.36         1.63 o                         
   6   7   9          2.24          3.31         0.92 o                         
  -8   8   9         28.00         27.00         1.84 o                         
  -7   8   9         16.09         15.73         1.14 o                         
  -6   8   9         20.28         16.15         1.04 o                         
  -5   8   9         47.13         47.04         2.00 o                         
  -4   8   9         33.83         27.04         1.32 o                         
  -3   8   9          8.80          7.46         1.06 o                         
  -2   8   9          0.09          1.82         0.63 o                         
  -1   8   9        174.13        146.49         2.84 o                         
   0   8   9        281.61        252.64         5.26 o                         
   1   8   9         30.24         28.41         1.51 o                         
   2   8   9         10.45          6.50         1.06 o                         
   3   8   9         63.65         65.04         2.10 o                         
   4   8   9         14.91         18.10         1.04 o                         
   5   8   9         18.66         16.45         1.03 o                         
  -8   9   9          0.89          0.00         0.82 o                         
  -7   9   9          0.20          1.94         0.80 o                         
  -6   9   9        236.35        251.62         4.01 o                         
  -5   9   9         16.40         19.14         0.99 o                         
  -4   9   9         16.19         18.75         1.45 o                         
  -3   9   9         98.01         95.54         3.10 o                         
  -2   9   9        156.15        153.80         2.91 o                         
  -1   9   9          1.87          0.54         0.63 o                         
   0   9   9          3.98          1.52         0.66 o                         
   1   9   9         91.22         79.52         2.44 o                         
   2   9   9         37.61         36.42         1.52 o                         
   3   9   9          5.93          5.29         1.06 o                         
   4   9   9          5.30          3.06         0.58 o                         
   5   9   9          0.52          0.41         0.82 o                         
  -7  10   9        160.28        166.17         4.20 o                         
  -6  10   9          0.77          0.32         0.80 o                         
  -5  10   9         57.45         54.53         1.43 o                         
  -4  10   9         19.57         25.24         1.24 o                         
  -3  10   9          0.00          0.91         0.53 o                         
  -2  10   9        381.90        373.46         8.25 o                         
  -1  10   9         78.92         78.38         2.15 o                         
   0  10   9        102.73        101.16         2.40 o                         
   1  10   9         15.37         15.50         1.22 o                         
   2  10   9         66.30         68.32         1.73 o                         
   3  10   9          5.49          4.03         0.63 o                         
   4  10   9          0.18         -0.53         0.58 o                         
   5  10   9        103.33        105.05         3.89 o                         
  -5  11   9          7.67          4.55         0.72 o                         
  -4  11   9          2.01          2.06         0.51 o                         
  -3  11   9         36.76         25.68         1.23 o                         
  -2  11   9         51.51         43.70         1.49 o                         
  -1  11   9         93.82         82.36         1.83 o                         
   0  11   9         49.46         43.33         1.37 o                         
   1  11   9          0.37          0.18         0.72 o                         
   2  11   9         14.42         17.93         1.25 o                         
   3  11   9         55.39         53.59         1.32 o                         
   4  11   9         10.84         10.82         3.07 o                         
  -6  12   9          6.80          9.82         1.64 o                         
  -5  12   9        225.18        223.70         5.50 o                         
  -4  12   9         33.81         30.98         1.47 o                         
  -3  12   9         37.05         39.27         1.25 o                         
  -2  12   9          1.44          2.20         0.51 o                         
  -1  12   9         48.96         51.64         1.48 o                         
   0  12   9        225.71        230.13         4.85 o                         
   1  12   9          0.02         -0.55         0.59 o                         
   2  12   9         15.10         13.84         1.29 o                         
   3  12   9         50.10         64.66         2.86 o                         
  -5  13   9          0.04          0.41         0.82 o                         
  -4  13   9         41.85         37.11         2.56 o                         
  -3  13   9          3.93          4.74         1.17 o                         
  -2  13   9          1.11          2.23         1.06 o                         
  -1  13   9         50.95         50.18         1.95 o                         
   0  13   9          1.69          0.30         0.64 o                         
   1  13   9          0.31         -0.20         0.58 o                         
   2  13   9          8.98          9.68         1.01 o                         
  -4  14   9          6.42          5.32         1.43 o                         
  -3  14   9         32.59         31.10         1.84 o                         
  -2  14   9         60.50         60.93         1.65 o                         
  -1  14   9          5.04          8.60         1.13 o                         
   0  14   9         35.76         37.94         1.84 o                         
   1  14   9          0.47         -0.50         0.50 o                         
  -9   0  10          0.07          0.00         0.82 o                         
  -8   0  10          3.50          8.79         2.86 o                         
  -7   0  10         20.31         16.08         1.38 o                         
  -6   0  10         56.26         68.46         3.40 o                         
  -5   0  10         17.59         19.50         1.80 o                         
  -4   0  10        752.23        755.63        14.38 o                         
  -3   0  10         78.21         77.60         3.56 o                         
  -2   0  10       5851.41       5844.33       127.28 o                         
  -1   0  10       1901.99       1974.63        35.75 o                         
   0   0  10        718.86        759.85        17.83 o                         
   1   0  10          2.10          2.65         2.56 o                         
   2   0  10       1094.30       1056.18        34.05 o                         
   4   0  10         48.25         46.44         2.86 o                         
   5   0  10         15.48         12.89         1.84 o                         
   6   0  10        117.17        117.12         4.30 o                         
  -9   1  10         56.63         40.35         1.59 o                         
  -8   1  10         28.81         31.16         1.41 o                         
  -7   1  10        102.81         87.69         1.79 o                         
  -6   1  10        107.64        101.88         2.00 o                         
  -5   1  10         23.94         21.79         1.59 o                         
  -4   1  10         37.91         31.01         1.34 o                         
  -3   1  10        355.11        377.73         6.02 o                         
  -2   1  10         76.72         80.67         2.25 o                         
  -1   1  10       1067.16       1127.64        16.15 o                         
   0   1  10         19.66         17.50         1.55 o                         
   1   1  10        483.56        507.62        14.26 o                         
   2   1  10        137.84        145.14         6.35 o                         
   3   1  10          1.73          0.32         1.02 o                         
   4   1  10         90.12         83.97         2.35 o                         
   5   1  10          0.34          0.04         0.57 o                         
   6   1  10         31.86         24.70         1.30 o                         
  -9   2  10          2.23          1.84         0.82 o                         
  -8   2  10          5.96          4.37         0.98 o                         
  -7   2  10          0.04          0.52         0.55 o                         
  -6   2  10         21.95         29.24         1.57 o                         
  -5   2  10          0.02          1.11         0.58 o                         
  -4   2  10       1535.48       1595.67        25.24 o                         
  -3   2  10        299.04        304.47         5.61 o                         
  -2   2  10        259.27        264.40         4.94 o                         
  -1   2  10          2.55          2.34         0.71 o                         
   0   2  10       3781.74       3952.16        70.55 o                         
   1   2  10        431.71        442.84         8.85 o                         
   2   2  10        215.42        208.74         8.19 o                         
   3   2  10          0.38         -0.81         0.81 o                         
   4   2  10          1.58          1.68         0.74 o                         
   5   2  10         80.25         74.98         2.00 o                         
   6   2  10          0.42          0.41         0.58 o                         
  -9   3  10          2.58          0.20         0.82 o                         
  -8   3  10          4.77          4.07         0.90 o                         
  -7   3  10        123.44        115.35         2.25 o                         
  -6   3  10         62.86         56.64         2.12 o                         
  -5   3  10          7.59         10.42         1.08 o                         
  -4   3  10        297.30        309.09         5.64 o                         
  -3   3  10        104.89        126.18         2.91 o                         
  -2   3  10         21.83         22.40         1.40 o                         
  -1   3  10        244.34        240.11        10.29 o                         
   0   3  10         47.29         44.83         1.76 o                         
   1   3  10          6.52         12.67         1.68 o                         
   2   3  10        523.06        516.22        10.08 o                         
   3   3  10         96.75         82.54         2.17 o                         
   4   3  10         37.81         35.22         1.48 o                         
   5   3  10         26.01         23.80         1.14 o                         
   6   3  10         45.01         42.12         2.66 o                         
  -8   4  10          0.11         -0.03         0.61 o                         
  -7   4  10          0.05         -0.51         0.64 o                         
  -6   4  10        125.39        118.60         2.36 o                         
  -5   4  10         39.81         43.71         1.43 o                         
  -4   4  10        146.98        149.73         3.34 o                         
  -3   4  10        295.43        279.25         5.18 o                         
  -2   4  10       1454.70       1525.55        21.59 o                         
  -1   4  10          4.92          9.76         1.25 o                         
   0   4  10          3.22          2.59         0.78 o                         
   1   4  10          5.65         10.43         1.66 o                         
   2   4  10        411.52        440.18        12.91 o                         
   3   4  10          6.79         11.28         1.32 o                         
   4   4  10         72.68         67.79         1.81 o                         
   5   4  10          0.79          0.95         0.56 o                         
   6   4  10          0.62          1.02         1.02 o                         
  -8   5  10         13.49         15.57         1.28 o                         
  -7   5  10         10.22          8.33         0.99 o                         
  -6   5  10         30.53         32.36         1.24 o                         
  -5   5  10          5.45          1.63         0.54 o                         
  -4   5  10         15.96         13.21         1.22 o                         
  -3   5  10         17.18         16.85         1.37 o                         
  -2   5  10          8.02         12.94         1.28 o                         
  -1   5  10        127.30        110.35         2.71 o                         
   0   5  10         89.10         84.47         2.10 o                         
   1   5  10        162.92        136.71         3.13 o                         
   2   5  10          8.37         12.42         1.72 o                         
   3   5  10          0.09          0.04         0.63 o                         
   4   5  10        210.57        211.50         3.84 o                         
   5   5  10         22.66         19.52         2.21 o                         
  -8   6  10         10.61          7.98         1.43 o                         
  -7   6  10         12.71          8.64         0.93 o                         
  -6   6  10         99.87        102.61         2.07 o                         
  -5   6  10         51.93         46.93         1.50 o                         
  -4   6  10         75.32         88.66         2.25 o                         
  -3   6  10          8.71          8.21         1.24 o                         
  -2   6  10         42.55         41.76         1.67 o                         
  -1   6  10        180.45        191.69         3.86 o                         
   0   6  10          8.27         13.60         1.75 o                         
   1   6  10          2.27          0.23         0.69 o                         
   2   6  10         34.81         29.56         1.84 o                         
   3   6  10         11.32         11.10         1.39 o                         
   4   6  10         85.47         83.04         2.20 o                         
   5   6  10          2.80          3.99         0.87 o                         
  -8   7  10         38.50         49.31         2.46 o                         
  -7   7  10         13.90         13.64         1.33 o                         
  -6   7  10         17.10         16.22         0.94 o                         
  -5   7  10          1.60          1.83         0.52 o                         
  -4   7  10         14.83         14.62         1.21 o                         
  -3   7  10        447.29        415.39         8.30 o                         
  -2   7  10         21.41         24.16         1.27 o                         
  -1   7  10         87.61         71.26         1.85 o                         
   0   7  10          6.16          7.43         0.93 o                         
   1   7  10         16.86         13.40         1.74 o                         
   2   7  10         22.34         20.40         1.49 o                         
   3   7  10        156.44        138.89         2.84 o                         
   4   7  10          3.17          2.18         0.69 o                         
   5   7  10         43.31         45.63         2.46 o                         
  -7   8  10          1.53          1.43         0.72 o                         
  -6   8  10          1.81          2.31         0.78 o                         
  -5   8  10          4.22          1.58         0.55 o                         
  -4   8  10          1.61          0.08         0.57 o                         
  -3   8  10         22.88         22.24         2.00 o                         
  -2   8  10         60.37         50.41         1.71 o                         
  -1   8  10          3.27         10.59         1.59 o                         
   0   8  10         89.39         81.91         2.36 o                         
   1   8  10         57.28         59.79         1.79 o                         
   2   8  10          7.21          5.63         0.94 o                         
   3   8  10         16.89         13.62         1.23 o                         
   4   8  10          0.05         -0.57         1.12 o                         
   5   8  10          1.42          1.02         1.02 o                         
  -7   9  10         19.00         18.41         2.05 o                         
  -6   9  10        220.67        226.73         3.59 o                         
  -5   9  10         39.52         33.58         1.24 o                         
  -4   9  10          6.04          6.56         1.33 o                         
  -3   9  10          0.03          0.63         0.56 o                         
  -2   9  10          0.97          1.03         0.68 o                         
  -1   9  10        289.97        257.84         4.25 o                         
   0   9  10        138.01        137.65         2.63 o                         
   1   9  10         74.76         59.15         2.72 o                         
   2   9  10         17.33         19.63         1.32 o                         
   3   9  10         21.63         18.55         1.23 o                         
   4   9  10         61.90         61.19         2.66 o                         
  -6  10  10          1.15         -0.20         0.82 o                         
  -5  10  10          6.19          7.99         0.86 o                         
  -4  10  10          0.51          1.17         0.78 o                         
  -3  10  10         55.38         51.00         1.53 o                         
  -2  10  10         53.35         58.79         1.72 o                         
  -1  10  10        136.54        128.24         3.43 o                         
   0  10  10          1.38          1.40         0.57 o                         
   1  10  10          0.72          1.46         0.65 o                         
   2  10  10          7.54          8.08         1.28 o                         
   3  10  10         40.69         36.19         1.54 o                         
  -6  11  10          0.41          1.43         0.82 o                         
  -5  11  10          1.94         -0.06         0.92 o                         
  -4  11  10         94.54         97.07         1.96 o                         
  -3  11  10         43.84         34.21         1.12 o                         
  -2  11  10          0.27          0.61         0.53 o                         
  -1  11  10         18.59         21.89         1.12 o                         
   0  11  10         60.82         65.83         2.00 o                         
   1  11  10         62.10         64.80         1.91 o                         
   2  11  10         76.42         83.62         7.06 o                         
   3  11  10          9.84          8.59         1.43 o                         
  -5  12  10          0.05          0.20         0.82 o                         
  -4  12  10         58.14         57.22         2.01 o                         
  -3  12  10         60.95         60.88         1.69 o                         
  -2  12  10         81.83         89.66         2.35 o                         
  -1  12  10        102.01         91.67         3.15 o                         
   0  12  10          0.84         -0.09         0.64 o                         
   1  12  10         91.36         93.13        14.53 o                         
   2  12  10         27.92         27.76         3.07 o                         
  -3  13  10          2.00          0.00         0.82 o                         
  -2  13  10          2.97          5.75         1.30 o                         
  -1  13  10          2.76          3.21         1.12 o                         
   0  13  10         10.59         10.00         2.15 o                         
  -8   1  11         14.18          9.82         1.43 o                         
  -7   1  11         89.85         84.36         1.92 o                         
  -6   1  11         26.80         22.20         1.30 o                         
  -5   1  11         26.99         27.10         2.24 o                         
  -4   1  11          5.65          3.05         0.68 o                         
  -3   1  11         46.03         49.25         1.71 o                         
  -2   1  11          5.92          4.03         1.12 o                         
  -1   1  11          0.34          0.18         0.74 o                         
   0   1  11         44.47         39.80         1.81 o                         
   1   1  11          3.60          9.00         2.45 o                         
  -8   2  11          2.27          5.73         1.43 o                         
  -7   2  11          0.71          0.07         0.54 o                         
  -6   2  11          0.03          0.46         0.47 o                         
  -5   2  11         16.45         17.36         1.09 o                         
  -4   2  11         59.01         54.14         1.57 o                         
  -3   2  11         33.81         39.13         1.56 o                         
  -2   2  11        552.96        607.35        10.12 o                         
  -1   2  11        291.01        304.41         5.54 o                         
   0   2  11        196.13        204.72         4.14 o                         
   1   2  11        628.11        533.60        66.81 o                         
   2   2  11         59.63         61.79         4.09 o                         
   3   2  11          0.14          1.23         2.66 o                         
  -8   3  11          4.10          2.84         1.33 o                         
  -7   3  11          1.01          1.95         0.49 o                         
  -6   3  11         27.35         27.63         1.25 o                         
  -5   3  11        123.53        117.99         2.32 o                         
  -4   3  11        163.93        169.60         3.20 o                         
  -3   3  11          2.22          2.98         0.66 o                         
  -2   3  11          0.08          0.19         0.66 o                         
  -1   3  11          4.86          4.55         0.81 o                         
   0   3  11        205.51        218.73         5.26 o                         
   1   3  11          7.53          7.95         1.54 o                         
   2   3  11          6.69         14.72         3.07 o                         
   3   3  11         66.98         61.39         4.09 o                         
  -8   4  11          2.98          3.14         0.79 o                         
  -7   4  11         52.80         53.07         1.35 o                         
  -6   4  11         14.40          8.59         0.81 o                         
  -5   4  11        155.93        141.97         2.94 o                         
  -4   4  11        198.11        222.28         5.49 o                         
  -3   4  11          0.05          0.04         0.62 o                         
  -2   4  11         20.36         23.64         1.54 o                         
  -1   4  11        102.03        102.42         3.25 o                         
   0   4  11        105.05        105.76         2.95 o                         
   1   4  11         81.96         87.44         3.41 o                         
   2   4  11        723.80        725.66        23.88 o                         
   3   4  11        305.64        276.65        10.05 o                         
  -7   5  11         26.76         25.73         1.77 o                         
  -6   5  11        108.78        118.89         2.32 o                         
  -5   5  11         31.80         29.83         1.13 o                         
  -4   5  11        261.89        261.97         4.76 o                         
  -3   5  11          2.90          2.47         1.06 o                         
  -2   5  11         23.61         23.27         1.68 o                         
  -1   5  11         47.02         50.03         1.92 o                         
   0   5  11          2.85          4.96         0.98 o                         
   1   5  11        157.12        138.53         3.39 o                         
   2   5  11        566.89        549.49        10.44 o                         
   3   5  11         56.26         54.80         2.38 o                         
   4   5  11        180.02        176.61         6.35 o                         
  -7   6  11         11.37          9.45         1.36 o                         
  -6   6  11         23.80         26.58         0.99 o                         
  -5   6  11         90.46         83.90         1.85 o                         
  -4   6  11          3.35          2.63         0.61 o                         
  -3   6  11         21.51         17.80         1.30 o                         
  -2   6  11          0.61          0.82         1.23 o                         
  -1   6  11         16.69         14.36         1.23 o                         
   0   6  11        164.73        164.68         4.37 o                         
   1   6  11         83.40         67.44         1.91 o                         
   2   6  11         43.95         40.37         1.77 o                         
   3   6  11          0.84          1.43         1.64 o                         
   4   6  11        306.81        277.29         9.24 o                         
  -7   7  11         22.65         22.60         1.45 o                         
  -6   7  11         52.10         51.37         1.42 o                         
  -5   7  11          0.42          0.51         0.64 o                         
  -4   7  11         53.98         56.05         1.62 o                         
  -3   7  11         14.57         11.66         1.14 o                         
  -2   7  11        150.26        138.10         3.35 o                         
  -1   7  11         36.38         37.33         1.46 o                         
   0   7  11         43.74         43.10         1.54 o                         
   1   7  11         14.58         15.31         1.17 o                         
   2   7  11        120.86        114.15         2.83 o                         
   3   7  11         85.19         79.10         4.30 o                         
  -6   8  11          0.35          0.40         0.59 o                         
  -5   8  11          1.75          0.54         0.74 o                         
  -4   8  11          1.11          2.69         0.95 o                         
  -3   8  11         31.18         26.79         1.37 o                         
  -2   8  11         52.57         51.40         1.77 o                         
  -1   8  11         38.82         35.59         1.31 o                         
   0   8  11         18.35         16.52         1.16 o                         
   1   8  11         25.74         28.73         1.29 o                         
   2   8  11          6.83          6.75         1.26 o                         
   3   8  11         70.67         70.41         3.27 o                         
  -6   9  11          0.29          0.20         0.82 o                         
  -5   9  11         32.57         31.67         2.35 o                         
  -4   9  11         30.45         30.04         1.20 o                         
  -3   9  11          1.16          0.93         0.50 o                         
  -2   9  11          0.31          0.93         0.54 o                         
  -1   9  11        124.20        115.71         3.00 o                         
   0   9  11          0.94         -0.05         0.54 o                         
   1   9  11          4.39          3.89         1.69 o                         
   2   9  11         18.37         19.81         1.25 o                         
  -5  10  11          0.00         -0.36         0.73 o                         
  -4  10  11         27.83         27.61         1.20 o                         
  -3  10  11         21.09         21.71         1.03 o                         
  -2  10  11          1.68          1.87         0.69 o                         
  -1  10  11         41.83         44.39         1.40 o                         
   0  10  11        136.81        131.00         2.96 o                         
   1  10  11        108.07        111.23         4.26 o                         
   2  10  11          0.26          1.47         0.79 o                         
  -4  11  11         38.31         38.74         1.51 o                         
  -3  11  11         55.38         51.02         3.36 o                         
  -2  11  11          0.04         -0.13         0.50 o                         
  -1  11  11          7.80          6.25         1.16 o                         
   0  11  11         41.27         42.50         2.25 o                         
   1  11  11         39.78         31.31         2.05 o                         
  -2  12  11          1.17          4.29         1.64 o                         
  -1  12  11          3.73          2.45         0.82 o                         
  -7   0  12          2.00          0.41         1.23 o                         
  -6   0  12         42.85         44.67         2.76 o                         
  -5   0  12          3.83          5.83         1.16 o                         
  -4   0  12         31.15         36.40         2.16 o                         
  -3   0  12          0.53          0.00         1.12 o                         
  -2   0  12         29.37         29.57         1.95 o                         
  -1   0  12         46.51         49.07         2.76 o                         
   0   0  12        919.80        936.11        29.89 o                         
  -7   1  12          9.95         10.45         1.17 o                         
  -6   1  12         14.75         13.72         0.98 o                         
  -5   1  12         19.99         23.42         1.10 o                         
  -4   1  12          2.00          2.22         0.71 o                         
  -3   1  12         44.07         46.04         1.97 o                         
  -2   1  12        115.47        118.49         2.58 o                         
  -1   1  12         92.29         91.72         2.60 o                         
   0   1  12         42.16         42.84         2.38 o                         
  -7   2  12         50.77         55.67         1.40 o                         
  -6   2  12         65.97         65.97         1.50 o                         
  -5   2  12         38.69         41.26         1.25 o                         
  -4   2  12         18.70         17.73         1.05 o                         
  -3   2  12         32.53         29.37         1.21 o                         
  -2   2  12        122.25        129.58         2.79 o                         
  -1   2  12        121.43        123.71         3.07 o                         
   0   2  12         40.79         42.18         2.81 o                         
  -7   3  12          8.65         13.26         2.27 o                         
  -6   3  12          1.36          4.11         0.72 o                         
  -5   3  12          5.09          2.09         0.46 o                         
  -4   3  12          1.66         -0.09         0.50 o                         
  -3   3  12          0.35          0.43         0.51 o                         
  -2   3  12        102.73        101.97         2.68 o                         
  -1   3  12        138.57        129.70         3.19 o                         
   0   3  12         23.71         18.96         1.70 o                         
   1   3  12         98.27         90.47         5.12 o                         
  -7   4  12          3.80          8.83         1.05 o                         
  -6   4  12          0.32         -0.27         0.44 o                         
  -5   4  12         16.07         17.02         0.90 o                         
  -4   4  12          0.02          0.95         0.47 o                         
  -3   4  12          0.05         -0.49         0.54 o                         
  -2   4  12          4.48          2.85         0.66 o                         
  -1   4  12         12.95         11.12         1.30 o                         
   0   4  12          0.06          0.16         0.83 o                         
   1   4  12          0.01         -1.22         1.22 o                         
   2   4  12         63.70         58.93         4.09 o                         
  -6   5  12          1.07          2.04         0.59 o                         
  -5   5  12          6.05          8.80         0.84 o                         
  -4   5  12         27.12         23.92         1.04 o                         
  -3   5  12         77.50         65.15         1.97 o                         
  -2   5  12        107.09        111.62         2.80 o                         
  -1   5  12          4.02          5.92         1.68 o                         
   0   5  12         45.07         39.24         1.67 o                         
   1   5  12         19.39         19.54         1.95 o                         
   2   5  12        104.65        106.64         5.12 o                         
  -6   6  12          0.61          1.10         1.27 o                         
  -5   6  12          4.38          2.59         1.33 o                         
  -4   6  12          0.33          0.10         0.53 o                         
  -3   6  12         35.72         34.06         1.45 o                         
  -2   6  12          4.48         12.09         1.15 o                         
  -1   6  12          7.58          6.38         0.93 o                         
   0   6  12         38.45         43.68         1.68 o                         
   1   6  12          5.26          7.83         1.74 o                         
  -6   7  12         11.07         13.62         1.08 o                         
  -5   7  12          1.16          0.80         0.56 o                         
  -4   7  12         57.87         60.79         1.70 o                         
  -3   7  12         60.57         64.59         2.34 o                         
  -2   7  12          1.08          0.39         0.54 o                         
  -1   7  12          9.86         10.57         1.13 o                         
   0   7  12         12.61         10.94         1.43 o                         
   1   7  12         10.18          7.57         2.05 o                         
  -5   8  12         24.62         23.48         1.02 o                         
  -4   8  12          1.02          1.42         0.47 o                         
  -3   8  12         99.34         97.17         2.13 o                         
  -2   8  12          0.66          3.07         0.60 o                         
  -1   8  12         24.35         24.89         1.29 o                         
   0   8  12          6.89          7.77         1.32 o                         
   1   8  12         10.89         11.45         2.05 o                         
  -4   9  12          2.60          4.11         0.78 o                         
  -3   9  12          0.84          0.84         1.43 o                         
  -2   9  12         48.52         43.45         1.42 o                         
  -1   9  12         20.61         18.82         1.37 o                         
   0   9  12          0.18          0.82         0.82 o                         
   1   9  12          4.18          2.66         1.02 o                         
  -3  10  12          5.09          3.66         0.77 o                         
  -2  10  12          0.00          1.45         0.64 o                         
  -1  10  12         26.66         21.68         1.84 o                         
  -6   1  13          1.16          1.52         0.43 o                         
  -5   1  13         38.69         42.41         1.42 o                         
  -4   1  13          7.78         11.17         1.04 o                         
  -3   1  13         67.06         79.01         1.87 o                         
  -2   1  13          2.97          4.39         1.23 o                         
  -1   1  13         44.01         46.59         3.78 o                         
  -6   2  13         13.97         19.29         0.98 o                         
  -5   2  13          0.85          0.99         0.37 o                         
  -4   2  13         10.91         11.66         1.03 o                         
  -3   2  13          7.90          8.37         0.98 o                         
  -2   2  13         16.47         20.76         1.22 o                         
  -1   2  13          4.01          3.61         0.87 o                         
  -6   3  13          0.01          0.36         0.44 o                         
  -5   3  13         57.74         64.34         1.69 o                         
  -4   3  13         35.15         37.49         1.20 o                         
  -3   3  13         76.64         85.00         2.03 o                         
  -2   3  13          6.30          4.05         0.85 o                         
  -1   3  13         13.98         17.99         1.52 o                         
  -6   4  13         24.50         29.66         1.84 o                         
  -5   4  13         12.04         10.87         1.02 o                         
  -4   4  13         11.34         12.11         1.17 o                         
  -3   4  13         13.14          9.52         0.96 o                         
  -2   4  13         36.34         43.47         1.54 o                         
  -1   4  13          3.41          1.46         0.83 o                         
  -5   5  13         11.85         12.14         0.86 o                         
  -4   5  13          1.72          3.25         0.64 o                         
  -3   5  13         43.64         44.46         1.40 o                         
  -2   5  13          8.12          6.37         1.16 o                         
  -1   5  13          1.52          0.00         1.23 o                         
   0   5  13          0.61         -0.41         1.43 o                         
  -5   6  13          0.00         -0.02         0.42 o                         
  -4   6  13         75.83         83.84         2.01 o                         
  -3   6  13         10.61         13.30         1.30 o                         
  -2   6  13          0.48         -0.20         0.72 o                         
  -1   6  13         28.71         32.35         1.74 o                         
   0   6  13         32.12         39.89         2.86 o                         
  -4   7  13          0.04          0.67         0.42 o                         
  -3   7  13         17.79         24.16         1.74 o                         
  -2   7  13          0.89          2.29         2.76 o                         
  -1   7  13          7.59          4.41         1.02 o                         
  -3   8  13         14.24         18.20         1.64 o                         
  -2   8  13         41.03         48.91         2.46 o                         
  -1   8  13          4.82          2.25         1.02 o                         
  -4   0  14          5.53          6.34         1.43 o                         
  -3   0  14         27.93         34.37         2.05 o                         
  -2   0  14         61.83         73.06         3.27 o                         
  -4   1  14          0.78          4.29         1.43 o                         
  -3   1  14         16.28         17.43         1.33 o                         
  -2   1  14          8.49         12.24         1.45 o                         
  -4   2  14        250.17        294.02         6.82 o                         
  -3   2  14         81.78         78.31         2.32 o                         
  -2   2  14          6.02          6.75         2.05 o                         
  -4   3  14          0.53          1.53         0.58 o                         
  -3   3  14        102.67        113.88         3.04 o                         
  -2   3  14          5.74          2.66         1.02 o                         
  -3   4  14          0.03          2.45         1.64 o                         
  -2   4  14        116.29        147.67         5.33 o                         
                                                                                
